# Supplementary material for: Clonal myelopoiesis promotes adverse outcomes in chronic kidney disease
Source: Leukemia. 2021 Aug 19;36(2):507–15. doi: 10.1038/s41375-021-01382-3 (PMC8807385; doi:10.1038/s41375-021-01382-3)
Supplement: Supplementary file 2 — Supplementary Tables [file 41375_2021_1382_MOESM2_ESM.xlsx]

## Sheet: Supplementary Table 1
Supplementary Table 1: Unique variants (n=1,611) detected in UK Biobank WES data
Variant	Position	Ref	Alt	UKB frequency	Total Alt reads	Total reads (Depth)	Binomial test	COSMIC ID	COSMIC frequency	position	function	Gene	Transcript	Exon	change	protein	FATHMM	CADD raw	CADD phred	FATHMM MKL	FATHHM XL	Myeloid genes**		Notes
chr9	5073770	G	T	144	1140	3421	3.80669e-44	ID=COSV67569051	41923	exonic	nonsynonymous_SNV	JAK2	NM_004972	exon14	c.G1849T	p.V617F	D	4.217	28.8	D	D	Yes		*in this study 10,144 were removed due to missing biochemistry data or any for of ESKD
chr3	38141150	T	C	16	288	1221	1.55961e-54	ID=COSV57169334	1845	exonic	stoploss	MYD88	NM_001365876	exon5	c.T736C	p.X246R	.	4.435	31	D	D	No		** myeloid neoplasia genes as defined by Jaiswal et al., 2017, with the addition of CALR and removal of PHIP and GNA13 (due to lack of evidence for involvement in myeloid neoplasia)
chr19	12943813	A	ATTGTC	16	646	2158	9.69283e-47	ID=COSV57116551	1115	exonic	frameshift_insertion	CALR	NM_004343	exon9	c.1154_1155insTTGTC	p.K385Nfs*47	.	.	.	.	.	Yes
chr2	25234373	C	T	187	3156	14139	0	ID=COSV53036153	886	exonic	nonsynonymous_SNV	DNMT3A	NM_175629	exon23	c.G2645A	p.R882H	D	3.45	24.6	D	D	Yes
chr4	54733155	A	T	1	3	21	0.00313072	ID=COSV55386424	814	exonic	nonsynonymous_SNV	KIT	NM_001093772	exon17	c.A2435T	p.D812V	D	4.143	28.1	D	D	Yes
chr15	90088702	C	T	19	225	818	5.49733e-25	ID=COSV57468751	796	exonic	nonsynonymous_SNV	IDH2	NM_002168	exon4	c.G419A	p.R140Q	D	4.265	29.3	D	D	Yes
chr1	114716126	C	T	4	44	136	0.00178554	ID=COSV54736383	671	exonic	nonsynonymous_SNV	NRAS	NM_002524	exon2	c.G35A	p.G12D	T	3.487	24.7	D	D	Yes
chr9	136496196	CAG	C	9	143	824	2.67111e-63	ID=COSV53024776	519	exonic	frameshift_deletion	NOTCH1	NM_017617	exon34	c.7541_7542del	p.P2514Rfs*4	.	.	.	.	.	No
chr2	197402110	T	C	24	293	1400	2.99116e-79	ID=COSV59205318	439	exonic	nonsynonymous_SNV	SF3B1	NM_012433	exon15	c.A2098G	p.K700E	T	4.031	27.2	D	D	Yes
chr2	208248388	C	T	5	42	168	6.59702e-08	ID=COSV61615239	405	exonic	nonsynonymous_SNV	IDH1	NM_005896	exon4	c.G395A	p.R132H	D	3.388	24.4	D	D	Yes
chr2	25234374	G	A	113	1930	8615	0	ID=COSV53036332	376	exonic	nonsynonymous_SNV	DNMT3A	NM_175629	exon23	c.C2644T	p.R882C	D	4.635	32	D	D	Yes
chr1	114716123	C	T	1	4	24	0.003567	ID=COSV54736416	342	exonic	nonsynonymous_SNV	NRAS	NM_002524	exon2	c.G38A	p.G13D	T	3.439	24.5	D	D	Yes
chr17	76736877	G	T	36	815	2965	7.07461e-86	ID=COSV57969816	310	exonic	nonsynonymous_SNV	SRSF2	NM_003016	exon1	c.C284A	p.P95H	T	4.212	28.8	D	D	Yes
chr1	43349338	G	T	6	105	344	2.7681e-08	ID=COSV65243776	261	exonic	nonsynonymous_SNV	MPL	NM_005373	exon10	c.G1544T	p.W515L	T	2.881	23.2	D	N	Yes
chr1	114713909	G	T	1	3	25	0.00047854	ID=COSV54736310	203	exonic	nonsynonymous_SNV	NRAS	NM_002524	exon3	c.C181A	p.Q61K	D	3.91	26.4	D	D	Yes
chr17	76736877	G	A	20	491	1617	1.47589e-33	ID=COSV57969830	184	exonic	nonsynonymous_SNV	SRSF2	NM_003016	exon1	c.C284T	p.P95L	T	2.865	23.1	D	D	Yes
chr17	76736877	G	C	14	326	1243	1.38757e-42	ID=COSV57969809	128	exonic	nonsynonymous_SNV	SRSF2	NM_003016	exon1	c.C284G	p.P95R	T	3.707	25.4	D	D	Yes
chr1	114716127	C	A	1	5	40	1.18623e-05	ID=COSV54736487	96	exonic	nonsynonymous_SNV	NRAS	NM_002524	exon2	c.G34T	p.G12C	T	4.179	28.5	D	D	Yes
chr12	25245350	C	A	1	15	40	0.214214	ID=COSV55497419	90	exonic	nonsynonymous_SNV	KRAS	NM_033360	exon2	c.G35T	p.G12V	T	3.784	25.8	D	D	Yes
chr4	152328233	G	A	2	7	51	1.99585e-06	ID=COSV55891008	85	exonic	nonsynonymous_SNV	FBXW7	NM_001349798	exon11	c.C1393T	p.R465C	T	4.653	32	D	D	No
chr17	42322464	T	A	4	44	300	3.18551e-29	ID=COSV52882807	81	exonic	nonsynonymous_SNV	STAT3	NM_213662	exon21	c.A1919T	p.Y640F	D	3.438	24.5	D	D	No
chr2	208248389	G	T	1	4	30	0.000240861	ID=COSV61615649	79	exonic	nonsynonymous_SNV	IDH1	NM_005896	exon4	c.C394A	p.R132S	D	5.022	33	D	D	Yes
chr20	32434789	C	T	8	193	816	7.91074e-37	ID=COSV60102332	70	exonic	stopgain	ASXL1	NM_015338	exon12	c.C2077T	p.R693X	.	7.162	37	D	N	Yes
chr21	43094667	T	G	1	4	13	0.227948	ID=COSV52341120	68	exonic	nonsynonymous_SNV	U2AF1L5	NM_001320651	exon7	c.A251C	p.Q84P	T	3.868	26.2	D	D	Yes
chr4	152328232	C	T	1	5	33	0.000293969	ID=COSV55891746	67	exonic	nonsynonymous_SNV	FBXW7	NM_001349798	exon11	c.G1394A	p.R465H	T	4.166	28.3	D	D	No
chr18	44951942	G	A	1	6	40	5.92597e-05	ID=COSV56311800	67	exonic	nonsynonymous_SNV	SETBP1	NM_015559	exon4	c.G2602A	p.D868N	D	4.118	27.9	D	D	Yes
chr17	42322402	C	A	2	14	80	2.04848e-07	ID=COSV52882933	67	exonic	nonsynonymous_SNV	STAT3	NM_213662	exon21	c.G1981T	p.D661Y	D	4.195	28.6	D	D	No
chr4	54733154	G	T	2	7	46	1.88367e-05	ID=COSV55387240	64	exonic	nonsynonymous_SNV	KIT	NM_001093772	exon17	c.G2434T	p.D812Y	D	4.338	29.9	D	D	Yes
chr2	61492337	C	T	1	18	68	0.00129118	ID=COSV68944533	59	exonic	nonsynonymous_SNV	XPO1	NM_003400	exon15	c.G1711A	p.E571K	T	4.177	28.4	D	D	No
chr2	197401887	C	T	3	11	70	2.03523e-07	ID=COSV59205440	59	exonic	nonsynonymous_SNV	SF3B1	NM_012433	exon16	c.G2225A	p.G742D	T	3.255	24	D	D	Yes
chr21	43094667	T	C	1	4	5	0.981547	ID=COSV52341147	57	exonic	nonsynonymous_SNV	U2AF1L5	NM_001320651	exon7	c.A251G	p.Q84R	T	4.427	31	D	D	Yes
chr17	7674225	C	T	1	21	65	0.0255202	ID=COSV52735934	1	exonic	nonsynonymous_SNV	TP53	NM_001126112	exon7	c.G738A	p.M246I	D	3.962	26.7	D	D	Yes
chr17	7673779	C	G	1	10	39	0.0103016	ID=COSV52674651	1	exonic	nonsynonymous_SNV	TP53	NM_001126112	exon8	c.G841C	p.D281H	D	3.519	24.8	D	D	Yes
chr18	44951948	G	A	1	9	47	0.000191981	ID=COSV56311834	53	exonic	nonsynonymous_SNV	SETBP1	NM_015559	exon4	c.G2608A	p.G870S	D	4.023	27.1	D	D	Yes
chr17	7673789	A	C	1	20	69	0.00473312	ID=COSV52783531	1	exonic	nonsynonymous_SNV	TP53	NM_001126112	exon8	c.T831G	p.C277W	D	3.797	25.8	D	D	Yes
chr12	25245351	C	T	3	47	136	0.00861409	ID=COSV55497461	50	exonic	nonsynonymous_SNV	KRAS	NM_033360	exon2	c.G34A	p.G12S	T	3.94	26.6	D	D	Yes
chr4	152326137	G	A	2	16	74	2.4416e-05	ID=COSV55891274	49	exonic	nonsynonymous_SNV	FBXW7	NM_001349798	exon12	c.C1513T	p.R505C	T	4.619	32	D	D	No
chr17	7674205	G	T	1	3	24	0.000771412	ID=COSV52784543	1	exonic	nonsynonymous_SNV	TP53	NM_001126112	exon7	c.C758A	p.T253N	D	3.171	23.8	D	D	Yes
chr4	105235590	C	T	11	173	744	5.2527e-35	ID=COSV54395664	44	exonic	stopgain	TET2	NM_017628	exon3	c.C1648T	p.R550X	.	4.651	32	N	N	Yes
chr17	42207711	T	G	1	12	72	3.65019e-07	ID=COSV53180204	41	exonic	nonsynonymous_SNV	STAT5B	NM_012448	exon16	c.A1924C	p.N642H	D	3.622	25.1	D	D	No
chr2	197402635	C	A	6	51	216	5.62729e-11	ID=COSV59205799	41	exonic	nonsynonymous_SNV	SF3B1	NM_012433	exon14	c.G1998T	p.K666N	T	3.519	24.8	D	D	Yes
chr4	105272774	C	T	7	116	469	8.11439e-20	ID=COSV54395631	40	exonic	stopgain	TET2	NM_001127208	exon10	c.C4393T	p.R1465X	.	7.898	40	D	N	Yes
chr12	25225628	C	T	1	7	34	0.00275156	ID=COSV55501778	38	exonic	nonsynonymous_SNV	KRAS	NM_033360	exon4	c.G436A	p.A146T	D	4.033	27.2	D	D	Yes
chr2	197402635	C	G	6	52	218	7.69342e-11	ID=COSV59205777	37	exonic	nonsynonymous_SNV	SF3B1	NM_012433	exon14	c.G1998C	p.K666N	T	3.443	24.5	D	D	Yes
chr1	114716124	C	A	1	5	27	0.00384107	ID=COSV54736386	36	exonic	nonsynonymous_SNV	NRAS	NM_002524	exon2	c.G37T	p.G13C	T	4.365	31	D	D	Yes
chr2	25234374	G	T	5	89	424	4.17133e-25	ID=COSV53037241	35	exonic	nonsynonymous_SNV	DNMT3A	NM_175629	exon23	c.C2644A	p.R882S	D	4.293	29.5	D	D	Yes
chr4	105276128	T	C	19	319	1512	3.46855e-84	ID=COSV54396330	34	exonic	nonsynonymous_SNV	TET2	NM_001127208	exon11	c.T5618C	p.I1873T	T	4.072	27.5	D	D	Yes
chr19	17835160	C	T	2	50	115	0.408591	ID=COSV71685371	32	exonic	nonsynonymous_SNV	JAK3	NM_000215	exon15	c.G1970A	p.R657Q	D	4.032	27.2	D	D	Yes
chr17	63929439	A	G	1	16	68	0.000202864	ID=COSV50075971	30	exonic	nonsynonymous_SNV	CD79B	NM_001039933	exon5	c.T589C	p.Y197H	D	4.156	28.2	D	D	No
chr21	34859485	C	T	1	6	39	9.22224e-05	ID=COSV55867719	30	exonic	nonsynonymous_SNV	RUNX1	NM_001754	exon6	c.G602A	p.R201Q	D	3.218	23.9	D	D	Yes
chr7	148809351	C	T	1	7	56	1.96958e-07	ID=COSV57446082	30	exonic	nonsynonymous_SNV	EZH2	NM_004456	exon18	c.G2069A	p.R690H	D	4.266	29.3	D	D	Yes
chr2	197402767	C	A	1	5	28	0.00254004	ID=COSV59206479	29	exonic	nonsynonymous_SNV	SF3B1	NM_012433	exon14	c.G1866T	p.E622D	T	2.209	20.9	D	N	Yes
chr4	105236688	C	T	12	141	696	1.18394e-42	ID=COSV54396018	29	exonic	stopgain	TET2	NM_001127208	exon3	c.C2746T	p.Q916X	.	7.113	37	D	N	Yes
chr11	119278181	T	C	1	3	11	0.191123	ID=COSV50629681	27	exonic	nonsynonymous_SNV	CBL	NM_005188	exon8	c.T1111C	p.Y371H	D	4.277	29.4	D	D	Yes
chr2	197402636	T	C	3	30	100	0.00153582	ID=COSV59206062	27	exonic	nonsynonymous_SNV	SF3B1	NM_012433	exon14	c.A1997G	p.K666R	T	3.31	24.1	D	D	Yes
chr2	25234373	C	G	8	135	571	2.56037e-26	ID=COSV53040431	27	exonic	nonsynonymous_SNV	DNMT3A	NM_175629	exon23	c.G2645C	p.R882P	D	3.609	25.1	D	D	Yes
chr3	38140541	C	G	1	13	51	0.00326704	ID=COSV57169579	26	exonic	nonsynonymous_SNV	MYD88	NM_001365876	exon3	c.C617G	p.S206C	.	4.007	27	D	D	No
chr4	105275056	C	T	12	118	612	7.70729e-41	ID=COSV54396182	26	exonic	stopgain	TET2	NM_001127208	exon11	c.C4546T	p.R1516X	.	7.875	40	D	N	Yes
chr2	25240672	G	C	6	86	366	1.07985e-17	ID=COSV53039274	25	exonic	nonsynonymous_SNV	DNMT3A	NM_175629	exon18	c.C2141G	p.S714C	D	4.188	28.5	D	D	Yes
chr4	105243621	C	T	6	64	361	6.60781e-28	ID=COSV54398925	25	exonic	stopgain	TET2	NM_001127208	exon6	c.C3646T	p.R1216X	.	6.829	36	D	N	Yes
chr2	25244580	C	A	8	98	558	9.36812e-43	ID=COSV53036742	24	exonic	nonsynonymous_SNV	DNMT3A	NM_175629	exon14	c.G1627T	p.G543C	T	4.079	27.6	D	D	Yes
chr11	119278209	T	C	4	40	139	6.38596e-05	ID=COSV50630049	23	exonic	nonsynonymous_SNV	CBL	NM_005188	exon8	c.T1139C	p.L380P	D	4.121	27.9	D	D	Yes
chr2	197402647	G	C	1	7	47	1.21008e-05	ID=COSV59208501	23	exonic	nonsynonymous_SNV	SF3B1	NM_012433	exon14	c.C1986G	p.H662Q	T	3.311	24.1	D	D	Yes
chr21	34880580	C	T	1	9	74	1.32769e-09	ID=COSV55868310	22	exonic	nonsynonymous_SNV	RUNX1	NM_001754	exon5	c.G485A	p.R162K	D	3.937	26.6	D	D	Yes
chr4	105272591	C	T	5	33	179	6.68405e-14	ID=COSV54396693	22	exonic	stopgain	TET2	NM_001127208	exon10	c.C4210T	p.R1404X	.	8.304	42	D	N	Yes
chr4	105235572	C	T	10	152	633	5.23171e-28	ID=COSV54395690	22	exonic	stopgain	TET2	NM_001127208	exon3	c.C1630T	p.R544X	.	4.942	33	N	N	Yes
chr2	197402647	G	T	2	18	67	0.0017486	ID=COSV59205547	21	exonic	nonsynonymous_SNV	SF3B1	NM_012433	exon14	c.C1986A	p.H662Q	T	3.354	24.3	D	D	Yes
chr16	3738616	C	T	1	7	42	0.00010664	ID=COSV52112787	21	exonic	nonsynonymous_SNV	CREBBP	NM_004380	exon26	c.G4337A	p.R1446H	D	4.27	29.3	D	D	Yes
chr13	28028192	G	A	21	169	379	0.457519	ID=COSV54044587	20	exonic	nonsynonymous_SNV	FLT3	NM_004119	exon16	c.C2039T	p.A680V	D	3.752	25.6	D	D	Yes
chr2	197402636	T	G	1	5	30	0.00108997	ID=COSV59207657	20	exonic	nonsynonymous_SNV	SF3B1	NM_012433	exon14	c.A1997C	p.K666T	T	4.089	27.7	D	D	Yes
chr11	119278541	G	A	5	65	195	0.000599665	ID=COSV50629675	20	exonic	nonsynonymous_SNV	CBL	NM_005188	exon9	c.G1259A	p.R420Q	D	4.398	31	D	D	Yes
chr21	34859486	G	A	1	6	39	9.22224e-05	ID=COSV55866784	20	exonic	stopgain	RUNX1	NM_001754	exon6	c.C601T	p.R201X	.	7.655	39	D	N	Yes
chr17	7674199	A	T	1	3	24	0.000771412	ID=COSV52714133	1	exonic	nonsynonymous_SNV	TP53	NM_001126112	exon7	c.T764A	p.I255N	D	4.01	27.1	D	D	Yes
chr4	105243756	C	T	4	69	226	6.04132e-06	ID=COSV54397005	19	exonic	nonsynonymous_SNV	TET2	NM_001127208	exon6	c.C3781T	p.R1261C	T	4.163	28.3	D	D	Yes
chr17	7673793	G	T	1	17	71	0.000197295	ID=COSV52761908	1	exonic	nonsynonymous_SNV	TP53	NM_001126112	exon8	c.C827A	p.A276D	D	4.338	29.9	D	D	Yes
chr17	7674894	G	A	1	16	54	0.0152663	ID=COSV52665560	19	exonic	stopgain	TP53	NM_001126112	exon6	c.C637T	p.R213X	.	7.994	40	D	N	Yes
chr11	119278281	G	A	5	53	189	1.23668e-06	ID=COSV50629989	18	exonic	nonsynonymous_SNV	CBL	NM_005188	exon8	c.G1211A	p.C404Y	D	4.311	29.7	D	D	Yes
chr15	90088703	G	A	1	7	56	1.96958e-07	ID=COSV57469615	18	exonic	nonsynonymous_SNV	IDH2	NM_002168	exon4	c.C418T	p.R140W	D	3.776	25.7	D	D	Yes
chr4	105269703	C	T	5	62	305	1.58995e-19	ID=COSV54396437	18	exonic	nonsynonymous_SNV	TET2	NM_001127208	exon9	c.C4138T	p.H1380Y	T	3.752	25.6	D	D	Yes
chr2	25240417	C	T	27	564	2526	1.04924e-124	ID=COSV53036512	18	exonic	nonsynonymous_SNV	DNMT3A	NM_175629	exon19	c.G2207A	p.R736H	D	3.126	23.7	D	N	Yes
chr2	25234307	G	A	29	679	3024	3.68182e-147	ID=COSV53041674	18	exonic	nonsynonymous_SNV	DNMT3A	NM_175629	exon23	c.C2711T	p.P904L	D	4.241	29	D	D	Yes
chr17	42322443	T	A	1	19	74	0.00048042	ID=COSV52882818	17	exonic	nonsynonymous_SNV	STAT3	NM_213662	exon21	c.A1940T	p.N647I	D	3.098	23.6	D	N	No
chr4	105272735	C	T	4	75	289	1.8e-11	ID=COSV54398405	17	exonic	stopgain	TET2	NM_001127208	exon10	c.C4354T	p.R1452X	.	7.2	37	D	N	Yes
chr2	25240418	G	A	24	482	2346	6.42717e-136	ID=COSV53038112	17	exonic	nonsynonymous_SNV	DNMT3A	NM_175629	exon19	c.C2206T	p.R736C	D	4.508	32	D	D	Yes
chr4	105234763	TC	T	20	210	1467	1.01187e-139	ID=COSV54404867	17	exonic	frameshift_deletion	TET2	NM_001127208	exon3	c.822delC	p.N275Ifs*18	.	.	.	.	.	Yes
chr2	25243931	G	A	29	474	2373	2.42236e-144	ID=COSV53038925	17	exonic	nonsynonymous_SNV	DNMT3A	NM_175629	exon16	c.C1903T	p.R635W	D	4.264	29.3	D	D	Yes
chr17	63929438	T	G	2	7	57	1.2303e-07	ID=COSV50076156	16	exonic	nonsynonymous_SNV	CD79B	NM_001039933	exon5	c.A590C	p.Y197S	D	3.784	25.8	D	D	No
chr2	197402767	C	G	4	36	165	4.62538e-10	ID=COSV59205621	16	exonic	nonsynonymous_SNV	SF3B1	NM_012433	exon14	c.G1866C	p.E622D	T	2.232	21.1	D	N	Yes
chr17	39791523	A	C	1	8	56	1.02024e-06	ID=COSV53099858	15	exonic	nonsynonymous_SNV	IKZF3	NM_012481	exon5	c.T485G	p.L162R	T	4.154	28.2	D	D	Yes
chr17	7674251	A	C	1	7	45	2.92202e-05	ID=COSV52711932	1	exonic	nonsynonymous_SNV	TP53	NM_001126112	exon7	c.T712G	p.C238G	D	4.298	29.6	D	D	Yes
chr8	127738707	C	G	1	18	112	8.25319e-11	ID=COSV52367523	15	exonic	nonsynonymous_SNV	MYC	NM_002467	exon2	c.C490G	p.L164V	T	3.957	26.7	D	.	No
chr12	22659061	A	G	4	34	169	1.10657e-11	ID=COSV56883741	15	exonic	nonsynonymous_SNV	ETNK1	NM_018638	exon3	c.A464G	p.N155S	T	2.579	22.6	D	D	Yes
chr2	197402649	G	C	1	9	36	0.0109522	ID=COSV59206456	14	exonic	nonsynonymous_SNV	SF3B1	NM_012433	exon14	c.C1984G	p.H662D	T	3.999	27	D	D	Yes
chr3	38140768	T	C	1	15	73	1.14026e-05	ID=COSV57170620	14	exonic	nonsynonymous_SNV	MYD88	NM_001365876	exon4	c.T637C	p.W213R	.	3.993	26.9	D	D	No
chr12	25225627	G	A	2	34	142	1.61971e-07	ID=COSV55498939	13	exonic	nonsynonymous_SNV	KRAS	NM_033360	exon4	c.C437T	p.A146V	D	4.375	31	D	D	Yes
chr17	7673794	C	G	1	8	59	2.61508e-07	ID=COSV52731052	1	exonic	nonsynonymous_SNV	TP53	NM_001126112	exon8	c.G826C	p.A276P	D	4.019	27.1	D	D	Yes
chr4	105269640	C	T	3	34	170	7.58441e-12	ID=COSV54397532	13	exonic	nonsynonymous_SNV	TET2	NM_001127208	exon9	c.C4075T	p.R1359C	T	4.13	28	D	D	Yes
chr2	25234340	C	G	2	28	181	2.80062e-17	ID=COSV53041651	13	exonic	nonsynonymous_SNV	DNMT3A	NM_175629	exon23	c.G2678C	p.W893S	D	4.25	29.1	D	D	Yes
chr4	105276160	A	G	6	134	502	2.13675e-17	ID=COSV54404459	13	exonic	nonsynonymous_SNV	TET2	NM_001127208	exon11	c.A5650G	p.T1884A	T	3.778	25.7	D	D	Yes
chr2	25240313	G	A	32	666	2981	1.30216e-146	ID=COSV53041751	13	exonic	stopgain	DNMT3A	NM_175629	exon19	c.C2311T	p.R771X	.	7.908	40	D	N	Yes
chr15	90088702	C	A	1	16	43	0.191623	ID=COSV57469541	12	exonic	nonsynonymous_SNV	IDH2	NM_002168	exon4	c.G419T	p.R140L	D	4.123	27.9	D	D	Yes
chr17	7675070	C	G	1	18	102	5.38615e-09	ID=COSV52676870	1	exonic	nonsynonymous_SNV	TP53	NM_001126112	exon5	c.G542C	p.R181P	D	3.696	25.4	D	D	Yes
chr2	25240379	G	A	9	163	688	3.26166e-31	ID=COSV53037963	12	exonic	nonsynonymous_SNV	DNMT3A	NM_175629	exon19	c.C2245T	p.R749C	D	4.464	32	D	D	Yes
chr4	105272630	G	T	1	9	55	7.07967e-06	ID=COSV54395833	11	exonic	nonsynonymous_SNV	TET2	NM_001127208	exon10	c.G4249T	p.V1417F	T	4.18	28.5	D	D	Yes
chr17	7674247	T	G	1	10	34	0.0472025	ID=COSV52664176	2	exonic	nonsynonymous_SNV	TP53	NM_001126112	exon7	c.A716C	p.N239T	D	4.1	27.8	D	D	Yes
chr4	105243757	G	A	6	82	277	1.08332e-07	ID=COSV54396706	11	exonic	nonsynonymous_SNV	TET2	NM_001127208	exon6	c.G3782A	p.R1261H	T	4.377	31	D	D	Yes
chr11	108365359	C	T	6	111	405	2.39211e-13	ID=COSV53730980	11	exonic	nonsynonymous_SNV	ATM	NM_001351834	exon64	c.C9022T	p.R3008C	T	4.245	29.1	D	D	No
chr20	58909366	G	A	33	234	1255	3.55875e-86	ID=COSV55670349	11	exonic	nonsynonymous_SNV	GNAS	NM_080425	exon8	c.G2531A	p.R844H	D	4.798	33	D	D	Yes
chr2	25240420	T	C	20	438	2090	4.72671e-117	ID=COSV53036596	11	exonic	nonsynonymous_SNV	DNMT3A	NM_175629	exon19	c.A2204G	p.Y735C	D	4.304	29.6	D	D	Yes
chr2	197402765	T	C	2	15	68	7.181e-05	ID=COSV59209489	10	exonic	nonsynonymous_SNV	SF3B1	NM_012433	exon14	c.A1868G	p.Y623C	T	4.253	29.2	D	D	Yes
chr2	197402636	T	A	1	8	48	3.38663e-05	ID=COSV59205833	10	exonic	nonsynonymous_SNV	SF3B1	NM_012433	exon14	c.A1997T	p.K666M	T	4.216	28.8	D	D	Yes
chr3	183555460	A	G	2	26	105	1.44647e-05	ID=COSV58064522	10	exonic	nonsynonymous_SNV	KLHL6	NM_130446	exon1	c.T194C	p.L65P	T	4.196	28.6	D	D	No
chr3	38140534	G	T	5	96	357	1.36728e-12	ID=COSV57170399	10	exonic	nonsynonymous_SNV	MYD88	NM_002468	exon3	c.G610T	p.V204F	.	3.231	23.9	D	D	No
chr20	32434474	C	T	3	27	153	8.73201e-13	ID=COSV60103144	10	exonic	stopgain	ASXL1	NM_015338	exon12	c.C1762T	p.Q588X	.	7.201	37	D	N	Yes
chr2	25235726	A	G	10	68	317	1.7799e-18	ID=COSV53043807	10	exonic	nonsynonymous_SNV	DNMT3A	NM_175629	exon22	c.T2578C	p.W860R	D	4.555	32	D	D	Yes
chr20	32434485	C	A	10	155	626	8.10054e-26	ID=COSV60102562	10	exonic	stopgain	ASXL1	NM_015338	exon12	c.C1773A	p.Y591X	.	6.912	36	D	N	Yes
chr2	25240439	G	A	12	235	1362	3.2168e-104	ID=COSV53036577	10	exonic	nonsynonymous_SNV	DNMT3A	NM_175629	exon19	c.C2185T	p.R729W	D	4.585	32	D	D	Yes
chr1	1815790	T	C	90	549	2417	3.26183e-115	ID=COSV66100005	10	exonic	nonsynonymous_SNV	GNB1	NM_002074	exon5	c.A169G	p.K57E	T	4.112	27.9	D	D	Yes
chr7	2937968	T	C	1	11	39	0.0240985	ID=COSV67796601	9	exonic	nonsynonymous_SNV	CARD11	NM_001324281	exon9	c.A1082G	p.Y361C	T	4.136	28.1	D	D	No
chrX	124086590	C	T	1	3	23	0.00123734	ID=COSV54350149	9	exonic	stopgain	STAG2	NM_001282418	exon30	c.C3097T	p.R1033X	.	7.275	37	D	.	Yes
chr4	105259708	G	A	1	5	41	7.39341e-06	ID=COSV54396403	9	exonic	nonsynonymous_SNV	TET2	NM_001127208	exon7	c.G3893A	p.C1298Y	T	4.152	28.2	D	D	Yes
chr20	32435914	C	T	1	24	105	2.04332e-06	ID=COSV60104536	9	exonic	stopgain	ASXL1	NM_015338	exon12	c.C3202T	p.R1068X	.	7.162	37	D	N	Yes
chr4	105276203	C	T	1	6	48	1.51882e-06	ID=COSV54395934	9	exonic	nonsynonymous_SNV	TET2	NM_001127208	exon11	c.C5693T	p.S1898F	T	3.934	26.5	D	D	Yes
chr17	7676564	C	G	3	56	148	0.0469159	ID=COSV52746799	2	exonic	nonsynonymous_SNV	TP53	NM_001126112	exon2	c.G31C	p.E11Q	D	2.872	23.2	D	N	Yes
chr17	7673835	C	A	2	24	76	0.0118192	ID=COSV52677105	2	exonic	nonsynonymous_SNV	TP53	NM_001126112	exon8	c.G785T	p.G262V	D	3.95	26.6	D	D	Yes
chr12	25225628	C	G	2	18	112	8.25319e-11	ID=COSV55541748	9	exonic	nonsynonymous_SNV	KRAS	NM_033360	exon4	c.G436C	p.A146P	D	4.113	27.9	D	D	Yes
chr20	32433447	C	T	16	394	1567	1.46801e-59	ID=COSV60102853	9	exonic	stopgain	ASXL1	NM_015338	exon11	c.C1249T	p.R417X	.	6.472	36	D	N	Yes
chr2	25244214	G	A	16	346	1715	4.11694e-103	ID=COSV53039812	9	exonic	stopgain	DNMT3A	NM_175629	exon15	c.C1792T	p.R598X	.	7.539	38	D	N	Yes
chr11	119278221	G	A	3	23	89	0.000152104	ID=COSV50633156	8	exonic	nonsynonymous_SNV	CBL	NM_005188	exon8	c.G1151A	p.C384Y	D	4.149	28.2	D	D	Yes
chr3	49685863	G	A	2	43	151	2.26494e-05	ID=COSV56531682	8	exonic	nonsynonymous_SNV	MST1	NM_020998	exon10	c.C1247T	p.P416L	T	2.924	23.3	D	D	No
chr4	105236172	C	T	3	55	196	8.16991e-07	ID=COSV54401340	8	exonic	stopgain	TET2	NM_001127208	exon3	c.C2230T	p.Q744X	.	5.971	35	D	N	Yes
chr19	6828846	A	G	1	9	70	8.64239e-09	ID=COSV58379593	8	exonic	nonsynonymous_SNV	VAV1	NM_005428	exon13	c.A1211G	p.K404R	D	3.769	25.7	D	D	No
chr9	136496280	G	A	1	13	105	6.75941e-13	ID=COSV53036124	8	exonic	stopgain	NOTCH1	NM_017617	exon34	c.C7459T	p.Q2487X	.	9.486	50	D	N	No
chr4	105236370	C	T	4	36	187	1.27819e-13	ID=COSV54397667	8	exonic	stopgain	TET2	NM_001127208	exon3	c.C2428T	p.Q810X	.	6.178	35	N	N	Yes
chr17	76736878	G	T	3	46	233	5.4578e-16	ID=COSV57970203	8	exonic	nonsynonymous_SNV	SRSF2	NM_003016	exon1	c.C283A	p.P95T	T	3.358	24.3	D	D	Yes
chr2	197402645	G	A	3	17	137	2.25105e-16	ID=COSV59206194	8	exonic	nonsynonymous_SNV	SF3B1	NM_012433	exon14	c.C1988T	p.T663I	T	3.941	26.6	D	D	Yes
chr20	32433408	C	T	11	246	1040	1.97154e-46	ID=COSV60102210	8	exonic	stopgain	ASXL1	NM_015338	exon11	c.C1210T	p.R404X	.	6.629	36	D	N	Yes
chr2	25247647	G	A	18	362	1980	7.7771e-139	ID=COSV53041342	8	exonic	stopgain	DNMT3A	NM_175629	exon8	c.C958T	p.R320X	.	7.102	37	D	N	Yes
chr7	148809375	G	C	1	4	24	0.003567	ID=COSV57447878	7	exonic	nonsynonymous_SNV	EZH2	NM_004456	exon18	c.C2045G	p.A682G	D	4.186	28.5	D	D	Yes
chr5	40834265	T	A	1	3	25	0.00047854	ID=COSV57037478	7	exonic	nonsynonymous_SNV	RPL37	NM_000997	exon3	c.A140T	p.Y47F	T	4.487	32	D	D	No
chr17	76736878	G	C	3	75	231	6.90469e-05	ID=COSV57970391	7	exonic	nonsynonymous_SNV	SRSF2	NM_003016	exon1	c.C283G	p.P95A	T	3.248	24	D	D	Yes
chr12	25245332	G	T	2	14	69	1.60671e-05	ID=COSV55580549	7	exonic	nonsynonymous_SNV	KRAS	NM_033360	exon2	c.C53A	p.A18D	T	4.17	28.4	D	D	Yes
chr17	7674252	C	A	1	3	24	0.000771412	ID=COSV52681050	2	exonic	nonsynonymous_SNV	TP53	NM_001126112	exon7	c.G711T	p.M237I	D	3.916	26.4	D	D	Yes
chr2	25244559	C	T	3	35	134	5.1018e-06	ID=COSV53051072	7	exonic	nonsynonymous_SNV	DNMT3A	NM_175629	exon14	c.G1648A	p.G550R	D	4.052	27.4	D	D	Yes
chr1	43349337	T	A	1	14	73	3.42498e-06	ID=COSV65244126	7	exonic	nonsynonymous_SNV	MPL	NM_005373	exon10	c.T1543A	p.W515R	T	2.529	22.5	D	N	Yes
chr4	105259770	G	A	2	14	89	4.60011e-09	ID=COSV54396751	7	splicing	.	TET2	NM_001127208	exon7	c.3954+1G>A		.	4.827	33	D	.	Yes
chr4	105269698	G	A	3	44	186	1.2671e-09	ID=COSV54395999	7	exonic	nonsynonymous_SNV	TET2	NM_001127208	exon9	c.G4133A	p.C1378Y	T	3.968	26.8	D	D	Yes
chr4	105237352	G	A	4	32	176	6.04451e-14	ID=COSV54401299	7	exonic;splicing	nonsynonymous_SNV	TET2	NM_001127208	exon3	c.3409+1G>A		T	4.277	29.4	D	D	Yes
chr4	105276221	A	G	3	35	197	6.72792e-16	ID=COSV54397883	7	exonic	nonsynonymous_SNV	TET2	NM_001127208	exon11	c.A5711G	p.H1904R	T	3.97	26.8	D	D	Yes
chr17	60663448	C	T	5	79	337	1.69039e-16	ID=COSV59954582	7	exonic	stopgain	PPM1D	NM_003620	exon6	c.C1714T	p.R572X	.	6.94	36	D	N	Yes
chr4	105243615	C	T	6	59	407	1.54754e-39	ID=COSV54395395	7	exonic	nonsynonymous_SNV	TET2	NM_001127208	exon6	c.C3640T	p.R1214W	T	3.909	26.4	D	N	Yes
chr2	25240315	G	A	20	445	1712	2.10834e-59	ID=COSV53044545	7	exonic	nonsynonymous_SNV	DNMT3A	NM_175629	exon19	c.C2309T	p.S770L	D	4.415	31	D	D	Yes
chr17	42322401	T	A	1	9	38	0.00554538	ID=COSV52886283	6	exonic	nonsynonymous_SNV	STAT3	NM_213662	exon21	c.A1982T	p.D661V	D	3.558	24.9	D	D	No
chr15	27527931	A	T	1	3	22	0.00197399	ID=COSV100405075	6	splicing	.	GABRG3	NM_033223	exon9	c.1063-2A>T		.	4.458	32	D	.	No
chr20	32434834	C	T	3	94	268	0.00061082	ID=COSV60103078	6	exonic	stopgain	ASXL1	NM_015338	exon12	c.C2122T	p.Q708X	.	5.696	34	N	N	Yes
chr11	119278508	A	G	1	4	32	9.43389e-05	ID=COSV50629953	6	splicing	.	CBL	NM_005188	exon9	c.1228-2A>G		.	6.307	35	D	.	Yes
chrX	40055470	G	A	1	4	33	5.86907e-05	ID=COSV60699371	6	exonic	stopgain	BCOR	NM_001123385	exon12	c.C4639T	p.R1547X	.	8.132	41	D	.	Yes
chr17	7674211	A	T	1	4	30	0.000240861	ID=COSV52741592	2	exonic	nonsynonymous_SNV	TP53	NM_001126112	exon7	c.T752A	p.I251N	D	4.09	27.7	D	D	Yes
chr5	132703064	G	T	2	9	57	2.99612e-06	ID=COSV66412777	6	exonic	nonsynonymous_SNV	KIF3A	NM_001300791	exon13	c.C1468A	p.Q490K	T	3.086	23.6	D	D	No
chr12	4299978	C	A	2	16	94	9.58737e-09	ID=COSV54221939	6	exonic	nonsynonymous_SNV	CCND2	NM_001759	exon5	c.C839A	p.T280N	T	3.736	25.6	D	D	No
chr4	105235896	C	T	3	41	181	3.36067e-10	ID=COSV54395942	6	exonic	stopgain	TET2	NM_001127208	exon3	c.C1954T	p.Q652X	.	6.405	36	D	N	Yes
chr20	32434909	C	T	4	72	306	5.16993e-15	ID=COSV60108004	6	exonic	stopgain	ASXL1	NM_015338	exon12	c.C2197T	p.Q733X	.	5.353	34	N	N	Yes
chr2	25234380	T	C	4	69	326	2.10413e-19	ID=COSV53039674	6	exonic	nonsynonymous_SNV	DNMT3A	NM_175629	exon23	c.A2638G	p.M880V	D	3.164	23.8	D	D	Yes
chr17	60663388	C	T	8	197	780	3.15935e-30	ID=COSV59954404	6	exonic	stopgain	PPM1D	NM_003620	exon6	c.C1654T	p.R552X	.	6.794	36	D	N	Yes
chr20	32434485	C	G	6	83	460	2.86285e-34	ID=COSV60102917	6	exonic	stopgain	ASXL1	NM_015338	exon12	c.C1773G	p.Y591X	.	6.916	36	D	N	Yes
chr2	25239199	A	G	11	93	553	7.65058e-45	ID=COSV53042418	6	exonic	nonsynonymous_SNV	DNMT3A	NM_175629	exon20	c.T2339C	p.I780T	D	4.269	29.3	D	D	Yes
chr13	28018483	T	C	15	276	678	0.0134171	ID=COSV54044083	5	exonic	nonsynonymous_SNV	FLT3	NM_004119	exon20	c.A2525G	p.Y842C	D	4.544	32	D	D	Yes
chr4	105235003	C	G	1	12	47	0.00477548	ID=COSV54398893	5	exonic	stopgain	TET2	NM_001127208	exon3	c.C1061G	p.S354X	.	6.422	36	D	N	Yes
chr4	105275548	C	T	1	6	31	0.00268205	ID=COSV54410051	5	exonic	stopgain	TET2	NM_001127208	exon11	c.C5038T	p.Q1680X	.	7.965	40	D	N	Yes
chr6	136242975	T	A	1	3	22	0.00197399	ID=COSV100886656	5	splicing	.	MTFR2	NM_138419	exon4	c.169-2A>T		.	5.598	34	D	.	No
chr1	64835475	C	T	1	4	26	0.00148529	ID=COSV53805739	5	exonic	nonsynonymous_SNV	JAK1	NM_001321853	exon26	c.G3290A	p.G1097D	D	4.071	27.5	D	D	Yes
chr7	148809070	C	T	1	3	23	0.00123734	ID=COSV57446879	5	splicing	.	EZH2	NM_004456	exon19	c.2195+1G>A		.	6.03	35	D	.	Yes
chr22	22888260	G	C	1	16	63	0.00106105	ID=COSV73250119	5	splicing	.	IGLL5	NM_001178126	exon1	c.206+1G>C		.	4.38	31	D	.	No
chr4	105235845	C	T	1	12	52	0.000887478	ID=COSV54408608	5	exonic	stopgain	TET2	NM_001127208	exon3	c.C1903T	p.Q635X	.	6.38	35	D	N	Yes
chr22	32483895	A	T	3	17	67	0.000732113	ID=COSV56676959	5	splicing	.	FBXO7	NM_012179	exon3	c.418-2A>T		.	5.919	35	D	.	No
chr7	23140767	A	T	1	3	25	0.00047854	ID=COSV59160559	5	splicing	.	KLHL7	NM_001031710	exon5	c.443-2A>T		.	5.714	34	D	.	No
chr6	41935950	A	C	1	10	48	0.000431906	ID=COSV57828165	5	exonic	nonsynonymous_SNV	CCND3	NM_001760	exon5	c.T869G	p.I290R	T	3.507	24.7	D	D	No
chr17	7675139	C	A	1	11	52	0.000301712	ID=COSV52676395	3	exonic	nonsynonymous_SNV	TP53	NM_001126112	exon5	c.G473T	p.R158L	D	3.62	25.1	D	D	Yes
chr17	7674214	G	A	1	9	63	2.12027e-07	ID=COSV52687307	3	exonic	nonsynonymous_SNV	TP53	NM_001126112	exon7	c.C749T	p.P250L	D	4.164	28.3	D	D	Yes
chr17	7675137	C	G	1	15	95	1.50939e-09	ID=COSV52661847	3	exonic	nonsynonymous_SNV	TP53	NM_001126112	exon5	c.G475C	p.A159P	D	3.398	24.4	D	D	Yes
chr17	7674873	A	G	1	13	45	0.0201197	ID=COSV52760651	4	exonic	nonsynonymous_SNV	TP53	NM_001126112	exon6	c.T658C	p.Y220H	D	4.36	31	D	D	Yes
chr2	25244567	A	T	2	29	108	7.92194e-05	ID=COSV53040940	5	exonic	nonsynonymous_SNV	DNMT3A	NM_175629	exon14	c.T1640A	p.L547H	D	4.15	28.2	D	D	Yes
chr12	49039464	G	A	1	12	60	4.66954e-05	ID=COSV56408439	5	exonic	stopgain	KMT2D	NM_003482	exon32	c.C8200T	p.R2734X	.	7.072	37	D	N	Yes
chr17	7673787	G	A	1	13	47	0.0112666	ID=COSV52678063	5	exonic	nonsynonymous_SNV	TP53	NM_001126112	exon8	c.C833T	p.P278L	D	4.469	32	D	D	Yes
chr2	61492336	T	C	1	8	48	3.38663e-05	ID=COSV68945738	5	exonic	nonsynonymous_SNV	XPO1	NM_003400	exon15	c.A1712G	p.E571G	T	4.318	29.7	D	D	No
chr1	150755006	A	C	1	5	38	3.02412e-05	ID=COSV64565855	5	exonic	nonsynonymous_SNV	CTSS	NM_004079	exon4	c.T394G	p.Y132D	T	2.126	20.3	N	N	No
chr17	7675237	C	T	1	12	87	5.07591e-10	ID=COSV52688618	5	splicing	.	TP53	NM_001126112	exon5	c.376-1G>A		.	5.764	34	D	.	Yes
chr10	110584233	G	A	1	7	48	7.74766e-06	ID=COSV62419567	5	exonic	nonsynonymous_SNV	SMC3	NM_005445	exon13	c.G1142A	p.R381Q	T	4.411	31	D	D	Yes
chr18	63318510	G	A	1	13	70	3.18182e-06	ID=COSV61372523	5	exonic	nonsynonymous_SNV	BCL2	NM_000657	exon2	c.C157T	p.P53S	T	2.203	20.9	N	N	No
chr17	42207641	T	A	1	6	47	2.42719e-06	ID=COSV53180610	5	exonic	nonsynonymous_SNV	STAT5B	NM_012448	exon16	c.A1994T	p.Y665F	D	2.853	23.1	D	D	No
chr4	105236679	C	T	3	47	171	1.85444e-06	ID=COSV54396875	5	exonic	stopgain	TET2	NM_001127208	exon3	c.C2737T	p.Q913X	.	5.567	34	D	N	Yes
chr9	136496532	G	A	1	9	59	1.25287e-06	ID=COSV53088547	5	exonic	stopgain	NOTCH1	NM_017617	exon34	c.C7207T	p.Q2403X	.	8.597	44	D	N	No
chr4	105269641	G	A	3	40	156	4.67612e-07	ID=COSV54396133	5	exonic	nonsynonymous_SNV	TET2	NM_001127208	exon9	c.G4076A	p.R1359H	T	4.469	32	D	D	Yes
chr4	105235806	C	T	1	13	76	2.74467e-07	ID=COSV54426987	5	exonic	stopgain	TET2	NM_001127208	exon3	c.C1864T	p.Q622X	.	5.592	34	D	N	Yes
chr4	105272637	C	G	1	8	59	2.61508e-07	ID=COSV54396717	5	exonic	nonsynonymous_SNV	TET2	NM_001127208	exon10	c.C4256G	p.P1419R	T	3.901	26.4	D	D	Yes
chr7	152273811	A	T	1	11	70	2.03523e-07	ID=COSV51292889	5	exonic	stopgain	KMT2C	NM_170606	exon7	c.T906A	p.C302X	.	5.354	34	D	N	No
chr4	105275380	C	T	2	9	64	1.35137e-07	ID=COSV54402066	5	exonic	stopgain	TET2	NM_001127208	exon11	c.C4870T	p.Q1624X	.	8.005	40	D	N	Yes
chr20	32434486	C	T	2	30	149	1.84311e-10	ID=COSV60102519	5	exonic	stopgain	ASXL1	NM_015338	exon12	c.C1774T	p.Q592X	.	7.249	37	D	N	Yes
chr19	42095878	T	C	1	12	100	1.22611e-12	ID=COSV60761129	5	exonic	nonsynonymous_SNV	POU2F2	NM_002698	exon9	c.A667G	p.T223A	D	4.058	27.4	D	D	No
chr2	25240315	G	C	4	79	317	1.10518e-13	ID=COSV53048299	5	exonic	nonsynonymous_SNV	DNMT3A	NM_175629	exon19	c.C2309G	p.S770W	D	4.459	32	D	D	Yes
chr2	25244654	T	C	6	51	235	8.02113e-14	ID=COSV53053904	5	splicing	.	DNMT3A	NM_175629	exon14	c.1555-2A>G		.	5.615	34	D	.	Yes
chr2	25240699	A	G	6	94	370	5.23672e-15	ID=COSV53042985	5	exonic	nonsynonymous_SNV	DNMT3A	NM_175629	exon18	c.T2114C	p.I705T	D	4.074	27.5	D	D	Yes
chr2	25234373	C	A	3	33	189	1.18794e-15	ID=COSV53040144	5	exonic	nonsynonymous_SNV	DNMT3A	NM_175629	exon23	c.G2645T	p.R882L	D	4.106	27.8	D	D	Yes
chr4	105235611	C	T	3	29	178	4.36663e-16	ID=COSV54399219	5	exonic	stopgain	TET2	NM_001127208	exon3	c.C1669T	p.Q557X	.	6.014	35	D	N	Yes
chr20	32435044	C	T	2	30	227	8.36014e-25	ID=COSV60104684	5	exonic	stopgain	ASXL1	NM_015338	exon12	c.C2332T	p.Q778X	.	6.695	36	D	N	Yes
chr2	25241591	C	T	5	98	466	2.45094e-27	ID=COSV53038183	5	exonic	nonsynonymous_SNV	DNMT3A	NM_175629	exon17	c.G2053A	p.G685R	D	3.62	25.1	D	D	Yes
chr2	25243928	C	T	7	101	547	3.96088e-39	ID=COSV53039866	5	exonic	nonsynonymous_SNV	DNMT3A	NM_175629	exon16	c.G1906A	p.V636M	T	3.954	26.7	D	D	Yes
chr3	146522055	T	A	1	3	15	0.0424213	ID=COSV100678305	4	splicing	.	PLSCR1	NM_021105	exon6	c.356-2A>T		.	5.118	33	D	.	No
chr7	148828746	G	A	1	14	45	0.0409454	ID=COSV57455365	4	exonic	stopgain	EZH2	NM_004456	exon6	c.C619T	p.R207X	.	5.716	34	D	N	Yes
chr4	105259678	G	A	1	21	64	0.0321301	ID=COSV54397066	4	exonic	nonsynonymous_SNV	TET2	NM_001127208	exon7	c.G3863A	p.G1288D	T	4.056	27.4	D	D	Yes
chr2	197402757	T	C	1	5	22	0.0270749	ID=COSV59206442	4	exonic	nonsynonymous_SNV	SF3B1	NM_012433	exon14	c.A1876G	p.N626D	T	4.096	27.7	D	D	Yes
chr4	105235191	C	T	2	71	188	0.0268346	ID=COSV54401172	4	exonic	stopgain	TET2	NM_001127208	exon3	c.C1249T	p.Q417X	.	5.674	34	D	N	Yes
chr4	105243584	C	G	17	377	907	0.0201889	ID=COSV54417335	4	exonic	nonsynonymous_SNV	TET2	NM_001127208	exon6	c.C3609G	p.S1203R	T	2.677	22.8	D	N	Yes
chr1	32672471	G	A	2	33	98	0.0149291	ID=COSV65132341	4	exonic	nonsynonymous_SNV	RBBP4	NM_005610	exon9	c.G988A	p.E330K	T	4.417	31	D	D	No
chr4	105275992	C	T	2	53	151	0.00859158	ID=COSV54404815	4	exonic	stopgain	TET2	NM_001127208	exon11	c.C5482T	p.Q1828X	.	7.222	37	D	N	Yes
chr6	26056127	G	A	2	38	116	0.00486319	ID=COSV59193402	4	exonic	nonsynonymous_SNV	HIST1H1C	NM_005319	exon1	c.C302T	p.A101V	T	3.967	26.8	D	D	No
chr17	31235729	G	A	1	7	37	0.000845773	ID=COSV62196628	4	exonic	nonsynonymous_SNV	NF1	NM_001042492	exon28	c.G3827A	p.R1276Q	D	4.368	31	D	D	Yes
chr2	25244319	C	T	1	14	58	0.000836292	ID=COSV53045040	4	exonic	nonsynonymous_SNV	DNMT3A	NM_175629	exon15	c.G1687A	p.V563M	D	3.179	23.8	D	N	Yes
chr4	105276119	C	T	1	35	116	0.000772598	ID=COSV54401387	4	exonic	nonsynonymous_SNV	TET2	NM_001127208	exon11	c.C5609T	p.S1870L	T	3.764	25.7	D	D	Yes
chr12	59774655	A	T	1	3	24	0.000771412	ID=COSV99676141	4	splicing	.	SLC16A7	NM_001270622	exon5	c.362-2A>T		.	6.058	35	D	.	No
chr6	121242331	C	A	1	3	24	0.000771412	ID=COSV51538435	4	exonic	nonsynonymous_SNV	TBC1D32	NM_001367759	exon19	c.G2027T	p.W676L	T	2.327	21.7	D	D	No
chrX	151405029	C	T	1	3	24	0.000771412	ID=COSV57755971	4	exonic	stopgain	VMA21	NM_001363810	exon3	c.C442T	p.R148X	.	6.089	35	D	.	No
chr11	22362738	G	T	2	9	44	0.000617966	ID=COSV54137104	4	splicing	.	SLC17A6	NM_020346	exon6	c.662-1G>T		.	5.365	34	D	.	No
chr11	68347949	C	T	2	36	120	0.000550608	ID=COSV53713954	4	exonic	nonsynonymous_SNV	LRP5	NM_002335	exon2	c.C194T	p.A65V	D	3.67	25.3	D	D	No
chr12	25245345	C	T	1	3	25	0.00047854	ID=COSV55501342	4	exonic	nonsynonymous_SNV	KRAS	NM_033360	exon2	c.G40A	p.V14I	D	3.621	25.1	D	D	Yes
chr12	25227345	C	T	2	14	60	0.000423131	ID=COSV55548621	4	exonic	nonsynonymous_SNV	KRAS	NM_033360	exon3	c.G179A	p.G60D	D	3.822	25.9	D	D	Yes
chr3	183555386	G	A	2	27	98	0.000290526	ID=COSV58069328	4	exonic	nonsynonymous_SNV	KLHL6	NM_130446	exon1	c.C268T	p.L90F	D	4.089	27.7	D	D	No
chr17	7674241	G	C	1	7	32	0.00585483	ID=COSV52662386	5	exonic	nonsynonymous_SNV	TP53	NM_001126112	exon7	c.C722G	p.S241C	D	3.936	26.6	D	N	Yes
chr4	105234915	C	T	1	7	41	0.000162857	ID=COSV54404582	4	exonic	stopgain	TET2	NM_001127208	exon3	c.C973T	p.Q325X	.	5.71	34	D	N	Yes
chrX	45083507	G	C	5	33	118	0.000107589	ID=COSV65036955	4	exonic	nonsynonymous_SNV	KDM6A	NM_021140	exon23	c.G3332C	p.R1111P	T	4.21	28.8	D	.	Yes
chr4	105243637	G	A	1	14	64	0.000102791	ID=COSV54411708	4	exonic	nonsynonymous_SNV	TET2	NM_001127208	exon6	c.G3662A	p.C1221Y	T	4.167	28.4	D	D	Yes
chrX	45083512	G	C	1	8	47	5.16745e-05	ID=COSV65039087	4	exonic	nonsynonymous_SNV	KDM6A	NM_021140	exon23	c.G3337C	p.V1113L	T	3.039	23.5	D	.	Yes
chr4	105275966	T	G	2	36	129	4.95817e-05	ID=COSV54403924	4	exonic	stopgain	TET2	NM_001127208	exon11	c.T5456G	p.L1819X	.	6.276	35	N	N	Yes
chr4	105235468	C	G	1	8	49	2.21129e-05	ID=COSV54424506	4	exonic	stopgain	TET2	NM_001127208	exon3	c.C1526G	p.S509X	.	5.845	35	D	N	Yes
chr4	105275152	C	T	1	9	53	1.65149e-05	ID=COSV54401466	4	exonic	stopgain	TET2	NM_001127208	exon11	c.C4642T	p.Q1548X	.	6.957	36	D	N	Yes
chr4	105242841	C	T	1	12	63	1.44941e-05	ID=COSV54400568	4	exonic	stopgain	TET2	NM_001127208	exon5	c.C3508T	p.Q1170X	.	6.809	36	D	N	Yes
chr6	75259356	G	A	18	209	577	1.16492e-05	ID=COSV57874607	4	exonic	stopgain	TMEM30A	NM_018247	exon5	c.C676T	p.R226X	.	6.787	36	N	N	No
chr2	25239163	C	T	1	9	55	7.07967e-06	ID=COSV53043935	4	exonic	nonsynonymous_SNV	DNMT3A	NM_175629	exon20	c.G2375A	p.R792H	D	4.199	28.6	D	D	Yes
chrX	41346608	G	A	2	6	45	6.1458e-06	ID=COSV67863295	4	exonic	nonsynonymous_SNV	DDX3X	NM_001363819	exon14	c.G1043A	p.R348H	D	4.238	29	D	.	No
chr4	105234636	C	T	1	9	57	2.99612e-06	ID=COSV54400796	4	exonic	stopgain	TET2	NM_001127208	exon3	c.C694T	p.Q232X	.	6.852	36	D	N	Yes
chr6	41935969	G	A	1	14	76	1.04109e-06	ID=COSV57827932	4	exonic	nonsynonymous_SNV	CCND3	NM_001760	exon5	c.C850T	p.P284S	T	4.151	28.2	D	D	No
chr4	105259681	G	T	1	9	60	8.06758e-07	ID=COSV54405951	4	exonic	nonsynonymous_SNV	TET2	NM_001127208	exon7	c.G3866T	p.C1289F	T	4.166	28.3	D	D	Yes
chr17	31327535	C	T	1	7	54	5.01193e-07	ID=COSV62196320	4	exonic	stopgain	NF1	NM_001042492	exon38	c.C5305T	p.R1769X	.	7.579	38	D	N	Yes
chr4	105259675	T	C	2	19	95	3.0427e-07	ID=COSV54400116	4	exonic	nonsynonymous_SNV	TET2	NM_001127208	exon7	c.T3860C	p.F1287S	T	3.928	26.5	D	D	Yes
chr4	105242904	C	T	3	24	112	1.70638e-07	ID=COSV54397396	4	exonic	stopgain	TET2	NM_001127208	exon5	c.C3571T	p.Q1191X	.	7.647	39	D	N	Yes
chr2	25235792	T	C	2	14	88	7.07395e-09	ID=COSV53040475	4	exonic	nonsynonymous_SNV	DNMT3A	NM_175629	exon22	c.A2512G	p.N838D	D	4.183	28.5	D	D	Yes
chr4	105236634	G	T	1	11	79	3.78158e-09	ID=COSV54403833	4	exonic	stopgain	TET2	NM_001127208	exon3	c.G2692T	p.G898X	.	6.74	36	D	N	Yes
chr4	105236214	C	T	2	33	152	1.84459e-09	ID=COSV54422291	4	exonic	stopgain	TET2	NM_001127208	exon3	c.C2272T	p.Q758X	.	6.642	36	D	N	Yes
chr4	105269662	G	A	8	93	327	5.70119e-10	ID=COSV54395207	4	exonic	nonsynonymous_SNV	TET2	NM_001127208	exon9	c.G4097A	p.R1366H	T	4.447	32	D	D	Yes
chr3	401624	A	T	4	12	89	2.04312e-10	ID=COSV56590010	4	splicing	.	CHL1	NM_001253388	exon24	c.3227-2A>T		.	5.56	34	D	.	No
chr2	25240717	C	T	2	24	131	1.19467e-10	ID=COSV53041469	4	exonic	nonsynonymous_SNV	DNMT3A	NM_175629	exon18	c.G2096A	p.G699D	D	4.053	27.4	D	D	Yes
chr4	105241429	G	A	3	41	188	2.88479e-11	ID=COSV54405811	4	exonic	nonsynonymous_SNV	TET2	NM_001127208	exon4	c.G3500A	p.R1167K	T	5.677	34	D	D	Yes
chr3	172328972	C	A	4	14	108	9.31126e-13	ID=COSV61043557	4	exonic	nonsynonymous_SNV	FNDC3B	NM_022763	exon12	c.C1275A	p.F425L	T	3.615	25.1	D	D	No
chr20	32435036	T	G	2	25	149	2.93253e-13	ID=COSV60106096	4	exonic	stopgain	ASXL1	NM_015338	exon12	c.T2324G	p.L775X	.	5.409	34	N	N	Yes
chr2	25240370	A	G	2	23	159	2.01845e-16	ID=COSV53038609	4	exonic	nonsynonymous_SNV	DNMT3A	NM_175629	exon19	c.T2254C	p.F752L	D	4.25	29.1	D	D	Yes
chr2	25234383	T	C	5	100	404	2.87196e-17	ID=COSV53036758	4	exonic	nonsynonymous_SNV	DNMT3A	NM_175629	exon23	c.A2635G	p.N879D	D	4.101	27.8	D	D	Yes
chr4	105236058	C	T	5	63	305	5.06302e-19	ID=COSV54403530	4	exonic	stopgain	TET2	NM_001127208	exon3	c.C2116T	p.Q706X	.	6.703	36	D	N	Yes
chr2	25240667	C	T	4	60	296	4.40357e-19	ID=COSV53040952	4	exonic	nonsynonymous_SNV	DNMT3A	NM_175629	exon18	c.G2146A	p.V716I	D	3.092	23.6	D	D	Yes
chr4	105276112	C	T	2	26	186	1.3852e-19	ID=COSV54397224	4	exonic	nonsynonymous_SNV	TET2	NM_001127208	exon11	c.C5602T	p.H1868Y	T	3.46	24.6	D	D	Yes
chr2	25239137	T	C	3	24	187	3.18183e-21	ID=COSV53036970	4	exonic	nonsynonymous_SNV	DNMT3A	NM_175629	exon20	c.A2401G	p.M801V	D	3.887	26.3	D	D	Yes
chr2	25234292	A	C	2	40	267	1.27982e-25	ID=COSV53048691	4	exonic	nonsynonymous_SNV	DNMT3A	NM_175629	exon23	c.T2726G	p.F909C	D	4.325	29.8	D	D	Yes
chr2	25240312	C	T	10	243	905	1.73656e-29	ID=COSV53037113	4	exonic	nonsynonymous_SNV	DNMT3A	NM_175629	exon19	c.G2312A	p.R771Q	D	4.248	29.1	D	D	Yes
chr17	60663168	C	A	7	73	401	1.00914e-29	ID=COSV59955237	4	exonic	stopgain	PPM1D	NM_003620	exon6	c.C1434A	p.C478X	.	5.068	33	D	N	Yes
chr2	25244539	C	T	12	96	492	1.44951e-32	ID=COSV53043167	4	splicing	.	DNMT3A	NM_175629	exon14	c.1667+1G>A		.	5.661	34	D	.	Yes
chr6	3154458	G	A	11	87	487	1.11042e-36	ID=COSV61318713	4	exonic	nonsynonymous_SNV	TUBB2A	NM_001310315	exon4	c.C488T	p.A163V	D	3.503	24.7	D	D	No
chr2	25240360	A	G	10	184	793	2.29901e-37	ID=COSV53051364	4	exonic	nonsynonymous_SNV	DNMT3A	NM_175629	exon19	c.T2264C	p.F755S	D	4.462	32	D	D	Yes
chr2	25247666	C	T	7	146	732	6.07608e-46	ID=COSV53042065	4	exonic	stopgain	DNMT3A	NM_175629	exon8	c.G939A	p.W313X	.	6.718	36	D	N	Yes
chr2	25241600	TG	T	6	82	541	1.35005e-49	ID=COSV53042516	4	exonic	frameshift_deletion	DNMT3A	NM_175629	exon17	c.2043delC	p.M682Cfs*23	.	.	.	.	.	Yes
chr2	25246159	C	T	12	271	1163	1.88647e-53	ID=COSV53047449	4	splicing	.	DNMT3A	NM_175629	exon11	c.1429+1G>A		.	5.365	34	D	.	Yes
chr2	25247615	C	T	8	207	1034	9.44849e-64	ID=COSV53037025	4	exonic	stopgain	DNMT3A	NM_175629	exon8	c.G990A	p.W330X	.	6.986	37	D	N	Yes
chr2	25247629	G	A	19	471	2032	4.96899e-93	ID=COSV53036167	4	exonic	nonsynonymous_SNV	DNMT3A	NM_175629	exon8	c.C976T	p.R326C	T	4.395	31	D	D	Yes
chr17	39766368	C	T	2	40	109	0.049068	ID=COSV53099562	3	exonic	nonsynonymous_SNV	IKZF3	NM_012481	exon8	c.G952A	p.E318K	T	3.006	23.4	D	D	Yes
chr2	215026874	G	T	16	254	611	0.0478776	ID=COSV55966874	3	exonic	nonsynonymous_SNV	ABCA12	NM_173076	exon10	c.C1126A	p.P376T	T	2.851	23.1	D	N	No
chr10	25175737	C	T	1	13	42	0.0454266	ID=COSV66265424	3	exonic	nonsynonymous_SNV	GPR158	NM_020752	exon1	c.C317T	p.A106V	T	2.47	22.3	N	N	No
chr18	63318656	G	A	1	26	76	0.036865	ID=COSV61375197	3	exonic	nonsynonymous_SNV	BCL2	NM_000657	exon2	c.C11T	p.A4V	T	3.028	23.5	D	D	No
chr18	50284031	C	T	2	34	96	0.0362469	ID=COSV53273010	3	exonic	nonsynonymous_SNV	CXXC1	NM_014593	exon10	c.G1276A	p.G426S	T	3.195	23.9	D	D	No
chr12	112477719	A	G	2	30	87	0.0302008	ID=COSV61006575	3	exonic	nonsynonymous_SNV	PTPN11	NM_080601	exon8	c.A922G	p.N308D	D	3.417	24.5	D	D	Yes
chr11	119278182	A	G	2	13	44	0.0265988	ID=COSV50633987	3	exonic	nonsynonymous_SNV	CBL	NM_005188	exon8	c.A1112G	p.Y371C	D	4.367	31	D	D	Yes
chr11	108310287	A	G	29	522	1238	0.023862	ID=COSV53747696	3	exonic	nonsynonymous_SNV	ATM	NM_001351834	exon40	c.A5890G	p.K1964E	T	2.464	22.3	D	D	No
chr4	105236055	C	T	1	11	40	0.0178899	ID=COSV54396773	3	exonic	stopgain	TET2	NM_001127208	exon3	c.C2113T	p.Q705X	.	6.497	36	D	N	Yes
chr2	25245326	C	T	1	13	46	0.0151085	ID=COSV53052239	3	exonic	nonsynonymous_SNV	DNMT3A	NM_175629	exon13	c.G1481A	p.C494Y	T	3.894	26.3	D	D	Yes
chr1	186345698	T	A	1	3	18	0.011985	ID=COSV100823565	3	splicing	.	TPR	NM_003292	exon24	c.3097-2A>T		.	5.867	35	D	.	No
chrX	108088096	C	T	1	3	18	0.011985	ID=COSV54263996	3	exonic	nonsynonymous_SNV	PSMD10	NM_170750	exon3	c.G217A	p.G73S	T	2.213	21	D	.	No
chr6	37170648	C	G	1	29	90	0.00921057	ID=COSV65165574	3	exonic	nonsynonymous_SNV	PIM1	NM_002648	exon1	c.C73G	p.L25V	T	2.126	20.3	D	N	No
chr16	67626566	C	T	1	8	34	0.0081735	ID=COSV50461417	3	exonic	stopgain	CTCF	NM_006565	exon8	c.C1369T	p.R457X	.	5.843	35	D	N	Yes
chr1	52790001	A	T	1	3	19	0.00771938	ID=COSV99596851	3	splicing	.	ZYG11B	NM_024646	exon6	c.1270-2A>T		.	5.772	34	D	.	No
chr12	26400193	C	T	1	3	19	0.00771938	ID=COSV67264302	3	exonic	nonsynonymous_SNV	ITPR2	NM_002223	exon53	c.G7465A	p.V2489M	D	3.312	24.2	D	D	No
chr10	49019664	C	T	1	54	155	0.00651142	ID=COSV60525593	3	exonic	nonsynonymous_SNV	VSTM4	NM_001031746	exon8	c.G949A	p.E317K	T	4.004	27	D	D	No
chr11	119278263	A	G	1	6	29	0.00587936	ID=COSV50630308	3	exonic	nonsynonymous_SNV	CBL	NM_005188	exon8	c.A1193G	p.H398R	D	3.803	25.8	D	D	Yes
chr2	222918051	A	T	1	3	20	0.00493341	ID=COSV62480633	3	exonic	nonsynonymous_SNV	ACSL3	NM_004457	exon6	c.A562T	p.T188S	T	4.021	27.1	D	D	No
chr10	7640774	A	T	1	3	20	0.00493341	ID=COSV56896957	3	exonic	nonsynonymous_SNV	ITIH5	NM_030569	exon4	c.T381A	p.N127K	T	2.251	21.2	D	N	No
chr4	93455731	C	T	3	24	80	0.00435633	ID=COSV56171985	3	exonic	nonsynonymous_SNV	GRID2	NM_001510	exon11	c.C1615T	p.R539C	T	4.343	29.9	D	D	No
chr17	40554792	G	A	1	21	72	0.00434636	ID=COSV55849053	3	exonic	nonsynonymous_SNV	CCR7	NM_001838	exon3	c.C1087T	p.R363C	T	3.651	25.2	D	D	No
chr10	121593801	C	G	38	744	1778	0.00395327	ID=COSV60640224	3	exonic	nonsynonymous_SNV	FGFR2	NM_022970	exon2	c.G17C	p.R6P	T	2.3	21.6	D	D	No
chr16	3738650	C	T	1	5	27	0.00384107	ID=COSV52114189	3	exonic	nonsynonymous_SNV	CREBBP	NM_004380	exon26	c.G4303A	p.D1435N	D	4.365	31	D	D	Yes
chr4	105272838	C	G	1	7	34	0.00275156	ID=COSV54397179	3	exonic	stopgain	TET2	NM_001127208	exon10	c.C4457G	p.S1486X	.	6.863	36	D	N	Yes
chr21	37490292	T	G	1	11	46	0.00258109	ID=COSV58297230	3	exonic	nonsynonymous_SNV	DYRK1A	NM_101395	exon8	c.T782G	p.L261R	T	4.148	28.2	D	D	No
chr1	93183976	A	T	1	3	22	0.00197399	ID=COSV58142189	3	splicing	.	CCDC18	NM_001306076	exon3	c.135-2A>T		.	5.71	34	D	.	No
chrX	134393635	G	A	1	3	22	0.00197399	ID=COSV59701704	3	splicing	.	PHF6	NM_032335	exon4	c.374+1G>A		.	5.012	33	D	.	Yes
chr7	148810337	G	T	1	3	22	0.00197399	ID=COSV57448389	3	exonic	nonsynonymous_SNV	EZH2	NM_004456	exon17	c.C2025A	p.N675K	D	3.151	23.7	D	D	Yes
chr2	197400938	T	A	1	3	23	0.00123734	ID=COSV100133865	3	splicing	.	SF3B1	NM_012433	exon18	c.2497-2A>T		.	5.634	34	D	.	Yes
chr7	148807703	G	T	1	3	23	0.00123734	ID=COSV57448499	3	exonic	stopgain	EZH2	NM_004456	exon20	c.C2199A	p.Y733X	.	8.855	45	D	N	Yes
chr9	5070023	C	T	1	3	23	0.00123734	ID=COSV67602516	3	exonic	nonsynonymous_SNV	JAK2	NM_004972	exon12	c.C1612T	p.H538Y	T	3.727	25.5	D	D	Yes
chr4	105236804	G	A	1	16	63	0.00106105	ID=COSV54396628	3	exonic	stopgain	TET2	NM_001127208	exon3	c.G2862A	p.W954X	.	7.772	39	D	N	Yes
chr11	13403280	T	A	1	3	24	0.000771412	ID=COSV53398444	3	splicing	.	BTBD10	NM_001297742	exon7	c.1031-2A>T		.	5.967	35	D	.	No
chr11	119278211	T	C	1	3	24	0.000771412	ID=COSV50632014	3	exonic	nonsynonymous_SNV	CBL	NM_005188	exon8	c.T1141C	p.C381R	D	4.1	27.7	D	D	Yes
chr11	119278214	A	G	1	3	24	0.000771412	ID=COSV50640869	3	exonic	nonsynonymous_SNV	CBL	NM_005188	exon8	c.A1144G	p.K382E	D	4.051	27.4	D	D	Yes
chr11	119278538	G	A	1	3	24	0.000771412	ID=COSV50630789	3	exonic	nonsynonymous_SNV	CBL	NM_005188	exon9	c.G1256A	p.C419Y	D	4.224	28.9	D	D	Yes
chr2	25234390	G	T	1	39	127	0.000697932	ID=COSV53070766	3	exonic	nonsynonymous_SNV	DNMT3A	NM_175629	exon23	c.C2628A	p.D876E	D	3	23.4	D	N	Yes
chr17	28172515	A	T	2	7	38	0.000564436	ID=COSV100817298	3	splicing	.	NLK	NM_016231	exon7	c.1048-2A>T		.	5.62	34	D	.	No
chr17	7674193	A	G	1	3	25	0.00047854	ID=COSV52757928	5	exonic	nonsynonymous_SNV	TP53	NM_001126112	exon7	c.T770C	p.L257P	D	4.111	27.8	D	D	Yes
chr19	6590102	C	T	1	3	25	0.00047854	ID=COSV55565485	3	splicing	.	CD70	NM_001252	exon2	c.196+1G>A		.	4.953	33	D	.	No
chr4	48521217	T	A	1	3	25	0.00047854	ID=COSV51939386	3	splicing	.	FRYL	NM_015030	exon55	c.7522-2A>T		.	5.758	34	D	.	No
chr4	54733166	G	T	1	3	25	0.00047854	ID=COSV55387253	3	exonic	nonsynonymous_SNV	KIT	NM_001093772	exon17	c.G2446T	p.D816Y	D	4.332	29.8	D	D	Yes
chr13	37580639	G	T	1	3	25	0.00047854	ID=COSV65711790	3	exonic	nonsynonymous_SNV	POSTN	NM_006475	exon11	c.C1451A	p.A484E	D	3.722	25.5	D	D	No
chr6	41936041	G	A	1	20	77	0.000454736	ID=COSV57827650	3	exonic	stopgain	CCND3	NM_001760	exon5	c.C778T	p.Q260X	T	7.957	40	D	D	No
chr4	105259681	G	A	1	13	57	0.000431602	ID=COSV54420752	3	exonic	nonsynonymous_SNV	TET2	NM_001127208	exon7	c.G3866A	p.C1289Y	T	4.12	27.9	D	D	Yes
chr5	52864761	A	T	1	4	29	0.000382379	ID=COSV50880227	3	splicing	.	ITGA1	NM_181501	exon4	c.296-2A>T		.	5.757	34	D	.	No
chr4	105276151	C	T	1	12	55	0.000303949	ID=COSV54399037	3	exonic	nonsynonymous_SNV	TET2	NM_001127208	exon11	c.C5641T	p.H1881Y	T	3.366	24.3	D	D	Yes
chr2	25247142	A	G	1	11	52	0.000301712	ID=COSV53037012	3	exonic	nonsynonymous_SNV	DNMT3A	NM_175629	exon9	c.T1031C	p.L344P	T	4.439	31	D	D	Yes
chr17	7674962	G	A	2	17	81	5.72176e-06	ID=COSV52664064	5	exonic	nonsynonymous_SNV	TP53	NM_001126112	exon6	c.C569T	p.P190L	D	4.111	27.8	D	D	Yes
chr4	105275569	C	T	2	22	84	0.000297988	ID=COSV54399904	3	exonic	stopgain	TET2	NM_001127208	exon11	c.C5059T	p.Q1687X	.	8.234	41	D	N	Yes
chr6	394951	T	G	1	9	46	0.000284796	ID=COSV66704569	3	exonic	nonsynonymous_SNV	IRF4	NM_002460	exon3	c.T347G	p.L116R	D	4.501	32	D	D	No
chr4	105261771	G	T	1	4	30	0.000240861	ID=COSV54413782	3	exonic	stopgain	TET2	NM_001127208	exon8	c.G3967T	p.E1323X	.	8.872	46	D	N	Yes
chr17	7674918	A	C	1	11	67	7.36843e-07	ID=COSV52760580	5	exonic	nonsynonymous_SNV	TP53	NM_001126112	exon6	c.T613G	p.Y205D	D	4.139	28.1	D	D	Yes
chr15	28234162	G	A	21	86	253	0.000238725	ID=COSV55328098	3	exonic	stopgain	HERC2	NM_004667	exon27	c.C4126T	p.R1376X	.	7.198	37	D	N	No
chr4	105276051	G	A	1	28	103	0.000152029	ID=COSV54399228	3	exonic	stopgain	TET2	NM_001127208	exon11	c.G5541A	p.W1847X	.	8.834	45	D	N	Yes
chr4	49017247	A	T	1	4	32	9.43389e-05	ID=COSV56943331	3	splicing	.	CWH43	NM_025087	exon9	c.1187-2A>T		.	5.227	33	D	.	No
chr12	49022063	G	A	1	4	32	9.43389e-05	ID=COSV56407191	3	exonic	stopgain	KMT2D	NM_003482	exon53	c.C16501T	p.R5501X	.	8.946	46	D	N	Yes
chrX	71119403	G	T	1	4	32	9.43389e-05	ID=COSV61330093	3	exonic	nonsynonymous_SNV	MED12	NM_005120	exon2	c.G130T	p.G44C	D	4.541	32	D	.	No
chr4	105272684	C	T	2	40	138	8.34125e-05	ID=COSV54412254	3	exonic	stopgain	TET2	NM_001127208	exon10	c.C4303T	p.Q1435X	.	8.195	41	D	N	Yes
chr4	105275110	C	T	2	14	65	7.14394e-05	ID=COSV54416197	3	exonic	stopgain	TET2	NM_001127208	exon11	c.C4600T	p.Q1534X	.	5.469	34	D	N	Yes
chr7	102204469	C	T	1	24	95	5.64918e-05	ID=COSV52892671	3	exonic	stopgain	CUX1	NM_181552	exon19	c.C2986T	p.R996X	.	8.064	40	D	N	Yes
chr4	105242911	G	A	2	10	56	1.84276e-05	ID=COSV54415052	3	exonic	nonsynonymous_SNV	TET2	NM_001127208	exon5	c.G3578A	p.C1193Y	T	4.286	29.5	D	D	Yes
chr11	108353766	G	A	6	36	134	1.17973e-05	ID=COSV53733895	3	exonic	nonsynonymous_SNV	ATM	NM_001351834	exon61	c.G8672A	p.G2891D	D	5.268	33	D	D	No
chr2	25244564	A	G	3	45	159	1.13394e-05	ID=COSV53051084	3	exonic	nonsynonymous_SNV	DNMT3A	NM_175629	exon14	c.T1643C	p.M548T	T	3.924	26.5	D	D	Yes
chr1	119915869	G	A	1	14	70	1.09696e-05	ID=COSV56682510	3	exonic	stopgain	NOTCH2	NM_024408	exon34	c.C6853T	p.Q2285X	.	8.383	42	D	N	No
chr4	105237144	C	T	1	9	54	1.0831e-05	ID=COSV54399431	3	exonic	stopgain	TET2	NM_001127208	exon3	c.C3202T	p.Q1068X	.	6.635	36	D	N	Yes
chr4	105276050	G	A	1	30	118	8.89646e-06	ID=COSV54396376	3	exonic	stopgain	TET2	NM_001127208	exon11	c.G5540A	p.W1847X	.	8.836	45	D	N	Yes
chr2	25244265	A	T	1	19	86	8.45485e-06	ID=COSV53045046	3	exonic	nonsynonymous_SNV	DNMT3A	NM_175629	exon15	c.T1741A	p.W581R	D	4.428	31	D	D	Yes
chr4	105236247	C	T	2	28	113	7.04338e-06	ID=COSV54404763	3	exonic	stopgain	TET2	NM_001127208	exon3	c.C2305T	p.Q769X	.	5.942	35	D	N	Yes
chr2	25244579	C	A	1	6	45	6.1458e-06	ID=COSV53045034	3	exonic	nonsynonymous_SNV	DNMT3A	NM_175629	exon14	c.G1628T	p.G543V	T	3.748	25.6	D	D	Yes
chr4	105269709	C	T	1	10	60	3.48344e-06	ID=COSV54415956	3	exonic	nonsynonymous_SNV	TET2	NM_001127208	exon9	c.C4144T	p.H1382Y	T	3.671	25.3	D	D	Yes
chr11	69641443	T	C	1	7	51	1.99585e-06	ID=COSV57119480	3	exonic	nonsynonymous_SNV	CCND1	NM_053056	exon1	c.T130C	p.Y44H	T	4.532	32	D	D	No
chr4	105275119	C	T	1	7	51	1.99585e-06	ID=COSV54406628	3	exonic	stopgain	TET2	NM_001127208	exon11	c.C4609T	p.Q1537X	.	6.656	36	D	N	Yes
chr16	3749626	C	T	2	6	48	1.51882e-06	ID=COSV52117332	3	splicing	.	CREBBP	NM_004380	exon21	c.3836+1G>A		.	5.286	33	D	.	Yes
chr11	119277776	C	T	1	6	48	1.51882e-06	ID=COSV50630578	3	exonic	stopgain	CBL	NM_005188	exon7	c.C1027T	p.R343X	.	6.798	36	D	N	Yes
chr4	105235705	C	A	1	8	56	1.02024e-06	ID=COSV54406059	3	exonic	stopgain	TET2	NM_001127208	exon3	c.C1763A	p.S588X	.	5.101	33	N	N	Yes
chr13	42308452	A	T	3	9	60	8.06758e-07	ID=COSV99213692	3	splicing	.	AKAP11	NM_016248	exon9	c.5118-2A>T		.	6.001	35	D	.	No
chr1	16954326	G	C	19	403	1073	4.75084e-07	ID=COSV65010907	3	exonic	nonsynonymous_SNV	CROCC	NM_014675	exon22	c.G3290C	p.R1097P	T	4.122	27.9	D	D	No
chr11	119278529	G	C	4	35	143	3.03004e-07	ID=COSV99875605	3	exonic	nonsynonymous_SNV	CBL	NM_005188	exon9	c.G1247C	p.C416S	D	4.264	29.3	D	D	Yes
chr12	2685755	G	A	26	314	864	1.50821e-07	ID=COSV59697224	3	exonic	nonsynonymous_SNV	CACNA1C	NM_199460	exon47	c.G5842A	p.E1948K	T	3.354	24.3	D	D	No
chr20	2988445	G	A	4	69	241	1.33607e-07	ID=COSV53780647	3	exonic	nonsynonymous_SNV	PTPRA	NM_002836	exon13	c.G709A	p.D237N	T	3.539	24.8	D	D	No
chr12	54292645	C	T	1	28	125	1.2415e-07	ID=COSV56455751	3	exonic	nonsynonymous_SNV	NFE2	NM_001261461	exon4	c.G851A	p.R284H	D	4.3	29.6	D	D	No
chr20	58909365	C	T	3	13	78	1.18767e-07	ID=COSV55670339	3	exonic	nonsynonymous_SNV	GNAS	NM_080425	exon8	c.C2530T	p.R844C	D	4.6	32	D	D	Yes
chr17	60663475	C	T	7	153	463	1.05669e-07	ID=COSV59954411	3	exonic	stopgain	PPM1D	NM_003620	exon6	c.C1741T	p.R581X	.	6.399	36	D	N	Yes
chr10	32017361	T	A	3	9	67	3.4507e-08	ID=COSV100191429	3	splicing	.	KIF5B	NM_004521	exon24	c.2545-2A>T		.	5.854	35	D	.	No
chr20	32434795	C	T	1	20	108	6.60352e-09	ID=COSV60103358	3	exonic	stopgain	ASXL1	NM_015338	exon12	c.C2083T	p.Q695X	.	6.873	36	D	N	Yes
chr6	108664074	T	A	2	10	80	4.5095e-10	ID=COSV59626758	3	exonic	nonsynonymous_SNV	FOXO3	NM_201559	exon3	c.T1241A	p.F414Y	D	2.326	21.7	D	D	No
chr20	32435036	T	A	1	10	80	4.5095e-10	ID=COSV60103879	3	exonic	stopgain	ASXL1	NM_015338	exon12	c.T2324A	p.L775X	.	5.392	34	N	N	Yes
chr2	25235800	G	A	2	12	88	3.22308e-10	ID=COSV53041391	3	exonic	nonsynonymous_SNV	DNMT3A	NM_175629	exon22	c.C2504T	p.T835M	D	4.76	32	D	D	Yes
chr2	25235780	G	A	2	21	120	1.93395e-10	ID=COSV53037357	3	exonic	stopgain	DNMT3A	NM_175629	exon22	c.C2524T	p.Q842X	.	8.15	41	D	N	Yes
chr2	25244579	C	G	4	48	207	5.85385e-11	ID=COSV53051884	3	exonic	nonsynonymous_SNV	DNMT3A	NM_175629	exon14	c.G1628C	p.G543A	T	3.643	25.2	D	D	Yes
chr20	32435592	G	A	1	14	99	5.62164e-11	ID=COSV60109492	3	exonic	stopgain	ASXL1	NM_015338	exon12	c.G2880A	p.W960X	.	7.297	37	D	N	Yes
chr2	25234322	C	T	4	136	453	4.72836e-11	ID=COSV53055000	3	exonic	nonsynonymous_SNV	DNMT3A	NM_175629	exon23	c.G2696A	p.R899H	D	4.066	27.5	D	N	Yes
chr2	25244265	A	G	1	12	93	3.24614e-11	ID=COSV53043863	3	exonic	nonsynonymous_SNV	DNMT3A	NM_175629	exon15	c.T1741C	p.W581R	D	4.455	32	D	D	Yes
chr15	75411526	T	C	2	15	105	1.87099e-11	ID=COSV64582527	3	exonic	nonsynonymous_SNV	SIN3A	NM_015477	exon6	c.A974G	p.Y325C	D	4.198	28.6	D	D	No
chr8	100718107	C	A	3	13	98	1.73674e-11	ID=COSV59397795	3	exonic	nonsynonymous_SNV	PABPC1	NM_002568	exon2	c.G367T	p.G123C	T	4.066	27.5	D	D	No
chr19	18753498	A	C	5	15	108	4.86001e-12	ID=COSV58716513	3	splicing	.	CRTC1	NM_001098482	exon7	c.587-2A>C		.	5.868	35	D	.	No
chr2	25245252	C	T	5	50	227	4.64908e-13	ID=COSV53050438	3	splicing	.	DNMT3A	NM_175629	exon13	c.1554+1G>A		.	6.021	35	D	.	Yes
chr2	25234308	G	C	1	22	154	3.85345e-16	ID=COSV53045374	3	exonic	nonsynonymous_SNV	DNMT3A	NM_175629	exon23	c.C2710G	p.P904A	D	3.873	26.2	D	D	Yes
chr2	25247050	C	T	5	52	256	1.15975e-16	ID=COSV53048881	3	splicing	.	DNMT3A	NM_175629	exon9	c.1122+1G>A		.	5.337	34	D	.	Yes
chr2	25244163	G	A	3	57	275	3.29085e-17	ID=COSV53047246	3	exonic	stopgain	DNMT3A	NM_175629	exon15	c.C1843T	p.Q615X	.	8.043	40	D	N	Yes
chr2	25240685	A	T	4	62	293	1.31214e-17	ID=COSV53059276	3	exonic	nonsynonymous_SNV	DNMT3A	NM_175629	exon18	c.T2128A	p.C710S	D	4.095	27.7	D	D	Yes
chr2	25244567	A	C	5	72	325	7.8785e-18	ID=COSV53036277	3	exonic	nonsynonymous_SNV	DNMT3A	NM_175629	exon14	c.T1640G	p.L547R	D	4.244	29.1	D	D	Yes
chr4	105259660	G	A	5	49	260	6.55746e-19	ID=COSV54408143	3	exonic	nonsynonymous_SNV	TET2	NM_001127208	exon7	c.G3845A	p.G1282D	T	4.045	27.3	D	D	Yes
chr1	12847889	G	A	9	66	333	4.86365e-22	ID=COSV58610565	3	exonic	nonsynonymous_SNV	HNRNPCL1	NM_001013631	exon2	c.C401T	p.P134L	T	2.269	21.4	D	N	No
chr4	105236415	TC	T	4	17	165	3.29928e-22	ID=COSV54408263	3	exonic	stopgain	TET2	NM_001127208	exon3	c.2474delC	p.S825*	.	.	.	.	.	Yes
chr2	25234311	CG	C	2	22	190	2.28438e-23	ID=COSV53045784	3	exonic	frameshift_deletion	DNMT3A	NM_175629	exon23	c.2706delC	p.F902Lfs*4	.	.	.	.	.	Yes
chr2	25240301	C	T	4	50	289	2.1855e-23	ID=COSV53059238	3	splicing	.	DNMT3A	NM_175629	exon19	c.2322+1G>A		.	5.385	34	D	.	Yes
chr2	25245317	C	T	4	34	235	1.50472e-23	ID=COSV53043881	3	exonic	nonsynonymous_SNV	DNMT3A	NM_175629	exon13	c.G1490A	p.C497Y	T	3.752	25.6	D	D	Yes
chr2	25240429	A	G	3	48	295	1.09608e-25	ID=COSV53048945	3	exonic	nonsynonymous_SNV	DNMT3A	NM_175629	exon19	c.T2195C	p.F732S	D	4.433	31	D	D	Yes
chr2	25234289	G	A	5	104	488	6.98923e-28	ID=COSV53044586	3	exonic	nonsynonymous_SNV	DNMT3A	NM_175629	exon23	c.C2729T	p.A910V	D	3.657	25.2	D	D	Yes
chr2	25240420	T	G	3	35	266	6.51997e-29	ID=COSV53044067	3	exonic	nonsynonymous_SNV	DNMT3A	NM_175629	exon19	c.A2204C	p.Y735S	D	4.301	29.6	D	D	Yes
chr7	152273799	A	C	4	38	296	1.08003e-32	ID=COSV51335879	3	exonic	stopgain	KMT2C	NM_170606	exon7	c.T918G	p.Y306X	.	6.557	36	D	N	No
chr2	25240639	C	T	12	116	623	8.72895e-44	ID=COSV53056806	3	splicing	.	DNMT3A	NM_175629	exon18	c.2173+1G>A		.	5.53	34	D	.	Yes
chr12	39607714	T	C	23	72	503	4.28962e-49	ID=COSV58051673	3	exonic	nonsynonymous_SNV	ABCD2	NM_005164	exon3	c.A1121G	p.E374G	D	2.68	22.8	D	D	No
chr2	25243930	C	T	16	275	1213	5.044e-59	ID=COSV53040573	3	exonic	nonsynonymous_SNV	DNMT3A	NM_175629	exon16	c.G1904A	p.R635Q	D	4.178	28.4	D	D	Yes
chr4	151102986	A	C	22	83	612	1.3594e-62	ID=COSV56838981	3	exonic	nonsynonymous_SNV	RPS3A	NM_001006	exon4	c.A470C	p.Q157P	.	4.478	32	D	D	No
chr4	105259635	C	G	1	17	52	0.0487086	ID=COSV54410911	2	exonic	nonsynonymous_SNV	TET2	NM_001127208	exon7	c.C3820G	p.Q1274E	T	3.454	24.6	D	D	Yes
chr4	105276214	T	C	1	20	60	0.044612	ID=COSV54414381	2	exonic	nonsynonymous_SNV	TET2	NM_001127208	exon11	c.T5704C	p.Y1902H	T	4.212	28.8	D	D	Yes
chr4	105269609	G	A	1	18	55	0.0438406	ID=COSV54405016	2	splicing	.	TET2	NM_001127208	exon9	c.4045-1G>A		.	5.052	33	D	.	Yes
chr4	105237321	C	T	1	15	48	0.0369333	ID=COSV54435422	2	exonic	stopgain	TET2	NM_001127208	exon3	c.C3379T	p.Q1127X	.	7.557	38	D	N	Yes
chr4	105236613	C	T	2	40	111	0.0348832	ID=COSV54409667	2	exonic	stopgain	TET2	NM_001127208	exon3	c.C2671T	p.Q891X	.	6.116	35	N	N	Yes
chr4	105275077	C	T	1	9	33	0.0286989	ID=COSV54408856	2	exonic	stopgain	TET2	NM_001127208	exon11	c.C4567T	p.Q1523X	.	7.617	38	D	N	Yes
chr4	105261847	A	C	1	5	22	0.0270749	ID=COSV54405027	2	exonic	nonsynonymous_SNV	TET2	NM_001127208	exon8	c.A4043C	p.Q1348P	T	4.701	32	D	D	Yes
chr2	25240343	T	C	1	25	75	0.0267131	ID=COSV99263049	2	exonic	nonsynonymous_SNV	DNMT3A	NM_175629	exon19	c.A2281G	p.M761V	D	3.828	26	D	D	Yes
chr4	105269686	G	A	1	10	36	0.0263235	ID=COSV54399822	2	exonic	nonsynonymous_SNV	TET2	NM_001127208	exon9	c.G4121A	p.C1374Y	T	4.199	28.6	D	D	Yes
chr4	105269608	A	G	1	7	28	0.024224	ID=COSV54401026	2	splicing	.	TET2	NM_001127208	exon9	c.4045-2A>G		.	4.91	33	D	.	Yes
chr4	105237030	C	T	1	11	39	0.0240985	ID=COSV54397474	2	exonic	stopgain	TET2	NM_001127208	exon3	c.C3088T	p.Q1030X	.	7.562	38	D	N	Yes
chr4	105269704	A	G	2	37	106	0.0224199	ID=COSV54411011	2	exonic	nonsynonymous_SNV	TET2	NM_001127208	exon9	c.A4139G	p.H1380R	T	3.836	26	D	D	Yes
chr2	25240700	T	A	1	20	64	0.0174414	ID=COSV53045061	2	exonic	nonsynonymous_SNV	DNMT3A	NM_175629	exon18	c.A2113T	p.I705F	D	4.178	28.4	D	D	Yes
chr2	25241650	A	C	1	21	67	0.0158173	ID=COSV53039802	2	exonic	nonsynonymous_SNV	DNMT3A	NM_175629	exon17	c.T1994G	p.V665G	D	4.494	32	D	D	Yes
chr4	105243723	G	T	1	15	52	0.0126898	ID=COSV54409053	2	exonic	stopgain	TET2	NM_001127208	exon6	c.G3748T	p.E1250X	.	6.84	36	D	N	Yes
chr4	105259680	TG	T	1	15	52	0.0126898	ID=COSV54396141	2	exonic	frameshift_deletion	TET2	NM_001127208	exon7	c.3866delG	p.C1289Ffs*74	.	.	.	.	.	Yes
chr2	25234374	G	C	1	19	63	0.0115506	ID=COSV53063308	2	exonic	nonsynonymous_SNV	DNMT3A	NM_175629	exon23	c.C2644G	p.R882G	D	4.346	29.9	D	D	Yes
chr4	105275500	C	T	1	18	61	0.00971034	ID=COSV54406376	2	exonic	stopgain	TET2	NM_001127208	exon11	c.C4990T	p.Q1664X	.	7.25	37	D	N	Yes
chr2	25248201	G	A	2	64	180	0.00636519	ID=COSV53075649	2	exonic	stopgain	DNMT3A	NM_175629	exon7	c.C691T	p.Q231X	.	6.285	35	D	N	Yes
chr4	105261826	C	A	1	3	20	0.00493341	ID=COSV54404556	2	exonic	nonsynonymous_SNV	TET2	NM_001127208	exon8	c.C4022A	p.A1341E	T	3.827	26	D	D	Yes
chr17	7675086	A	T	1	12	86	7.98004e-10	ID=COSV52681947	6	exonic	nonsynonymous_SNV	TP53	NM_001126112	exon5	c.T526A	p.C176S	D	4.095	27.7	D	D	Yes
chr4	105276198	G	T	1	21	72	0.00434636	ID=COSV99481689	2	exonic	nonsynonymous_SNV	TET2	NM_001127208	exon11	c.G5688T	p.R1896S	T	3.451	24.6	D	N	Yes
chr2	25235750	T	C	1	14	53	0.00421072	ID=COSV53066552	2	exonic	nonsynonymous_SNV	DNMT3A	NM_175629	exon22	c.A2554G	p.M852V	D	3.118	23.7	D	D	Yes
chr4	105259711	A	C	1	8	36	0.00399408	ID=COSV54425105	2	exonic	nonsynonymous_SNV	TET2	NM_001127208	exon7	c.A3896C	p.K1299T	T	4.07	27.5	D	D	Yes
chr4	105241429	G	T	1	12	48	0.00344944	ID=COSV54413838	2	exonic	nonsynonymous_SNV	TET2	NM_001127208	exon4	c.G3500T	p.R1167M	T	5.816	35	D	D	Yes
chr4	105235719	C	T	1	17	62	0.00340695	ID=COSV54415817	2	exonic	stopgain	TET2	NM_001127208	exon3	c.C1777T	p.Q593X	.	5.342	34	D	N	Yes
chr2	25243924	A	T	1	21	73	0.00330601	ID=COSV53060426	2	exonic	nonsynonymous_SNV	DNMT3A	NM_175629	exon16	c.T1910A	p.L637Q	D	4.267	29.3	D	D	Yes
chr4	105275131	C	T	2	33	105	0.00313901	ID=COSV54405979	2	exonic	stopgain	TET2	NM_001127208	exon11	c.C4621T	p.Q1541X	.	5.93	35	D	N	Yes
chr4	105259633	G	C	2	34	108	0.00286165	ID=COSV54403853	2	exonic	nonsynonymous_SNV	TET2	NM_001127208	exon7	c.G3818C	p.C1273S	T	3.937	26.6	D	D	Yes
chr4	105243718	T	C	1	10	44	0.00187437	ID=COSV54398019	2	exonic	nonsynonymous_SNV	TET2	NM_001127208	exon6	c.T3743C	p.L1248P	T	4.282	29.4	D	D	Yes
chr4	105242912	T	G	1	4	27	0.00094988	ID=COSV54417233	2	exonic	nonsynonymous_SNV	TET2	NM_001127208	exon5	c.T3579G	p.C1193W	T	3.794	25.8	D	D	Yes
chr17	7673787	G	C	1	13	61	0.000101954	ID=COSV52661225	7	exonic	nonsynonymous_SNV	TP53	NM_001126112	exon8	c.C833G	p.P278R	D	4.288	29.5	D	D	Yes
chr17	7675190	C	T	1	25	90	0.000594481	ID=COSV52664953	9	exonic	nonsynonymous_SNV	TP53	NM_001126112	exon5	c.G422A	p.C141Y	D	4.011	27.1	D	D	Yes
chr17	7674893	C	T	2	32	116	8.6971e-05	ID=COSV52665093	9	exonic	nonsynonymous_SNV	TP53	NM_001126112	exon6	c.G638A	p.R213Q	D	4.277	29.4	D	D	Yes
chr17	7673806	C	T	2	25	112	5.03957e-07	ID=COSV52661812	11	exonic	nonsynonymous_SNV	TP53	NM_001126112	exon8	c.G814A	p.V272M	D	3.966	26.7	D	D	Yes
chr2	25239151	C	T	2	37	123	0.000505548	ID=COSV53074031	2	exonic	nonsynonymous_SNV	DNMT3A	NM_175629	exon20	c.G2387A	p.G796D	D	4.058	27.4	D	D	Yes
chr4	105242911	G	T	1	3	25	0.00047854	ID=COSV54399446	2	exonic	nonsynonymous_SNV	TET2	NM_001127208	exon5	c.G3578T	p.C1193F	T	4.318	29.7	D	D	Yes
chr4	105259769	G	C	1	10	49	0.000295528	ID=COSV54422254	2	exonic	nonsynonymous_SNV	TET2	NM_001127208	exon7	c.G3954C	p.E1318D	T	5.427	34	D	D	Yes
chr4	105236652	C	T	1	7	40	0.000247618	ID=COSV54405189	2	exonic	stopgain	TET2	NM_001127208	exon3	c.C2710T	p.Q904X	.	7.054	37	D	N	Yes
chr2	25235827	T	G	1	4	30	0.000240861	ID=COSV53048894	2	splicing	.	DNMT3A	NM_175629	exon22	c.2479-2A>C		.	5.746	34	D	.	Yes
chr4	105269674	G	A	1	6	37	0.000220579	ID=COSV54404716	2	exonic	nonsynonymous_SNV	TET2	NM_001127208	exon9	c.G4109A	p.G1370E	T	4.321	29.8	D	D	Yes
chr4	105236604	C	T	2	31	110	0.000217721	ID=COSV54417495	2	exonic	stopgain	TET2	NM_001127208	exon3	c.C2662T	p.Q888X	.	6.613	36	D	N	Yes
chr4	105259696	A	G	1	7	41	0.000162857	ID=COSV54401459	2	exonic	nonsynonymous_SNV	TET2	NM_001127208	exon7	c.A3881G	p.Y1294C	T	4.281	29.4	D	D	Yes
chr4	105272574	T	C	1	4	31	0.000151052	ID=COSV54426731	2	exonic	nonsynonymous_SNV	TET2	NM_001127208	exon10	c.T4193C	p.L1398P	T	4.454	32	D	D	Yes
chr4	105236691	C	T	1	11	54	0.000141974	ID=COSV54412437	2	exonic	stopgain	TET2	NM_001127208	exon3	c.C2749T	p.Q917X	.	7.15	37	D	N	Yes
chr4	105236160	C	T	1	34	120	0.000132044	ID=COSV54433247	2	exonic	stopgain	TET2	NM_001127208	exon3	c.C2218T	p.Q740X	.	6.408	36	D	N	Yes
chr4	105259707	TG	T	1	6	39	9.22224e-05	ID=COSV54410867	2	exonic	frameshift_deletion	TET2	NM_001127208	exon7	c.3893delG	p.C1298Lfs*65	.	.	.	.	.	Yes
chr2	25240693	C	T	4	85	256	7.97824e-05	ID=COSV53059186	2	exonic	nonsynonymous_SNV	DNMT3A	NM_175629	exon18	c.G2120A	p.G707D	D	3.915	26.4	D	D	Yes
chr4	105275134	C	T	1	5	36	7.60151e-05	ID=COSV54416024	2	exonic	stopgain	TET2	NM_001127208	exon11	c.C4624T	p.Q1542X	.	5.912	35	D	N	Yes
chr2	25240732	T	C	1	17	74	7.07633e-05	ID=COSV53036495	2	splicing	.	DNMT3A	NM_175629	exon18	c.2083-2A>G		.	6.006	35	D	.	Yes
chr4	105235662	C	T	2	32	119	3.64381e-05	ID=COSV99485158	2	exonic	stopgain	TET2	NM_001127208	exon3	c.C1720T	p.Q574X	.	4.961	33	N	N	Yes
chr4	105276230	T	C	1	15	71	2.40531e-05	ID=COSV54428136	2	exonic	nonsynonymous_SNV	TET2	NM_001127208	exon11	c.T5720C	p.M1907T	T	3.185	23.8	D	D	Yes
chr4	105269609	G	C	1	8	49	2.21129e-05	ID=COSV54420035	2	splicing	.	TET2	NM_001127208	exon9	c.4045-1G>C		.	4.908	33	D	.	Yes
chr2	25244542	G	T	1	5	39	1.89719e-05	ID=COSV53077999	2	exonic	stopgain	DNMT3A	NM_175629	exon14	c.C1665A	p.C555X	.	6.541	36	D	D	Yes
chr2	25239143	G	C	1	7	46	1.88367e-05	ID=COSV53046474	2	exonic	nonsynonymous_SNV	DNMT3A	NM_175629	exon20	c.C2395G	p.P799A	D	4.049	27.3	D	D	Yes
chr4	105276244	C	T	1	13	66	1.53707e-05	ID=COSV54396009	2	exonic	nonsynonymous_SNV	TET2	NM_001127208	exon11	c.C5734T	p.H1912Y	T	3.674	25.3	D	D	Yes
chr4	105236769	C	T	2	41	147	1.50715e-05	ID=COSV54395962	2	exonic	stopgain	TET2	NM_001127208	exon3	c.C2827T	p.Q943X	.	7.298	37	D	N	Yes
chr2	25245318	A	G	1	5	40	1.18623e-05	ID=COSV53049652	2	exonic	nonsynonymous_SNV	DNMT3A	NM_175629	exon13	c.T1489C	p.C497R	T	4.075	27.5	D	D	Yes
chr2	25248183	G	A	1	14	70	1.09696e-05	ID=COSV53040723	2	exonic	stopgain	DNMT3A	NM_175629	exon7	c.C709T	p.Q237X	.	7.144	37	D	N	Yes
chr4	105269725	A	G	1	9	55	7.07967e-06	ID=COSV54406690	2	exonic	nonsynonymous_SNV	TET2	NM_001127208	exon9	c.A4160G	p.N1387S	T	3.839	26	D	D	Yes
chr4	105276130	G	A	1	20	90	5.93664e-06	ID=COSV54407170	2	exonic	nonsynonymous_SNV	TET2	NM_001127208	exon11	c.G5620A	p.E1874K	T	4.344	29.9	D	D	Yes
chr4	105243601	T	C	1	7	49	4.94468e-06	ID=COSV54417250	2	exonic	nonsynonymous_SNV	TET2	NM_001127208	exon6	c.T3626C	p.L1209P	T	4.241	29	D	D	Yes
chr2	25240368	G	C	1	20	93	2.0215e-06	ID=COSV53060921	2	exonic	nonsynonymous_SNV	DNMT3A	NM_175629	exon19	c.C2256G	p.F752L	D	4.411	31	D	D	Yes
chr4	105269640	C	A	2	7	53	7.96523e-07	ID=COSV54406154	2	exonic	nonsynonymous_SNV	TET2	NM_001127208	exon9	c.C4075A	p.R1359S	T	3.904	26.4	D	D	Yes
chr4	105275128	C	T	1	7	53	7.96523e-07	ID=COSV54400756	2	exonic	stopgain	TET2	NM_001127208	exon11	c.C4618T	p.Q1540X	.	5.596	34	N	N	Yes
chr4	105237091	C	A	1	12	72	3.65019e-07	ID=COSV54436027	2	exonic	stopgain	TET2	NM_001127208	exon3	c.C3149A	p.S1050X	.	7.478	38	D	N	Yes
chr2	25240433	A	C	2	66	230	2.83405e-07	ID=COSV53067641	2	exonic	nonsynonymous_SNV	DNMT3A	NM_175629	exon19	c.T2191G	p.F731V	D	4.386	31	D	D	Yes
chr4	105276190	C	A	1	9	63	2.12027e-07	ID=COSV54424277	2	exonic	nonsynonymous_SNV	TET2	NM_001127208	exon11	c.C5680A	p.P1894T	T	3.626	25.1	D	D	Yes
chr4	105275063	C	G	1	9	63	2.12027e-07	ID=COSV54395179	2	exonic	stopgain	TET2	NM_001127208	exon11	c.C4553G	p.S1518X	.	8.179	41	D	N	Yes
chr2	25239131	T	C	2	27	121	1.7606e-07	ID=COSV53062884	2	exonic	nonsynonymous_SNV	DNMT3A	NM_175629	exon20	c.A2407G	p.R803G	D	5.935	35	D	D	Yes
chr2	25234339	C	A	1	17	91	1.22605e-07	ID=COSV53080691	2	exonic	nonsynonymous_SNV	DNMT3A	NM_175629	exon23	c.G2679T	p.W893C	D	4.417	31	D	D	Yes
chr2	25244263	C	T	2	31	135	8.67823e-08	ID=COSV53037736	2	exonic	stopgain	DNMT3A	NM_175629	exon15	c.G1743A	p.W581X	.	7.627	38	D	N	Yes
chr4	105259678	G	T	1	7	58	7.66779e-08	ID=COSV54401750	2	exonic	nonsynonymous_SNV	TET2	NM_001127208	exon7	c.G3863T	p.G1288V	T	4.12	27.9	D	D	Yes
chr2	25244579	C	T	1	9	66	5.45132e-08	ID=COSV99258949	2	exonic	nonsynonymous_SNV	DNMT3A	NM_175629	exon14	c.G1628A	p.G543D	T	3.739	25.6	D	D	Yes
chr4	105236133	C	T	1	14	84	3.87498e-08	ID=COSV54406439	2	exonic	stopgain	TET2	NM_001127208	exon3	c.C2191T	p.Q731X	.	5.734	34	D	N	Yes
chr2	25244546	C	T	1	8	64	2.57835e-08	ID=COSV53048146	2	exonic	nonsynonymous_SNV	DNMT3A	NM_175629	exon14	c.G1661A	p.C554Y	D	4.06	27.4	D	D	Yes
chr4	105269646	G	A	2	21	108	2.31593e-08	ID=COSV54426639	2	exonic	nonsynonymous_SNV	TET2	NM_001127208	exon9	c.G4081A	p.G1361S	T	4.255	29.2	D	D	Yes
chr4	105236246	TC	T	1	6	57	2.00249e-08	ID=COSV54395584	2	exonic	frameshift_deletion	TET2	NM_001127208	exon3	c.2305delC	p.Q769Sfs*44	.	.	.	.	.	Yes
chr2	25241588	C	A	1	12	79	1.79788e-08	ID=COSV53054134	2	exonic	nonsynonymous_SNV	DNMT3A	NM_175629	exon17	c.G2056T	p.D686Y	D	5.016	33	D	D	Yes
chr2	25247691	C	T	2	76	268	1.61949e-08	ID=COSV53045802	2	exonic	stopgain	DNMT3A	NM_175629	exon8	c.G914A	p.W305X	.	7.334	37	D	N	Yes
chr4	105269730	C	T	2	26	125	1.38183e-08	ID=COSV54422507	2	exonic	stopgain	TET2	NM_001127208	exon9	c.C4165T	p.Q1389X	.	8.237	41	D	N	Yes
chr2	25244265	A	C	2	51	201	7.02741e-09	ID=COSV53043889	2	exonic	nonsynonymous_SNV	DNMT3A	NM_175629	exon15	c.T1741G	p.W581G	D	4.567	32	D	D	Yes
chr4	105275614	C	T	2	24	122	4.06473e-09	ID=COSV54412815	2	exonic	stopgain	TET2	NM_001127208	exon11	c.C5104T	p.Q1702X	.	8.362	42	D	N	Yes
chr4	105234180	C	T	1	11	79	3.78158e-09	ID=COSV54415206	2	exonic	stopgain	TET2	NM_001127208	exon3	c.C238T	p.Q80X	.	6.12	35	D	N	Yes
chr4	105236803	G	A	2	22	116	3.54179e-09	ID=COSV54414581	2	exonic	stopgain	TET2	NM_001127208	exon3	c.G2861A	p.W954X	.	7.712	39	D	N	Yes
chr2	25241612	G	A	3	80	285	3.15966e-09	ID=COSV53068833	2	exonic	stopgain	DNMT3A	NM_175629	exon17	c.C2032T	p.Q678X	.	7.53	38	D	N	Yes
chr2	25246671	C	T	2	50	201	2.85115e-09	ID=COSV53042783	2	exonic	nonsynonymous_SNV	DNMT3A	NM_175629	exon10	c.G1228A	p.A410T	T	3.773	25.7	D	D	Yes
chr2	25235724	C	T	2	13	89	1.01213e-09	ID=COSV53036852	2	exonic	stopgain	DNMT3A	NM_175629	exon22	c.G2580A	p.W860X	.	8.557	43	D	N	Yes
chr2	25246672	C	T	1	20	116	2.57335e-10	ID=COSV53042878	2	exonic	stopgain	DNMT3A	NM_175629	exon10	c.G1227A	p.W409X	.	7.322	37	D	N	Yes
chr4	105242914	C	G	4	27	139	2.26319e-10	ID=COSV54406388	2	exonic	nonsynonymous_SNV	TET2	NM_001127208	exon5	c.C3581G	p.P1194R	T	3.917	26.4	D	D	Yes
chr2	25240417	C	A	2	54	223	1.01918e-10	ID=COSV53069747	2	exonic	nonsynonymous_SNV	DNMT3A	NM_175629	exon19	c.G2207T	p.R736L	D	3.815	25.9	D	D	Yes
chr2	25244222	A	G	1	19	117	4.16483e-11	ID=COSV53060217	2	exonic	nonsynonymous_SNV	DNMT3A	NM_175629	exon15	c.T1784C	p.L595P	T	4.301	29.6	D	D	Yes
chr2	25240363	A	C	2	32	161	2.11561e-11	ID=COSV53058363	2	exonic	nonsynonymous_SNV	DNMT3A	NM_175629	exon19	c.T2261G	p.L754R	D	4.308	29.6	D	D	Yes
chr4	105243612	G	A	1	12	94	2.04155e-11	ID=COSV54423481	2	exonic	nonsynonymous_SNV	TET2	NM_001127208	exon6	c.G3637A	p.V1213M	T	4.063	27.4	D	D	Yes
chr2	25236968	G	A	2	44	199	1.47519e-11	ID=COSV53043586	2	exonic	stopgain	DNMT3A	NM_175629	exon21	c.C2446T	p.Q816X	.	8.463	43	D	N	Yes
chr2	25247685	G	C	1	21	127	1.05687e-11	ID=COSV53036907	2	exonic	nonsynonymous_SNV	DNMT3A	NM_175629	exon8	c.C920G	p.P307R	D	4.171	28.4	D	D	Yes
chr2	25246160	C	A	1	14	104	5.8442e-12	ID=COSV53038462	2	exonic	stopgain	DNMT3A	NM_175629	exon11	c.G1429T	p.E477X	.	10.674	56	D	D	Yes
chr4	105276091	G	A	1	29	158	1.62339e-12	ID=COSV54400431	2	exonic	nonsynonymous_SNV	TET2	NM_001127208	exon11	c.G5581A	p.G1861R	T	4.309	29.7	D	D	Yes
chr2	25240306	A	C	1	19	125	1.33099e-12	ID=COSV53040986	2	exonic	nonsynonymous_SNV	DNMT3A	NM_175629	exon19	c.T2318G	p.L773R	D	4.294	29.5	D	D	Yes
chr2	25234378	C	A	1	12	100	1.22611e-12	ID=COSV53050507	2	exonic	nonsynonymous_SNV	DNMT3A	NM_175629	exon23	c.G2640T	p.M880I	D	2.571	22.6	D	D	Yes
chr2	25247107	G	A	4	80	315	5.04993e-13	ID=COSV53042298	2	exonic	stopgain	DNMT3A	NM_175629	exon9	c.C1066T	p.Q356X	.	7.359	37	D	N	Yes
chr4	105237346	G	A	4	46	215	4.32725e-13	ID=COSV54430172	2	exonic	nonsynonymous_SNV	TET2	NM_001127208	exon3	c.G3404A	p.C1135Y	T	3.776	25.7	D	D	Yes
chr4	105259684	C	G	2	21	136	2.26359e-13	ID=COSV54408570	2	exonic	stopgain	TET2	NM_001127208	exon7	c.C3869G	p.S1290X	.	7.682	39	D	N	Yes
chr2	25247142	A	T	2	31	170	1.80967e-13	ID=COSV53055499	2	exonic	nonsynonymous_SNV	DNMT3A	NM_175629	exon9	c.T1031A	p.L344Q	T	4.383	31	D	D	Yes
chr2	25244563	CAT	C	1	6	83	3.51677e-14	ID=COSV53073783	2	exonic	frameshift_deletion	DNMT3A	NM_175629	exon14	c.1642_1643del	p.M548Vfs*29	.	.	.	.	.	Yes
chr2	25241665	T	C	4	50	235	2.66982e-14	ID=COSV53054917	2	exonic	nonsynonymous_SNV	DNMT3A	NM_175629	exon17	c.A1979G	p.Y660C	D	4.47	32	D	D	Yes
chr4	105235530	C	T	2	28	165	2.46358e-14	ID=COSV54409168	2	exonic	stopgain	TET2	NM_001127208	exon3	c.C1588T	p.Q530X	.	5.045	33	N	N	Yes
chr2	25240718	C	T	3	29	172	5.40409e-15	ID=COSV53052719	2	exonic	nonsynonymous_SNV	DNMT3A	NM_175629	exon18	c.G2095A	p.G699S	D	4.062	27.4	D	D	Yes
chr4	105259666	C	T	3	25	159	4.24499e-15	ID=COSV54395333	2	exonic	nonsynonymous_SNV	TET2	NM_001127208	exon7	c.C3851T	p.S1284F	T	3.913	26.4	D	D	Yes
chr4	105235896	CA	C	2	19	140	1.66367e-15	ID=COSV54408805	2	exonic	frameshift_deletion	TET2	NM_001127208	exon3	c.1955delA	p.Q652Rfs*48	.	.	.	.	.	Yes
chr2	25246619	C	T	3	62	293	1.31214e-17	ID=COSV53062716	2	splicing	.	DNMT3A	NM_175629	exon10	c.1279+1G>A		.	4.899	33	D	.	Yes
chr2	25247133	A	G	2	30	192	4.79932e-18	ID=COSV53065031	2	exonic	nonsynonymous_SNV	DNMT3A	NM_175629	exon9	c.T1040C	p.L347P	T	4.267	29.3	D	D	Yes
chr2	25240369	A	C	3	34	209	1.17361e-18	ID=COSV53044482	2	exonic	nonsynonymous_SNV	DNMT3A	NM_175629	exon19	c.T2255G	p.F752C	D	4.354	30	D	D	Yes
chr2	25235827	T	C	10	48	256	8.87906e-19	ID=COSV53041328	2	splicing	.	DNMT3A	NM_175629	exon22	c.2479-2A>G		.	5.67	34	D	.	Yes
chr2	25234290	C	G	4	115	469	3.22574e-20	ID=COSV53062545	2	exonic	nonsynonymous_SNV	DNMT3A	NM_175629	exon23	c.G2728C	p.A910P	D	3.935	26.6	D	D	Yes
chr2	25244321	C	T	4	59	304	6.40984e-21	ID=COSV53040963	2	exonic	nonsynonymous_SNV	DNMT3A	NM_175629	exon15	c.G1685A	p.C562Y	D	4.07	27.5	D	D	Yes
chr2	25244609	T	C	3	29	206	2.18762e-21	ID=COSV53037384	2	exonic	nonsynonymous_SNV	DNMT3A	NM_175629	exon14	c.A1598G	p.Y533C	D	4.283	29.4	D	D	Yes
chr2	25234362	G	A	5	65	354	4.05288e-26	ID=COSV53042492	2	exonic	stopgain	DNMT3A	NM_175629	exon23	c.C2656T	p.Q886X	.	8.056	40	D	N	Yes
chr2	25240378	C	T	8	125	545	7.32174e-27	ID=COSV53079921	2	exonic	nonsynonymous_SNV	DNMT3A	NM_175629	exon19	c.G2246A	p.R749H	D	4.278	29.4	D	D	Yes
chr2	25247611	C	T	6	138	657	6.42854e-38	ID=COSV53041032	2	exonic	nonsynonymous_SNV	DNMT3A	NM_175629	exon8	c.G994A	p.G332R	T	4.133	28	D	D	Yes
chr2	25244190	G	A	8	174	792	1.05498e-41	ID=COSV53041274	2	exonic	stopgain	DNMT3A	NM_175629	exon15	c.C1816T	p.Q606X	.	7.724	39	D	N	Yes
chr2	25247690	C	T	8	137	706	2.25167e-46	ID=COSV53067969	2	exonic	stopgain	DNMT3A	NM_175629	exon8	c.G915A	p.W305X	.	7.038	37	D	N	Yes
chr2	25247628	C	T	9	233	1028	2.47984e-50	ID=COSV53044554	2	exonic	nonsynonymous_SNV	DNMT3A	NM_175629	exon8	c.G977A	p.R326H	T	4.107	27.8	D	D	Yes
chr2	25247664	C	T	5	93	643	1.28728e-61	ID=COSV53061587	2	exonic	stopgain	DNMT3A	NM_175629	exon8	c.G941A	p.W314X	.	7.94	40	D	N	Yes
chr2	25240426	T	C	1	35	97	0.047251	ID=COSV53074526	1	exonic	nonsynonymous_SNV	DNMT3A	NM_175629	exon19	c.A2198G	p.E733G	D	4.422	31	D	D	Yes
chr17	7675185	C	T	3	62	169	0.0175304	ID=COSV52665025	12	exonic	nonsynonymous_SNV	TP53	NM_001126112	exon5	c.G427A	p.V143M	D	3.275	24.1	D	N	Yes
chr17	7674241	G	A	1	5	34	0.000188094	ID=COSV52661688	13	exonic	nonsynonymous_SNV	TP53	NM_001126112	exon7	c.C722T	p.S241F	D	4.082	27.6	D	D	Yes
chr17	7675124	T	C	1	14	113	9.10084e-14	ID=COSV52663142	15	exonic	nonsynonymous_SNV	TP53	NM_001126112	exon5	c.A488G	p.Y163C	D	3.243	24	D	D	Yes
chr4	105243604	T	C	1	15	51	0.0167455	ID=COSV54437477	1	exonic	nonsynonymous_SNV	TET2	NM_001127208	exon6	c.T3629C	p.L1210P	T	4.247	29.1	D	D	Yes
chr2	25245294	C	A	1	21	67	0.0158173	ID=COSV53057574	1	exonic	stopgain	DNMT3A	NM_175629	exon13	c.G1513T	p.E505X	.	7.13	37	D	N	Yes
chr17	7674250	C	T	1	12	42	0.0220307	ID=COSV52661646	19	exonic	nonsynonymous_SNV	TP53	NM_001126112	exon7	c.G713A	p.C238Y	D	4.116	27.9	D	D	Yes
chr2	25246695	G	A	1	17	57	0.0139136	ID=COSV53059157	1	exonic	stopgain	DNMT3A	NM_175629	exon10	c.C1204T	p.Q402X	.	7.635	38	D	N	Yes
chr4	105269712	A	G	1	14	49	0.0138537	ID=COSV54404268	1	exonic	nonsynonymous_SNV	TET2	NM_001127208	exon9	c.A4147G	p.R1383G	T	3.827	26	D	D	Yes
chr4	105242927	G	A	1	7	30	0.0121048	ID=COSV54418702	1	exonic	stopgain	TET2	NM_001127208	exon5	c.G3594A	p.W1198X	.	9.65	51	D	D	Yes
chr17	7674229	C	T	1	5	26	0.00576853	ID=COSV52667838	20	exonic	nonsynonymous_SNV	TP53	NM_001126112	exon7	c.G734A	p.G245D	D	3.944	26.6	D	D	Yes
chr17	7674872	T	C	4	42	211	1.90939e-14	ID=COSV52661282	47	exonic	nonsynonymous_SNV	TP53	NM_001126112	exon6	c.A659G	p.Y220C	D	4.457	32	D	D	Yes
chr2	25234331	G	A	1	27	84	0.0111781	ID=COSV53049375	1	exonic	nonsynonymous_SNV	DNMT3A	NM_175629	exon23	c.C2687T	p.P896L	D	4.377	31	D	D	Yes
chr17	7673802	C	T	9	137	505	1.00865e-16	ID=COSV52660980	52	exonic	nonsynonymous_SNV	TP53	NM_001126112	exon8	c.G818A	p.R273H	D	3.527	24.8	D	D	Yes
chr2	25244648	CA	C	1	11	42	0.00963956	ID=COSV99263794	1	exonic	frameshift_deletion	DNMT3A	NM_175629	exon14	c.1558delT	p.C520Afs*131	.	.	.	.	.	Yes
chr4	105259623	A	C	1	11	42	0.00963956	ID=COSV54434936	1	exonic	nonsynonymous_SNV	TET2	NM_001127208	exon7	c.A3808C	p.T1270P	T	3.677	25.3	D	D	Yes
chr2	25243921	G	A	1	21	69	0.00958518	ID=COSV53066379	1	exonic	nonsynonymous_SNV	DNMT3A	NM_175629	exon16	c.C1913T	p.S638F	D	4.4	31	D	D	Yes
chr4	105259632	T	C	1	19	64	0.00887294	ID=COSV54412087	1	exonic	nonsynonymous_SNV	TET2	NM_001127208	exon7	c.T3817C	p.C1273R	T	4.065	27.5	D	D	Yes
chr4	105261849	G	A	1	5	25	0.00859907	ID=COSV54405052	1	splicing	.	TET2	NM_001127208	exon8	c.4044+1G>A		.	5.086	33	D	.	Yes
chr2	25235826	C	A	2	12	46	0.00657088	ID=COSV53050325	1	splicing	.	DNMT3A	NM_175629	exon22	c.2479-1G>T		.	5.37	34	D	.	Yes
chr2	25234352	A	G	1	33	102	0.00627478	ID=COSV53060436	1	exonic	nonsynonymous_SNV	DNMT3A	NM_175629	exon23	c.T2666C	p.L889P	D	4.307	29.6	D	D	Yes
chr17	7674858	C	A	1	9	53	1.65149e-05	ID=COSV52670407	1	splicing	.	TP53	NM_001126112	exon6	c.672+1G>T		.	5.807	35	D	.	Yes
chr4	105236667	C	T	1	13	49	0.00614231	ID=COSV54425093	1	exonic	stopgain	TET2	NM_001127208	exon3	c.C2725T	p.Q909X	.	5.5	34	D	N	Yes
chr17	7673803	G	A	3	48	185	6.9083e-08	ID=COSV52662066	54	exonic	nonsynonymous_SNV	TP53	NM_001126112	exon8	c.C817T	p.R273C	D	4.377	31	D	D	Yes
chr17	7674221	G	A	2	13	81	3.32134e-08	ID=COSV52662035	55	exonic	nonsynonymous_SNV	TP53	NM_001126112	exon7	c.C742T	p.R248W	D	4.158	28.3	D	D	Yes
chr4	105269637	T	C	1	18	63	0.00560027	ID=COSV54419758	1	exonic	nonsynonymous_SNV	TET2	NM_001127208	exon9	c.T4072C	p.C1358R	T	4.284	29.4	D	D	Yes
chr4	105235705	C	G	1	11	44	0.00505171	ID=COSV99482385	1	exonic	stopgain	TET2	NM_001127208	exon3	c.C1763G	p.S588X	.	5.111	33	N	N	Yes
chr4	105242907	G	T	1	3	20	0.00493341	ID=COSV99484862	1	exonic	stopgain	TET2	NM_001127208	exon5	c.G3574T	p.G1192X	.	7.749	39	D	D	Yes
chr4	105235065	G	T	1	13	50	0.00449293	ID=COSV54426889	1	exonic	stopgain	TET2	NM_001127208	exon3	c.G1123T	p.E375X	.	6.878	36	D	N	Yes
chr4	105269665	C	A	1	8	36	0.00399408	ID=COSV54424979	1	exonic	nonsynonymous_SNV	TET2	NM_001127208	exon9	c.C4100A	p.P1367Q	T	3.671	25.3	D	D	Yes
chr4	105243712	C	A	1	20	70	0.00358942	ID=COSV54403583	1	exonic	stopgain	TET2	NM_001127208	exon6	c.C3737A	p.S1246X	.	5.894	35	N	N	Yes
chr4	105237093	C	T	1	12	48	0.00344944	ID=COSV54437870	1	exonic	stopgain	TET2	NM_001127208	exon3	c.C3151T	p.Q1051X	.	7.105	37	D	N	Yes
chr4	105272919	G	A	2	15	57	0.00289319	ID=COSV54418193	1	splicing	.	TET2	NM_001127208	exon10	c.4537+1G>A		.	4.3	29.6	D	.	Yes
chr2	25247058	A	T	1	15	57	0.00289319	ID=COSV53085599	1	exonic	nonsynonymous_SNV	DNMT3A	NM_175629	exon9	c.T1115A	p.V372D	T	3.945	26.6	D	D	Yes
chr2	25245329	AT	A	1	7	34	0.00275156	ID=COSV53036241	1	exonic	frameshift_deletion	DNMT3A	NM_175629	exon13	c.1477delA	p.I493Sfs*158	.	.	.	.	.	Yes
chr4	105234909	C	T	1	9	40	0.00273267	ID=COSV54412778	1	exonic	stopgain	TET2	NM_001127208	exon3	c.C967T	p.Q323X	.	5.096	33	D	N	Yes
chr4	105275605	C	T	2	33	106	0.00247275	ID=COSV54425310	1	exonic	stopgain	TET2	NM_001127208	exon11	c.C5095T	p.Q1699X	.	8.254	42	D	N	Yes
chr2	25243934	T	A	1	15	58	0.00211658	ID=COSV53049435	1	exonic	nonsynonymous_SNV	DNMT3A	NM_175629	exon16	c.A1900T	p.I634F	D	4.221	28.9	D	D	Yes
chr4	105241377	C	G	1	3	22	0.00197399	ID=COSV54401104	1	exonic	nonsynonymous_SNV	TET2	NM_001127208	exon4	c.C3448G	p.H1150D	T	3.884	26.3	D	D	Yes
chr2	25240373	A	G	1	28	94	0.00182625	ID=COSV99258956	1	exonic	nonsynonymous_SNV	DNMT3A	NM_175629	exon19	c.T2251C	p.F751L	D	3.822	25.9	D	D	Yes
chr4	105272849	G	T	1	12	50	0.00176872	ID=COSV54414316	1	exonic	stopgain	TET2	NM_001127208	exon10	c.G4468T	p.E1490X	.	8.579	44	D	N	Yes
chr2	25234349	C	T	1	23	81	0.00161459	ID=COSV53061136	1	exonic	nonsynonymous_SNV	DNMT3A	NM_175629	exon23	c.G2669A	p.G890D	D	3.943	26.6	D	D	Yes
chr2	25240422	G	T	2	61	180	0.00158058	ID=COSV53070267	1	exonic	nonsynonymous_SNV	DNMT3A	NM_175629	exon19	c.C2202A	p.F734L	D	4.101	27.8	D	D	Yes
chr4	105269677	T	A	2	16	62	0.00145733	ID=COSV54424662	1	exonic	nonsynonymous_SNV	TET2	NM_001127208	exon9	c.T4112A	p.V1371D	T	4.301	29.6	D	D	Yes
chr2	25244568	G	A	1	14	57	0.0011674	ID=COSV53079555	1	exonic	nonsynonymous_SNV	DNMT3A	NM_175629	exon14	c.C1639T	p.L547F	D	3.468	24.6	D	D	Yes
chr4	105235003	C	A	1	12	52	0.000887478	ID=COSV54412827	1	exonic	stopgain	TET2	NM_001127208	exon3	c.C1061A	p.S354X	.	6.398	36	D	N	Yes
chr4	105275589	C	A	1	12	52	0.000887478	ID=COSV54425155	1	exonic	stopgain	TET2	NM_001127208	exon11	c.C5079A	p.Y1693X	.	7.965	40	D	N	Yes
chr2	25235768	G	A	2	24	89	0.000355964	ID=COSV53079984	1	exonic	stopgain	DNMT3A	NM_175629	exon22	c.C2536T	p.Q846X	.	8.165	41	D	N	Yes
chr2	25235706	C	T	2	14	62	0.0002103	ID=COSV53069560	1	splicing	.	DNMT3A	NM_175629	exon22	c.2597+1G>A		.	5.264	33	D	.	Yes
chr4	105242872	T	A	1	10	50	0.000201287	ID=COSV104371873	1	exonic	nonsynonymous_SNV	TET2	NM_001127208	exon5	c.T3539A	p.V1180D	T	4.168	28.4	D	D	Yes
chr2	25239208	G	A	2	28	103	0.000152029	ID=COSV53086771	1	exonic	nonsynonymous_SNV	DNMT3A	NM_175629	exon20	c.C2330T	p.P777L	D	4.436	31	D	D	Yes
chr2	25239143	G	A	1	12	57	0.000145458	ID=COSV104391761	1	exonic	nonsynonymous_SNV	DNMT3A	NM_175629	exon20	c.C2395T	p.P799S	D	4.275	29.4	D	D	Yes
chr4	105235323	C	T	1	6	38	0.000142934	ID=COSV99484342	1	exonic	stopgain	TET2	NM_001127208	exon3	c.C1381T	p.Q461X	.	5.783	34	D	N	Yes
chr4	105237262	C	A	1	6	38	0.000142934	ID=COSV54413392	1	exonic	stopgain	TET2	NM_001127208	exon3	c.C3320A	p.S1107X	.	7.433	38	D	N	Yes
chr4	105242914	C	T	1	6	38	0.000142934	ID=COSV54427634	1	exonic	nonsynonymous_SNV	TET2	NM_001127208	exon5	c.C3581T	p.P1194L	T	4.113	27.9	D	D	Yes
chr4	105235836	C	T	1	10	51	0.000136496	ID=COSV54415181	1	exonic	stopgain	TET2	NM_001127208	exon3	c.C1894T	p.Q632X	.	6.103	35	N	N	Yes
chr4	105269634	G	T	1	9	48	0.000128843	ID=COSV99036082	1	exonic	stopgain	TET2	NM_001127208	exon9	c.G4069T	p.E1357X	.	8.721	45	D	N	Yes
chr4	105269667	T	C	1	11	55	9.67714e-05	ID=COSV54397925	1	exonic	nonsynonymous_SNV	TET2	NM_001127208	exon9	c.T4102C	p.F1368L	T	4.279	29.4	D	D	Yes
chr4	105276200	T	G	1	10	52	9.21701e-05	ID=COSV99482692	1	exonic	nonsynonymous_SNV	TET2	NM_001127208	exon11	c.T5690G	p.I1897S	T	4.145	28.1	D	D	Yes
chr4	105261816	A	T	1	8	46	7.85418e-05	ID=COSV54406197	1	exonic	stopgain	TET2	NM_001127208	exon8	c.A4012T	p.K1338X	.	7.903	40	D	N	Yes
chr4	105242834	G	T	1	7	43	6.95372e-05	ID=COSV54427363	1	exonic	nonsynonymous_SNV	TET2	NM_001127208	exon5	c.G3501T	p.R1167S	T	5.038	33	D	D	Yes
chr4	105272567	T	C	2	10	53	6.1986e-05	ID=COSV54403455	1	exonic	nonsynonymous_SNV	TET2	NM_001127208	exon10	c.T4186C	p.C1396R	T	4.079	27.6	D	D	Yes
chr4	105261808	C	A	2	6	40	5.92597e-05	ID=COSV54433748	1	exonic	nonsynonymous_SNV	TET2	NM_001127208	exon8	c.C4004A	p.P1335Q	T	3.934	26.5	D	D	Yes
chr4	105275863	A	T	1	6	40	5.92597e-05	ID=COSV99480660	1	exonic	stopgain	TET2	NM_001127208	exon11	c.A5353T	p.K1785X	.	7.949	40	D	N	Yes
chr4	105275464	C	T	2	29	110	4.3588e-05	ID=COSV54418649	1	exonic	stopgain	TET2	NM_001127208	exon11	c.C4954T	p.Q1652X	.	7.552	38	D	N	Yes
chr4	105272882	C	T	3	46	157	3.99491e-05	ID=COSV54422236	1	exonic	stopgain	TET2	NM_001127208	exon10	c.C4501T	p.Q1501X	.	6.955	36	D	N	Yes
chr4	105236812	T	A	1	17	76	3.50739e-05	ID=COSV54422403	1	exonic	stopgain	TET2	NM_001127208	exon3	c.T2870A	p.L957X	.	7.501	38	D	N	Yes
chr2	25239142	G	A	1	13	64	3.31211e-05	ID=COSV53050683	1	exonic	nonsynonymous_SNV	DNMT3A	NM_175629	exon20	c.C2396T	p.P799L	D	4.348	30	D	D	Yes
chr2	25247071	C	T	1	12	61	3.17296e-05	ID=COSV53044862	1	exonic	nonsynonymous_SNV	DNMT3A	NM_175629	exon9	c.G1102A	p.A368T	D	3.967	26.8	D	D	Yes
chr4	105234045	C	T	1	30	114	3.04507e-05	ID=COSV54436128	1	exonic	stopgain	TET2	NM_001127208	exon3	c.C103T	p.Q35X	.	6.928	36	D	N	Yes
chr4	105276142	C	T	3	60	196	2.66164e-05	ID=COSV54418400	1	exonic	nonsynonymous_SNV	TET2	NM_001127208	exon11	c.C5632T	p.R1878C	T	3.172	23.8	D	D	Yes
chr2	25243936	G	T	1	18	80	2.45231e-05	ID=COSV53062463	1	exonic	nonsynonymous_SNV	DNMT3A	NM_175629	exon16	c.C1898A	p.P633H	D	4.288	29.5	D	D	Yes
chr4	105275778	TC	T	1	19	83	2.43139e-05	ID=COSV54431737	1	exonic	frameshift_deletion	TET2	NM_001127208	exon11	c.5269delC	p.H1757Ifs*6	.	.	.	.	.	Yes
chr4	105272773	C	A	1	6	42	2.4189e-05	ID=COSV54430446	1	exonic	stopgain	TET2	NM_001127208	exon10	c.C4392A	p.C1464X	.	7.255	37	D	N	Yes
chr4	105235718	T	G	1	8	49	2.21129e-05	ID=COSV54397911	1	exonic	stopgain	TET2	NM_001127208	exon3	c.T1776G	p.Y592X	.	5.538	34	D	N	Yes
chr2	25241666	A	C	1	10	56	1.84276e-05	ID=COSV53044427	1	exonic	nonsynonymous_SNV	DNMT3A	NM_175629	exon17	c.T1978G	p.Y660D	D	4.421	31	D	D	Yes
chr2	25240302	C	A	1	18	81	1.72115e-05	ID=COSV53068520	1	exonic	nonsynonymous_SNV	DNMT3A	NM_175629	exon19	c.G2322T	p.E774D	D	5.836	35	D	D	Yes
chr2	25244335	G	T	1	14	69	1.60671e-05	ID=COSV53052416	1	exonic	stopgain	DNMT3A	NM_175629	exon15	c.C1671A	p.C557X	.	6.991	37	D	N	Yes
chr4	105272563	G	C	2	12	63	1.44941e-05	ID=COSV54437782	1	splicing	.	TET2	NM_001127208	exon10	c.4183-1G>C		.	4.638	32	D	.	Yes
chr2	25243919	G	A	2	39	142	1.30177e-05	ID=COSV99260511	1	exonic	nonsynonymous_SNV	DNMT3A	NM_175629	exon16	c.C1915T	p.L639F	D	3.657	25.2	D	N	Yes
chr4	105269673	G	A	1	7	47	1.21008e-05	ID=COSV54400985	1	exonic	nonsynonymous_SNV	TET2	NM_001127208	exon9	c.G4108A	p.G1370R	T	4.461	32	D	D	Yes
chr4	105276010	C	T	1	18	82	1.20411e-05	ID=COSV54403784	1	exonic	stopgain	TET2	NM_001127208	exon11	c.C5500T	p.Q1834X	.	6.107	35	D	N	Yes
chr2	25240371	G	T	1	21	91	1.18677e-05	ID=COSV53066560	1	exonic	nonsynonymous_SNV	DNMT3A	NM_175629	exon19	c.C2253A	p.F751L	D	3.872	26.2	D	D	Yes
chr4	105275089	C	T	2	15	74	7.81265e-06	ID=COSV54413261	1	exonic	stopgain	TET2	NM_001127208	exon11	c.C4579T	p.Q1527X	.	5.771	34	N	N	Yes
chr4	105261799	T	C	1	7	48	7.74766e-06	ID=COSV54426130	1	exonic	nonsynonymous_SNV	TET2	NM_001127208	exon8	c.T3995C	p.L1332P	T	3.661	25.3	D	D	Yes
chr4	105261835	C	A	2	6	45	6.1458e-06	ID=COSV54424243	1	exonic	nonsynonymous_SNV	TET2	NM_001127208	exon8	c.C4031A	p.A1344E	T	3.942	26.6	D	D	Yes
chr2	25239153	C	A	1	7	49	4.94468e-06	ID=COSV53040971	1	exonic	nonsynonymous_SNV	DNMT3A	NM_175629	exon20	c.G2385T	p.W795C	D	4.337	29.9	D	D	Yes
chr2	25246656	G	A	2	62	209	3.99428e-06	ID=COSV99265210	1	exonic	stopgain	DNMT3A	NM_175629	exon10	c.C1243T	p.Q415X	.	7.94	40	D	N	Yes
chr4	105276128	T	A	1	25	106	3.98556e-06	ID=COSV99482974	1	exonic	nonsynonymous_SNV	TET2	NM_001127208	exon11	c.T5618A	p.I1873N	T	4.25	29.1	D	D	Yes
chr4	105243780	T	G	1	6	46	3.86794e-06	ID=COSV54400159	1	splicing	.	TET2	NM_001127208	exon6	c.3803+2T>G		.	4.94	33	D	.	Yes
chr4	105234264	C	T	1	12	67	2.90669e-06	ID=COSV54436729	1	exonic	stopgain	TET2	NM_001127208	exon3	c.C322T	p.Q108X	.	6.419	36	D	N	Yes
chr4	105236486	TA	T	1	8	54	2.49467e-06	ID=COSV99485671	1	exonic	frameshift_deletion	TET2	NM_001127208	exon3	c.2545delA	p.T849Hfs*24	.	.	.	.	.	Yes
chr2	25240718	C	G	2	22	99	2.05704e-06	ID=COSV53054800	1	exonic	nonsynonymous_SNV	DNMT3A	NM_175629	exon18	c.G2095C	p.G699R	D	4.106	27.8	D	D	Yes
chr4	105235260	C	T	1	7	51	1.99585e-06	ID=COSV54424874	1	exonic	stopgain	TET2	NM_001127208	exon3	c.C1318T	p.Q440X	.	6.423	36	D	N	Yes
chr2	25243930	C	G	1	9	58	1.94026e-06	ID=COSV53039784	1	exonic	nonsynonymous_SNV	DNMT3A	NM_175629	exon16	c.G1904C	p.R635P	D	4.184	28.5	D	D	Yes
chr4	105234891	C	T	2	28	117	1.90594e-06	ID=COSV54416120	1	exonic	stopgain	TET2	NM_001127208	exon3	c.C949T	p.Q317X	.	6.007	35	D	N	Yes
chr2	25240696	C	T	2	45	166	1.58187e-06	ID=COSV99261665	1	exonic	nonsynonymous_SNV	DNMT3A	NM_175629	exon18	c.G2117A	p.G706E	D	3.923	26.5	D	D	Yes
chr4	105236967	C	T	1	6	48	1.51882e-06	ID=COSV99482072	1	exonic	stopgain	TET2	NM_001127208	exon3	c.C3025T	p.Q1009X	.	7.112	37	D	N	Yes
chr2	25239155	A	G	1	7	52	1.26257e-06	ID=COSV53086750	1	exonic	nonsynonymous_SNV	DNMT3A	NM_175629	exon20	c.T2383C	p.W795R	D	4.459	32	D	D	Yes
chr4	105235634	G	A	1	8	56	1.02024e-06	ID=COSV54397127	1	exonic	stopgain	TET2	NM_001127208	exon3	c.G1692A	p.W564X	.	7.168	37	D	N	Yes
chr2	25247719	C	A	1	22	101	1.00776e-06	ID=COSV53046309	1	exonic	nonsynonymous_SNV	DNMT3A	NM_175629	exon8	c.G886T	p.V296L	D	3.712	25.5	D	D	Yes
chr4	105275190	T	G	1	10	63	9.6694e-07	ID=COSV99485790	1	exonic	stopgain	TET2	NM_001127208	exon11	c.T4680G	p.Y1560X	.	5.756	34	D	N	Yes
chr4	105259639	G	A	1	6	49	9.47845e-07	ID=COSV54433997	1	exonic	nonsynonymous_SNV	TET2	NM_001127208	exon7	c.G3824A	p.G1275E	T	4.008	27	D	D	Yes
chr4	105243682	T	A	1	9	60	8.06758e-07	ID=COSV54416431	1	exonic	nonsynonymous_SNV	TET2	NM_001127208	exon6	c.T3707A	p.I1236N	T	4.273	29.3	D	D	Yes
chr2	25235779	T	C	1	7	53	7.96523e-07	ID=COSV53042408	1	exonic	nonsynonymous_SNV	DNMT3A	NM_175629	exon22	c.A2525G	p.Q842R	D	4.007	27	D	D	Yes
chr2	25247067	A	T	1	14	77	6.9611e-07	ID=COSV53065727	1	exonic	nonsynonymous_SNV	DNMT3A	NM_175629	exon9	c.T1106A	p.I369N	T	4.347	30	D	D	Yes
chr2	25239130	C	T	5	49	180	6.9315e-07	ID=COSV53041297	1	exonic	nonsynonymous_SNV	DNMT3A	NM_175629	exon20	c.G2408A	p.R803K	D	6.698	36	D	D	Yes
chr2	25247625	C	T	3	132	400	6.67311e-07	ID=COSV53052991	1	exonic	stopgain	DNMT3A	NM_175629	exon8	c.G980A	p.W327X	.	7.092	37	D	N	Yes
chr2	25239151	C	A	1	8	57	6.49763e-07	ID=COSV53080387	1	exonic	nonsynonymous_SNV	DNMT3A	NM_175629	exon20	c.G2387T	p.G796V	D	4.028	27.2	D	D	Yes
chr4	105269680	C	T	1	7	54	5.01193e-07	ID=COSV54427763	1	exonic	nonsynonymous_SNV	TET2	NM_001127208	exon9	c.C4115T	p.T1372I	T	3.909	26.4	D	D	Yes
chr4	105235451	GAAAA	G	1	8	58	4.12733e-07	ID=COSV54428882	1	exonic	frameshift_deletion	TET2	NM_001127208	exon3	c.1510_1513del	p.K504Qfs*28	.	.	.	.	.	Yes
chr4	105235802	C	G	1	8	58	4.12733e-07	ID=COSV54410290	1	exonic	stopgain	TET2	NM_001127208	exon3	c.C1860G	p.Y620X	.	4.051	27.4	N	N	Yes
chr4	105236481	C	T	2	17	88	3.99131e-07	ID=COSV99481951	1	exonic	stopgain	TET2	NM_001127208	exon3	c.C2539T	p.Q847X	.	6.709	36	D	N	Yes
chr4	105236742	G	T	1	12	72	3.65019e-07	ID=COSV54404936	1	exonic	stopgain	TET2	NM_001127208	exon3	c.G2800T	p.G934X	.	7.366	38	D	N	Yes
chr4	105276208	G	T	1	13	77	1.80769e-07	ID=COSV54426012	1	exonic	nonsynonymous_SNV	TET2	NM_001127208	exon11	c.G5698T	p.V1900F	T	4.033	27.2	D	D	Yes
chr2	25236934	A	C	1	8	60	1.65288e-07	ID=COSV53050793	1	splicing	.	DNMT3A	NM_175629	exon21	c.2478+2T>G		.	5.52	34	D	.	Yes
chr2	25234292	A	G	1	22	106	1.62033e-07	ID=COSV99066220	1	exonic	nonsynonymous_SNV	DNMT3A	NM_175629	exon23	c.T2726C	p.F909S	D	4.382	31	D	D	Yes
chr2	25240654	C	T	1	12	74	1.56261e-07	ID=COSV53039065	1	exonic	nonsynonymous_SNV	DNMT3A	NM_175629	exon18	c.G2159A	p.R720H	D	4.015	27.1	D	D	Yes
chr4	105275637	T	A	1	14	81	1.35574e-07	ID=COSV54397334	1	exonic	stopgain	TET2	NM_001127208	exon11	c.T5127A	p.C1709X	.	7.101	37	D	N	Yes
chr2	25237006	C	T	1	9	64	1.35137e-07	ID=COSV53060633	1	splicing	.	DNMT3A	NM_175629	exon21	c.2409-1G>A		.	5.784	34	D	.	Yes
chr2	25244338	C	A	1	7	57	1.2303e-07	ID=COSV53056573	1	exonic	nonsynonymous_SNV	DNMT3A	NM_175629	exon15	c.G1668T	p.R556S	T	5.046	33	D	D	Yes
chr4	105236467	C	G	2	25	116	1.20954e-07	ID=COSV54406088	1	exonic	stopgain	TET2	NM_001127208	exon3	c.C2525G	p.S842X	.	5.459	34	D	N	Yes
chr4	105269694	T	G	1	13	78	1.18767e-07	ID=COSV54407353	1	exonic	nonsynonymous_SNV	TET2	NM_001127208	exon9	c.T4129G	p.F1377V	T	4.232	29	D	D	Yes
chr4	105243735	A	T	1	16	88	1.12096e-07	ID=COSV54396726	1	exonic	stopgain	TET2	NM_001127208	exon6	c.A3760T	p.K1254X	.	7.434	38	D	N	Yes
chr2	25247089	G	A	1	14	82	8.95115e-08	ID=COSV53051236	1	exonic	stopgain	DNMT3A	NM_175629	exon9	c.C1084T	p.Q362X	.	7.867	39	D	N	Yes
chr2	25241638	G	A	1	9	65	8.5928e-08	ID=COSV53064299	1	exonic	nonsynonymous_SNV	DNMT3A	NM_175629	exon17	c.C2006T	p.S669F	D	4.455	32	D	D	Yes
chr2	25241685	C	G	1	12	76	6.62482e-08	ID=COSV53039232	1	exonic	nonsynonymous_SNV	DNMT3A	NM_175629	exon17	c.G1959C	p.L653F	D	3.719	25.5	D	N	Yes
chr2	25247063	G	T	2	29	131	4.33504e-08	ID=COSV53066323	1	exonic	stopgain	DNMT3A	NM_175629	exon9	c.C1110A	p.Y370X	.	5.214	33	D	N	Yes
chr4	105235834	C	A	1	12	77	4.29863e-08	ID=COSV99485460	1	exonic	stopgain	TET2	NM_001127208	exon3	c.C1892A	p.S631X	.	6.574	36	D	N	Yes
chr2	25240724	C	A	2	16	91	3.31077e-08	ID=COSV99263316	1	exonic	stopgain	DNMT3A	NM_175629	exon18	c.G2089T	p.E697X	.	8.001	40	D	N	Yes
chr2	25246019	C	T	2	34	147	3.02518e-08	ID=COSV53072782	1	splicing	.	DNMT3A	NM_175629	exon12	c.1474+1G>A		.	5.442	34	D	.	Yes
chr2	25247712	C	T	1	19	101	2.96234e-08	ID=COSV53061718	1	exonic	nonsynonymous_SNV	DNMT3A	NM_175629	exon8	c.G893A	p.G298E	T	3.834	26	D	D	Yes
chr2	25234415	A	G	1	18	98	2.71653e-08	ID=COSV53058764	1	exonic	nonsynonymous_SNV	DNMT3A	NM_175629	exon23	c.T2603C	p.F868S	D	4.361	31	D	D	Yes
chr4	105243762	T	G	1	8	64	2.57835e-08	ID=COSV54409141	1	exonic	nonsynonymous_SNV	TET2	NM_001127208	exon6	c.T3787G	p.C1263G	T	4.397	31	D	D	Yes
chr2	25241588	C	G	1	8	65	1.61174e-08	ID=COSV53060524	1	exonic	nonsynonymous_SNV	DNMT3A	NM_175629	exon17	c.G2056C	p.D686H	D	4.241	29	D	D	Yes
chr2	25246673	C	T	3	59	221	1.5754e-08	ID=COSV53047172	1	exonic	stopgain	DNMT3A	NM_175629	exon10	c.G1226A	p.W409X	.	7.375	38	D	N	Yes
chr2	25240426	T	A	2	32	143	1.52943e-08	ID=COSV53085348	1	exonic	nonsynonymous_SNV	DNMT3A	NM_175629	exon19	c.A2198T	p.E733V	D	4.379	31	D	D	Yes
chr2	25243901	T	C	2	28	131	1.45991e-08	ID=COSV53078254	1	exonic	nonsynonymous_SNV	DNMT3A	NM_175629	exon16	c.A1933G	p.T645A	D	4.086	27.6	D	D	Yes
chr2	25239147	G	T	2	20	106	1.45817e-08	ID=COSV53079525	1	exonic	nonsynonymous_SNV	DNMT3A	NM_175629	exon20	c.C2391A	p.N797K	D	3.922	26.5	D	N	Yes
chr4	105259659	G	C	1	9	69	1.37387e-08	ID=COSV54400000	1	exonic	nonsynonymous_SNV	TET2	NM_001127208	exon7	c.G3844C	p.G1282R	T	4.161	28.3	D	D	Yes
chr4	105236631	C	T	2	26	128	4.51342e-09	ID=COSV99484202	1	exonic	stopgain	TET2	NM_001127208	exon3	c.C2689T	p.Q897X	.	6.956	36	D	N	Yes
chr2	25241656	G	A	4	80	285	3.15966e-09	ID=COSV53057267	1	exonic	nonsynonymous_SNV	DNMT3A	NM_175629	exon17	c.C1988T	p.S663L	D	4.528	32	D	D	Yes
chr2	25248147	G	A	3	57	221	2.91232e-09	ID=COSV53047432	1	exonic	stopgain	DNMT3A	NM_175629	exon7	c.C745T	p.Q249X	.	7.161	37	D	N	Yes
chr2	25247079	T	C	1	9	73	2.12656e-09	ID=COSV53045612	1	exonic	nonsynonymous_SNV	DNMT3A	NM_175629	exon9	c.A1094G	p.Y365C	T	4.332	29.8	D	D	Yes
chr2	25241669	G	C	1	13	88	1.57653e-09	ID=COSV99262397	1	exonic	nonsynonymous_SNV	DNMT3A	NM_175629	exon17	c.C1975G	p.R659G	D	4.156	28.2	D	D	Yes
chr2	25240702	A	C	1	13	88	1.57653e-09	ID=COSV53082721	1	exonic	nonsynonymous_SNV	DNMT3A	NM_175629	exon18	c.T2111G	p.V704G	D	4.32	29.7	D	D	Yes
chr2	25247112	A	G	1	13	88	1.57653e-09	ID=COSV99258680	1	exonic	nonsynonymous_SNV	DNMT3A	NM_175629	exon9	c.T1061C	p.F354S	T	4.379	31	D	D	Yes
chr2	25240414	A	T	1	17	102	1.3637e-09	ID=COSV53068815	1	exonic	nonsynonymous_SNV	DNMT3A	NM_175629	exon19	c.T2210A	p.L737H	D	4.18	28.5	D	D	Yes
chr2	25247682	C	T	2	56	221	1.20984e-09	ID=COSV53077051	1	exonic	nonsynonymous_SNV	DNMT3A	NM_175629	exon8	c.G923A	p.G308D	T	3.697	25.4	D	D	Yes
chr4	105234387	G	T	2	23	122	1.17998e-09	ID=COSV54408720	1	exonic	stopgain	TET2	NM_001127208	exon3	c.G445T	p.E149X	.	6.526	36	D	N	Yes
chr2	25244339	C	T	4	69	259	8.66231e-10	ID=COSV99263411	1	splicing	.	DNMT3A	NM_175629	exon15	c.1668-1G>A		.	5.452	34	D	.	Yes
chr2	25244628	G	A	2	14	93	8.06938e-10	ID=COSV53063669	1	exonic	stopgain	DNMT3A	NM_175629	exon14	c.C1579T	p.Q527X	.	7.505	38	D	N	Yes
chr2	25241666	A	G	1	14	93	8.06938e-10	ID=COSV53056731	1	exonic	nonsynonymous_SNV	DNMT3A	NM_175629	exon17	c.T1978C	p.Y660H	D	4.351	30	D	D	Yes
chr2	25243961	GT	G	1	14	93	8.06938e-10	ID=COSV53083562	1	exonic	frameshift_deletion	DNMT3A	NM_175629	exon16	c.1872delA	p.P625Lfs*26	.	.	.	.	.	Yes
chr2	25244539	C	A	3	43	185	6.57439e-10	ID=COSV53046083	1	splicing	.	DNMT3A	NM_175629	exon14	c.1667+1G>T		.	5.964	35	D	.	Yes
chr2	25248039	C	A	1	14	94	5.19832e-10	ID=COSV53036204	1	exonic	stopgain	DNMT3A	NM_175629	exon7	c.G853T	p.E285X	.	7.893	40	D	D	Yes
chr2	25241618	G	A	2	44	189	4.63696e-10	ID=COSV53043522	1	exonic	nonsynonymous_SNV	DNMT3A	NM_175629	exon17	c.C2026T	p.R676W	D	4.596	32	D	D	Yes
chr2	25247053	G	A	2	17	105	3.83688e-10	ID=COSV53079315	1	exonic	stopgain	DNMT3A	NM_175629	exon9	c.C1120T	p.Q374X	.	8.588	44	D	D	Yes
chr2	25246186	T	C	1	29	144	3.72813e-10	ID=COSV53081990	1	exonic	nonsynonymous_SNV	DNMT3A	NM_175629	exon11	c.A1403G	p.K468R	T	3.527	24.8	D	D	Yes
chr2	25246158	A	G	2	56	225	3.45549e-10	ID=COSV53081472	1	splicing	.	DNMT3A	NM_175629	exon11	c.1429+2T>C		.	5.149	33	D	.	Yes
chr4	105276043	G	T	1	15	99	2.66001e-10	ID=COSV54408703	1	exonic	stopgain	TET2	NM_001127208	exon11	c.G5533T	p.E1845X	.	8.692	44	D	N	Yes
chr2	25245264	G	A	2	12	89	2.04312e-10	ID=COSV53051427	1	exonic	stopgain	DNMT3A	NM_175629	exon13	c.C1543T	p.Q515X	.	8.024	40	D	N	Yes
chr2	25240684	C	G	1	18	110	1.9304e-10	ID=COSV53079587	1	exonic	nonsynonymous_SNV	DNMT3A	NM_175629	exon18	c.G2129C	p.C710S	D	3.916	26.4	D	D	Yes
chr2	25240379	G	T	2	28	143	1.64438e-10	ID=COSV99260935	1	exonic	nonsynonymous_SNV	DNMT3A	NM_175629	exon19	c.C2245A	p.R749S	D	4.192	28.6	D	D	Yes
chr4	105275635	TG	T	1	7	71	1.37828e-10	ID=COSV54401925	1	exonic	frameshift_deletion	TET2	NM_001127208	exon11	c.5126delG	p.C1709Lfs*10	.	.	.	.	.	Yes
chr2	25240428	A	C	1	11	88	6.0094e-11	ID=COSV53082739	1	exonic	nonsynonymous_SNV	DNMT3A	NM_175629	exon19	c.T2196G	p.F732L	D	3.775	25.7	D	N	Yes
chr2	25239142	G	C	2	13	97	2.74581e-11	ID=COSV53081560	1	exonic	nonsynonymous_SNV	DNMT3A	NM_175629	exon20	c.C2396G	p.P799R	D	4.285	29.4	D	D	Yes
chr2	25240641	G	T	3	25	141	7.91477e-12	ID=COSV53053458	1	exonic	stopgain	DNMT3A	NM_175629	exon18	c.C2172A	p.Y724X	.	6.498	36	D	D	Yes
chr2	25247750	C	T	2	34	171	5.19102e-12	ID=COSV53085779	1	splicing	.	DNMT3A	NM_175629	exon8	c.856-1G>A		.	5.428	34	D	.	Yes
chr2	25240379	G	C	2	34	171	5.19102e-12	ID=COSV99066218	1	exonic	nonsynonymous_SNV	DNMT3A	NM_175629	exon19	c.C2245G	p.R749G	D	4.134	28	D	D	Yes
chr2	25240431	G	C	2	62	256	4.48337e-12	ID=COSV99066219	1	exonic	nonsynonymous_SNV	DNMT3A	NM_175629	exon19	c.C2193G	p.F731L	D	4.293	29.5	D	D	Yes
chr2	25234323	G	T	1	13	101	4.35638e-12	ID=COSV53056751	1	exonic	nonsynonymous_SNV	DNMT3A	NM_175629	exon23	c.C2695A	p.R899S	D	4.173	28.4	D	D	Yes
chr4	105236127	C	T	2	29	156	3.59238e-12	ID=COSV54433671	1	exonic	stopgain	TET2	NM_001127208	exon3	c.C2185T	p.Q729X	.	6.757	36	D	N	Yes
chr2	25246777	C	T	2	46	210	2.58425e-12	ID=COSV99265387	1	splicing	.	DNMT3A	NM_175629	exon10	c.1123-1G>A		.	5.117	33	D	.	Yes
chr2	25239136	A	G	3	35	176	2.57295e-12	ID=COSV53061393	1	exonic	nonsynonymous_SNV	DNMT3A	NM_175629	exon20	c.T2402C	p.M801T	D	4.161	28.3	D	D	Yes
chr2	25234302	T	A	1	15	110	1.96444e-12	ID=COSV53060204	1	exonic	stopgain	DNMT3A	NM_175629	exon23	c.A2716T	p.K906X	.	8.117	41	D	N	Yes
chr4	105269743	C	T	2	22	135	1.50278e-12	ID=COSV54399003	1	exonic	nonsynonymous_SNV	TET2	NM_001127208	exon9	c.C4178T	p.T1393I	T	3.833	26	D	D	Yes
chr2	25246269	C	T	2	19	126	8.5992e-13	ID=COSV53049674	1	exonic	stopgain	DNMT3A	NM_175629	exon11	c.G1320A	p.W440X	.	7.165	37	D	N	Yes
chr2	25237007	T	C	3	28	157	6.53926e-13	ID=COSV53085533	1	splicing	.	DNMT3A	NM_175629	exon21	c.2409-2A>G		.	6.228	35	D	.	Yes
chr2	25240429	A	C	1	15	113	4.99704e-13	ID=COSV53075520	1	exonic	nonsynonymous_SNV	DNMT3A	NM_175629	exon19	c.T2195G	p.F732C	D	4.406	31	D	D	Yes
chr2	25240304	C	A	5	113	411	2.11366e-13	ID=COSV53047235	1	exonic	stopgain	DNMT3A	NM_175629	exon19	c.G2320T	p.E774X	.	8.89	46	D	D	Yes
chr2	25234421	C	T	3	48	225	1.07456e-13	ID=COSV53060314	1	splicing	.	DNMT3A	NM_175629	exon23	c.2598-1G>A		.	5.718	34	D	.	Yes
chr2	25240448	CCTCT	C	1	13	109	1.02747e-13	ID=COSV53044924	1	exonic	frameshift_deletion	DNMT3A	NM_175629	exon19	c.2174_2175del	p.E725Gfs*8	.	.	.	.	.	Yes
chr2	25244263	C	A	2	19	133	3.89563e-14	ID=COSV53051300	1	exonic	nonsynonymous_SNV	DNMT3A	NM_175629	exon15	c.G1743T	p.W581C	D	4.621	32	D	D	Yes
chr2	25239208	G	C	2	17	128	1.45006e-14	ID=COSV53042604	1	exonic	nonsynonymous_SNV	DNMT3A	NM_175629	exon20	c.C2330G	p.P777R	D	4.323	29.8	D	D	Yes
chr2	25246041	G	A	1	15	123	4.80729e-15	ID=COSV53075550	1	exonic	stopgain	DNMT3A	NM_175629	exon12	c.C1453T	p.Q485X	.	8.34	42	D	N	Yes
chr2	25239148	T	C	4	35	193	3.36901e-15	ID=COSV53047464	1	exonic	nonsynonymous_SNV	DNMT3A	NM_175629	exon20	c.A2390G	p.N797S	D	4.165	28.3	D	D	Yes
chr4	105235633	G	A	2	30	177	2.7223e-15	ID=COSV54432799	1	exonic	stopgain	TET2	NM_001127208	exon3	c.G1691A	p.W564X	.	7.052	37	D	N	Yes
chr2	25246289	C	A	2	20	144	1.38878e-15	ID=COSV53044684	1	exonic	stopgain	DNMT3A	NM_175629	exon11	c.G1300T	p.E434X	.	7.564	38	D	N	Yes
chr2	25248150	G	A	4	76	323	9.28235e-16	ID=COSV53050980	1	exonic	stopgain	DNMT3A	NM_175629	exon7	c.C742T	p.Q248X	.	7.17	37	D	N	Yes
chr2	25247685	G	A	2	47	235	8.46448e-16	ID=COSV53064242	1	exonic	nonsynonymous_SNV	DNMT3A	NM_175629	exon8	c.C920T	p.P307L	D	4.557	32	D	D	Yes
chr2	25244203	C	T	3	75	321	6.73293e-16	ID=COSV53046142	1	exonic	stopgain	DNMT3A	NM_175629	exon15	c.G1803A	p.W601X	.	7.435	38	D	N	Yes
chr2	25241662	A	T	2	24	161	3.94984e-16	ID=COSV53048962	1	exonic	nonsynonymous_SNV	DNMT3A	NM_175629	exon17	c.T1982A	p.I661N	D	4.381	31	D	D	Yes
chr2	25240427	CAAA	C	1	8	101	2.70352e-16	ID=COSV53066420	1	exonic	nonframeshift_deletion	DNMT3A	NM_175629	exon19	c.2194_2196del	p.F732del	.	.	.	.	.	Yes
chr4	105269697	T	C	3	22	157	1.00615e-16	ID=COSV54432338	1	exonic	nonsynonymous_SNV	TET2	NM_001127208	exon9	c.T4132C	p.C1378R	T	4.27	29.3	D	D	Yes
chr2	25243904	C	T	3	23	161	8.28955e-17	ID=COSV99265591	1	exonic	nonsynonymous_SNV	DNMT3A	NM_175629	exon16	c.G1930A	p.A644T	D	3.532	24.8	D	D	Yes
chr2	25243924	A	C	3	49	249	4.59549e-17	ID=COSV53072287	1	exonic	nonsynonymous_SNV	DNMT3A	NM_175629	exon16	c.T1910G	p.L637R	D	4.302	29.6	D	D	Yes
chr2	25244616	C	T	4	44	238	6.4973e-18	ID=COSV53073682	1	exonic	nonsynonymous_SNV	DNMT3A	NM_175629	exon14	c.G1591A	p.D531N	T	4.033	27.2	D	D	Yes
chr2	25247688	C	T	4	107	436	7.10553e-19	ID=COSV53082040	1	exonic	stopgain	DNMT3A	NM_175629	exon8	c.G917A	p.W306X	.	7.184	37	D	N	Yes
chr2	25236935	C	T	7	83	367	3.73132e-19	ID=COSV53087309	1	splicing	.	DNMT3A	NM_175629	exon21	c.2478+1G>A		.	5.327	33	D	.	Yes
chr2	25246778	T	C	2	31	206	5.00458e-20	ID=COSV53058848	1	splicing	.	DNMT3A	NM_175629	exon10	c.1123-2A>G		.	5.283	33	D	.	Yes
chr2	25244289	G	A	2	27	192	4.68442e-20	ID=COSV53037254	1	exonic	stopgain	DNMT3A	NM_175629	exon15	c.C1717T	p.Q573X	.	7.245	37	D	N	Yes
chr2	25247619	AT	A	1	10	128	1.9821e-20	ID=COSV53066306	1	exonic	frameshift_deletion	DNMT3A	NM_175629	exon8	c.985delA	p.M329Cfs*16	.	.	.	.	.	Yes
chr2	25239149	T	C	5	54	287	9.30249e-21	ID=COSV53045243	1	exonic	nonsynonymous_SNV	DNMT3A	NM_175629	exon20	c.A2389G	p.N797D	D	4.34	29.9	D	D	Yes
chr2	25240373	A	C	3	48	271	2.24172e-21	ID=COSV53043549	1	exonic	nonsynonymous_SNV	DNMT3A	NM_175629	exon19	c.T2251G	p.F751V	D	4.236	29	D	D	Yes
chr2	25247721	A	G	2	30	211	1.15676e-21	ID=COSV53049046	1	exonic	nonsynonymous_SNV	DNMT3A	NM_175629	exon8	c.T884C	p.L295P	T	4.292	29.5	D	D	Yes
chr2	25243936	G	A	4	58	309	2.6508e-22	ID=COSV53054577	1	exonic	nonsynonymous_SNV	DNMT3A	NM_175629	exon16	c.C1898T	p.P633L	D	4.331	29.8	D	D	Yes
chr2	25235705	A	C	8	26	200	2.37746e-22	ID=COSV53040844	1	splicing	.	DNMT3A	NM_175629	exon22	c.2597+2T>G		.	5.534	34	D	.	Yes
chr2	25247624	C	T	3	80	383	4.949e-23	ID=COSV53046208	1	exonic	stopgain	DNMT3A	NM_175629	exon8	c.G981A	p.W327X	.	6.951	36	D	N	Yes
chr2	25241581	C	T	7	149	613	1.94955e-26	ID=COSV53042114	1	exonic	nonsynonymous_SNV	DNMT3A	NM_175629	exon17	c.G2063A	p.R688H	D	4.464	32	D	D	Yes
chr2	25241582	G	A	3	63	358	5.83538e-28	ID=COSV99258673	1	exonic	nonsynonymous_SNV	DNMT3A	NM_175629	exon17	c.C2062T	p.R688C	D	3.757	25.6	D	D	Yes
chr2	25240434	GA	G	3	46	301	4.42322e-28	ID=COSV53059931	1	exonic	frameshift_deletion	DNMT3A	NM_175629	exon19	c.2189delT	p.L730Pfs*49	.	.	.	.	.	Yes
chr2	25243928	C	A	5	75	401	1.32186e-28	ID=COSV53049324	1	exonic	nonsynonymous_SNV	DNMT3A	NM_175629	exon16	c.G1906T	p.V636L	T	3.777	25.7	D	D	Yes
chr2	25246659	AG	A	2	25	255	1.31716e-34	ID=COSV53050755	1	exonic	frameshift_deletion	DNMT3A	NM_175629	exon10	c.1239delC	p.F414Sfs*237	.	.	.	.	.	Yes
chr2	25236937	T	C	7	74	447	2.71988e-37	ID=COSV53083630	1	exonic	nonsynonymous_SNV	DNMT3A	NM_175629	exon21	c.A2477G	p.K826R	D	4.419	31	D	D	Yes
chr2	25240438	C	T	6	138	669	8.00036e-40	ID=COSV53056452	1	exonic	nonsynonymous_SNV	DNMT3A	NM_175629	exon19	c.G2186A	p.R729Q	D	3.738	25.6	D	D	Yes
chr2	25244154	C	T	6	108	622	3.46328e-48	ID=COSV53067586	1	splicing	.	DNMT3A	NM_175629	exon15	c.1851+1G>A		.	5.645	34	D	.	Yes
chr2	25240326	CTT	C	7	79	570	3.27727e-57	ID=COSV53041991	1	exonic	frameshift_deletion	DNMT3A	NM_175629	exon19	c.2296_2297del	p.K766Efs*15	.	.	.	.	.	Yes
chr2	25241675	C	T	12	205	991	7.79857e-58	ID=COSV53076298	1	exonic	nonsynonymous_SNV	DNMT3A	NM_175629	exon17	c.G1969A	p.V657M	D	3.932	26.5	D	D	Yes
chr2	25245304	AT	A	1	21	62	0.0499922		0	exonic	frameshift_deletion	DNMT3A	NM_175629	exon13	c.1502delA	p.N501Mfs*150	.	.	.	.	.	Yes
chr4	105236823	G	T	1	27	77	0.0497241		0	exonic	stopgain	TET2	NM_001127208	exon3	c.G2881T	p.E961X	.	7.863	39	D	N	Yes
chr3	128481946	T	TGGGA	1	29	82	0.049267		0	splicing	.	GATA2	NM_032638	exon5	c.1018-2->TCCC		.	.	.	.	.	Yes
chr2	25246019	C	G	1	17	52	0.0487086		0	splicing	.	DNMT3A	NM_175629	exon12	c.1474+1G>C		.	5.549	34	D	.	Yes
chrX	45051755	CAG	C	1	17	52	0.0487086		0	exonic	frameshift_deletion	KDM6A	NM_021140	exon9	c.702_703del	p.N236Sfs*26	.	.	.	.	.	Yes
chrX	155116160	G	T	1	15	47	0.0473805		0	exonic	stopgain	BRCC3	NM_024332	exon9	c.G727T	p.E243X	.	7.32	37	D	.	Yes
chr4	105259700	C	A	1	15	47	0.0473805		0	exonic	stopgain	TET2	NM_001127208	exon7	c.C3885A	p.Y1295X	.	6.764	36	D	N	Yes
chr17	7675992	A	C	1	14	46	0.0315738		0	splicing	.	TP53	NM_001126112	exon4	c.375+2T>G		.	5.469	34	D	.	Yes
chr17	31338092	C	T	1	10	34	0.0472025		0	exonic	stopgain	NF1	NM_001042492	exon45	c.C6772T	p.R2258X	.	7.68	39	D	N	Yes
chr17	7673771	GCGCC	G	1	14	50	0.0103836		0	exonic	frameshift_deletion	TP53	NM_001126112	exon8	c.845_848del	p.R282Pfs*62	.	.	.	.	.	Yes
chr4	105236342	T	TAA	1	13	42	0.0454266		0	exonic	frameshift_insertion	TET2	NM_001127208	exon3	c.2400_2401insAA	p.N801Kfs*13	.	.	.	.	.	Yes
chr16	67636683	TGAAAA	T	1	13	42	0.0454266		0	splicing	.	CTCF					.	.	.	.	.	Yes
chr12	11869428	C	CT	1	13	42	0.0454266		0	exonic	frameshift_insertion	ETV6	NM_001987	exon5	c.469dupT	p.C157Lfs*12	.	.	.	.	.	Yes
chr16	67637693	G	A	6	100	253	0.0453174		0	exonic;splicing	nonsynonymous_SNV	CTCF;CTCF	NM_001363916	exon12	c.2000-1G>A		T	4.185	28.5	D	D	Yes
chr7	102248770	G	GC	1	24	70	0.0452186		0	exonic	frameshift_insertion	CUX1	NM_181552	exon24	c.4247dupC	p.E1418Rfs*133	.	.	.	.	.	Yes
chr2	25244608	GT	G	1	22	65	0.0450495		0	exonic	frameshift_deletion	DNMT3A	NM_175629	exon14	c.1598delA	p.Y533Sfs*118	.	.	.	.	.	Yes
chr2	25234333	C	CA	1	28	80	0.0449489		0	exonic	frameshift_insertion	DNMT3A	NM_175629	exon23	c.2684dupT	p.P896Afs*25	.	.	.	.	.	Yes
chr4	105234354	C	T	1	18	55	0.0438406		0	exonic	stopgain	TET2	NM_001127208	exon3	c.C412T	p.Q138X	.	6.433	36	D	N	Yes
chr2	25240638	A	G	1	18	55	0.0438406		0	splicing	.	DNMT3A	NM_175629	exon18	c.2173+2T>C		.	5.359	34	D	.	Yes
chr4	105243752	C	CA	1	18	55	0.0438406		0	exonic	frameshift_insertion	TET2	NM_001127208	exon6	c.3778dupA	p.N1260Kfs*8	.	.	.	.	.	Yes
chr2	25247103	GC	G	1	36	100	0.0429007		0	exonic	frameshift_deletion	DNMT3A	NM_175629	exon9	c.1069delG	p.A357Pfs*50	.	.	.	.	.	Yes
chr2	25245281	AAG	A	1	11	37	0.0426728		0	exonic	frameshift_deletion	DNMT3A	NM_175629	exon13	c.1524_1525del	p.F509Rfs*36	.	.	.	.	.	Yes
chr2	25247049	AC	A	1	8	29	0.0426661		0	splicing	.	DNMT3A	NM_175629	exon9	c.1122+1G>-		.	.	.	.	.	Yes
chr2	25244539	C	G	1	16	50	0.0426532		0	splicing	.	DNMT3A	NM_175629	exon14	c.1667+1G>C		.	5.724	34	D	.	Yes
chrX	45061322	A	G	1	3	15	0.0424213		0	splicing	.	KDM6A	NM_021140	exon14	c.1330-2A>G		.	5.389	34	D	.	Yes
chr2	25806341	CA	C	1	4	18	0.0410687		0	splicing	.	ASXL2	NM_018263	exon3	c.141-2T>-		.	.	.	.	.	Yes
chr16	67621440	A	AG	1	4	18	0.0410687		0	splicing	.	CTCF	NM_006565	exon7	c.1208-2->G		.	.	.	.	.	Yes
chrX	45059308	C	T	1	4	18	0.0410687		0	exonic	stopgain	KDM6A	NM_021140	exon12	c.C1036T	p.Q346X	.	6.114	35	D	.	Yes
chr4	105275903	C	CA	1	14	45	0.0409454		0	exonic	frameshift_insertion	TET2	NM_001127208	exon11	c.5394dupA	p.M1800Dfs*6	.	.	.	.	.	Yes
chr4	105243720	ACC	A	1	19	58	0.0394949		0	exonic	frameshift_deletion	TET2	NM_001127208	exon6	c.3746_3747del	p.T1249Rfs*18	.	.	.	.	.	Yes
chrX	45062646	G	C	1	5	21	0.0389223		0	splicing	.	KDM6A	NM_021140	exon15	c.1426-1G>C		.	5.798	35	D	.	Yes
chr4	105261849	G	GT	1	5	21	0.0389223		0	splicing	.	TET2	NM_001127208	exon8	c.4044+1->T		.	.	.	.	.	Yes
chr4	105234273	A	T	1	9	32	0.0388937		0	exonic	stopgain	TET2	NM_001127208	exon3	c.A331T	p.K111X	.	6.837	36	D	N	Yes
chr2	25235725	CATAA	C	1	9	32	0.0388937		0	exonic	frameshift_deletion	DNMT3A	NM_175629	exon22	c.2575_2578del	p.L859Gfs*21	.	.	.	.	.	Yes
chr4	105243568	A	G	1	17	53	0.0384316		0	splicing	.	TET2	NM_001127208	exon6	c.3595-2A>G		.	4.506	32	D	.	Yes
chr2	25246618	A	G	1	17	53	0.0384316		0	splicing	.	DNMT3A	NM_175629	exon10	c.1279+2T>C		.	4.089	27.7	D	.	Yes
chr4	105234951	GA	G	1	15	48	0.0369333		0	exonic	frameshift_deletion	TET2	NM_001127208	exon3	c.1010delA	p.N338Ifs*9	.	.	.	.	.	Yes
chr2	25246059	GC	G	1	26	76	0.036865		0	exonic	frameshift_deletion	DNMT3A	NM_175629	exon12	c.1434delG	p.L479Wfs*172	.	.	.	.	.	Yes
chr2	25245312	TC	T	1	24	71	0.0366654		0	exonic	frameshift_deletion	DNMT3A	NM_175629	exon13	c.1494delG	p.S499Afs*152	.	.	.	.	.	Yes
chr4	105275528	CA	C	1	24	71	0.0366654		0	exonic	frameshift_deletion	TET2	NM_001127208	exon11	c.5019delA	p.I1675Sfs*20	.	.	.	.	.	Yes
chr11	118493114	T	TC	1	6	24	0.036421		0	exonic	frameshift_insertion	KMT2A	NM_005933	exon16	c.5054dupC	p.E1687Rfs*4	.	.	.	.	.	Yes
chr2	25248123	T	TG	1	34	96	0.0362469		0	exonic	frameshift_insertion	DNMT3A	NM_175629	exon7	c.768dupC	p.T257Hfs*7	.	.	.	.	.	Yes
chr2	25235718	AGT	A	1	10	35	0.0354065		0	exonic	stopgain	DNMT3A	NM_175629	exon22	c.2584_2585del	p.T862*	.	.	.	.	.	Yes
chr17	31258409	TATCA	T	1	7	27	0.0338043		0	exonic	frameshift_deletion	NF1	NM_001042492	exon32	c.4240_4243del	p.N1415Lfs*12	.	.	.	.	.	Yes
chr3	47123722	G	GT	1	7	27	0.0338043		0	exonic	frameshift_insertion	SETD2	NM_014159	exon3	c.913dupA	p.T305Nfs*4	.	.	.	.	.	Yes
chr4	105275247	TCCAAACTC	T	1	7	27	0.0338043		0	exonic	frameshift_deletion	TET2	NM_001127208	exon11	c.4738_4745del	p.P1580Ffs*31	.	.	.	.	.	Yes
chrX	124066189	C	A	3	16	51	0.033337		0	exonic	stopgain	STAG2	NM_001282418	exon22	c.C2111A	p.S704X	.	7.86	39	D	.	Yes
chr4	105237147	AC	A	1	16	51	0.033337		0	exonic	frameshift_deletion	TET2	NM_001127208	exon3	c.3206delC	p.T1070Lfs*12	.	.	.	.	.	Yes
chr2	25244538	A	T	1	16	51	0.033337		0	splicing	.	DNMT3A	NM_175629	exon14	c.1667+2T>A		.	5.82	35	D	.	Yes
chr4	105234954	AATAAC	A	1	27	79	0.0333167		0	exonic	frameshift_deletion	TET2	NM_001127208	exon3	c.1013_1017del	p.N339Pfs*10	.	.	.	.	.	Yes
chrX	155116189	G	A	1	11	38	0.0322029		0	splicing	.	BRCC3	NM_024332	exon9	c.755+1G>A		.	5.182	33	D	.	Yes
chr12	49022830	GCT	G	1	11	38	0.0322029		0	exonic	frameshift_deletion	KMT2D	NM_003482	exon51	c.16096_16097del	p.S5366Hfs*92	.	.	.	.	.	Yes
chr4	105234245	TTC	T	1	14	46	0.0315738		0	exonic	frameshift_deletion	TET2	NM_001127208	exon3	c.304_305del	p.S104Wfs*15	.	.	.	.	.	Yes
chr17	7673736	G	GGCTCCCCTTTCTT	1	20	68	0.00620984		0	exonic	frameshift_insertion	TP53	NM_001126112	exon8	c.883_884insAAGAAAGGGGAGC	p.P295Qfs*15	.	.	.	.	.	Yes
chr21	34880683	T	TGC	1	14	46	0.0315738		0	exonic	frameshift_insertion	RUNX1	NM_001754	exon5	c.381_382insGC	p.T128Afs*6	.	.	.	.	.	Yes
chr20	32434431	G	A	1	19	59	0.0312746		0	splicing	.	ASXL1	NM_015338	exon12	c.1720-1G>A		.	5.843	35	D	.	Yes
chr17	31330298	C	G	1	8	30	0.0312056		0	exonic	stopgain	NF1	NM_001042492	exon39	c.C5612G	p.S1871X	.	7.761	39	D	D	Yes
chr17	60663198	TTC	T	1	8	30	0.0312056		0	exonic	frameshift_deletion	PPM1D	NM_003620	exon6	c.1465_1466del	p.S489Ffs*3	.	.	.	.	.	Yes
chr4	105243713	GGAGCTTACCGA	G	1	17	54	0.0301101		0	exonic	frameshift_deletion	TET2	NM_001127208	exon6	c.3739_3749del	p.E1247Dfs*17	.	.	.	.	.	Yes
chr12	49039518	GC	G	1	26	77	0.0299211		0	exonic	frameshift_deletion	KMT2D	NM_003482	exon32	c.8145delG	p.P2716Lfs*17	.	.	.	.	.	Yes
chr4	105235444	G	GT	1	22	67	0.0290111		0	exonic	frameshift_insertion	TET2	NM_001127208	exon3	c.1503dupT	p.S502Ffs*2	.	.	.	.	.	Yes
chr4	105234956	TAACATCC	T	1	15	49	0.0285755		0	exonic	frameshift_deletion	TET2	NM_001127208	exon3	c.1015_1021del	p.N339Rfs*6	.	.	.	.	.	Yes
chr7	139422168	CAAAA	C	1	20	62	0.0282423		0	exonic	frameshift_deletion	LUC7L2	NM_001270643	exon11	c.1005_1008del	p.E337Dfs*7	.	.	.	.	.	Yes
chr16	3744962	C	T	1	3	16	0.0281253		0	splicing	.	CREBBP	NM_004380	exon23	c.3915-1G>A		.	5.217	33	D	.	Yes
chr22	41140138	A	G	1	3	16	0.0281253		0	splicing	.	EP300	NM_001429	exon9	c.1761-2A>G		.	6.096	35	D	.	Yes
chr13	32678833	A	G	1	3	16	0.0281253		0	splicing	.	PDS5B	NM_015032	exon10	c.963-2A>G		.	5.902	35	D	.	Yes
chr3	136338452	T	C	1	3	16	0.0281253		0	splicing	.	STAG1	NM_005862	exon33	c.3673-2A>G		.	5.651	34	D	.	Yes
chr3	136417883	A	G	1	3	16	0.0281253		0	splicing	.	STAG1	NM_005862	exon21	c.2196+2T>C		.	5.128	33	D	.	Yes
chrX	45061361	C	A	1	3	16	0.0281253		0	exonic	stopgain	KDM6A	NM_021140	exon14	c.C1367A	p.S456X	.	6.248	35	D	.	Yes
chrX	45062671	A	T	1	3	16	0.0281253		0	exonic	stopgain	KDM6A	NM_021140	exon15	c.A1450T	p.R484X	.	6.309	35	D	.	Yes
chr13	32648817	T	A	1	3	16	0.0281253		0	exonic	stopgain	PDS5B	NM_015032	exon2	c.T45A	p.Y15X	.	5.536	34	D	N	Yes
chr3	136338371	G	T	1	3	16	0.0281253		0	exonic	stopgain	STAG1	NM_005862	exon33	c.C3752A	p.S1251X	.	9.295	49	D	D	Yes
chrX	124022656	A	AT	1	3	16	0.0281253		0	exonic	stopgain	STAG2	NM_001282418	exon3	c.30dupT	p.N12*	.	.	.	.	.	Yes
chrX	40071636	C	T	1	4	19	0.027981		0	splicing	.	BCOR	NM_001123385	exon5	c.3051+1G>A		.	4.947	33	D	.	Yes
chr2	25234295	T	TA	1	29	85	0.0272563		0	exonic	frameshift_insertion	DNMT3A	NM_175629	exon23	c.2722dupT	p.Y908Lfs*13	.	.	.	.	.	Yes
chr2	25240638	AC	A	1	18	57	0.0272117		0	splicing	.	DNMT3A	NM_175629	exon18	c.2173+1G>-		.	.	.	.	.	Yes
chr20	32435390	AC	A	1	18	57	0.0272117		0	exonic	frameshift_deletion	ASXL1	NM_015338	exon12	c.2679delC	p.N893Kfs*15	.	.	.	.	.	Yes
chrX	40071160	C	A	1	5	22	0.0270749		0	splicing	.	BCOR	NM_001123385	exon6	c.3052-1G>T		.	5.848	35	D	.	Yes
chr17	7676152	C	CG	1	23	91	8.12096e-05		0	exonic	frameshift_insertion	TP53	NM_001126112	exon4	c.216dupC	p.V73Rfs*76	.	.	.	.	.	Yes
chr2	25234356	GTC	G	1	34	98	0.0247743		0	exonic	frameshift_deletion	DNMT3A	NM_175629	exon23	c.2660_2661del	p.R887Tfs*33	.	.	.	.	.	Yes
chr20	32435396	C	CT	1	38	108	0.024576		0	exonic	frameshift_insertion	ASXL1	NM_015338	exon12	c.2685dupT	p.L896Ffs*10	.	.	.	.	.	Yes
chr21	34859580	T	C	1	7	28	0.024224		0	splicing	.	RUNX1	NM_001754	exon6	c.509-2A>G		.	5.683	34	D	.	Yes
chrX	45083505	G	GCGTGT	1	7	28	0.024224		0	exonic	frameshift_insertion	KDM6A	NM_021140	exon23	c.3330_3331insCGTGT	p.A1115Yfs*7	.	.	.	.	.	Yes
chr4	105234616	TC	T	1	24	73	0.0236962		0	exonic	frameshift_deletion	TET2	NM_001127208	exon3	c.675delC	p.L226Wfs*24	.	.	.	.	.	Yes
chr4	105276061	G	T	1	46	128	0.0235884		0	exonic	stopgain	TET2	NM_001127208	exon11	c.G5551T	p.E1851X	.	8.763	45	D	N	Yes
chr4	105235795	AAGCTT	A	1	17	55	0.0234304		0	exonic	frameshift_deletion	TET2	NM_001127208	exon3	c.1854_1858del	p.A619Hfs*17	.	.	.	.	.	Yes
chr12	49631400	G	C	1	8	31	0.0226103		0	splicing	.	PRPF40B	NM_001031698	exon3	c.85-1G>C		.	5.982	35	D	.	Yes
chrX	155071623	GGAAGTAATGGGGCTGT	G	1	8	31	0.0226103		0	exonic	frameshift_deletion	BRCC3	NM_024332	exon1	c.97_112del	p.E33Afs*2	.	.	.	.	.	Yes
chr4	105234404	AG	A	1	20	63	0.0222611		0	exonic	frameshift_deletion	TET2	NM_001127208	exon3	c.463delG	p.A155Pfs*28	.	.	.	.	.	Yes
chr4	105236767	CCCAGAAGGACACTCAAAAGCAT	C	1	20	63	0.0222611		0	exonic	frameshift_deletion	TET2	NM_001127208	exon3	c.2826_2847del	p.Q943Lfs*3	.	.	.	.	.	Yes
chr2	25750020	A	T	1	12	42	0.0220307		0	exonic	stopgain	ASXL2	NM_018263	exon11	c.T1536A	p.Y512X	.	5.252	33	N	N	Yes
chrX	40073375	G	C	1	12	42	0.0220307		0	exonic	stopgain	BCOR	NM_001123385	exon4	c.C1971G	p.Y657X	.	6.332	35	D	.	Yes
chr2	213057058	CA	C	1	12	42	0.0220307		0	exonic	frameshift_deletion	IKZF2	NM_001079526	exon5	c.180delT	p.C60Wfs*6	.	.	.	.	.	Yes
chr2	25243913	CAA	C	1	27	81	0.0218533		0	exonic	stopgain	DNMT3A	NM_175629	exon16	c.1919_1920del	p.F640*	.	.	.	.	.	Yes
chr4	105275682	T	A	1	18	58	0.0212275		0	exonic	stopgain	TET2	NM_001127208	exon11	c.T5172A	p.Y1724X	.	5.93	35	N	N	Yes
chr4	105236227	AC	A	1	23	71	0.0208734		0	exonic	frameshift_deletion	TET2	NM_001127208	exon3	c.2286delC	p.Q764Kfs*49	.	.	.	.	.	Yes
chr4	105237253	TTA	T	1	16	53	0.0199394		0	exonic	frameshift_deletion	TET2	NM_001127208	exon3	c.3312_3313del	p.I1105Rfs*24	.	.	.	.	.	Yes
chr17	31327621	C	CA	1	16	53	0.0199394		0	exonic	frameshift_insertion	NF1	NM_001042492	exon38	c.5391_5392insA	p.Q1798Tfs*21	.	.	.	.	.	Yes
chr2	25241631	CGTGATGGA	C	1	28	84	0.0197808		0	exonic	frameshift_deletion	DNMT3A	NM_175629	exon17	c.2005_2012del	p.S669Gfs*41	.	.	.	.	.	Yes
chr8	116847661	T	TA	1	10	37	0.0194064		0	exonic	frameshift_insertion	RAD21	NM_006265	exon14	c.1734dupT	p.I579Yfs*5	.	.	.	.	.	Yes
chr2	25743582	T	TTG	1	19	61	0.0192384		0	exonic	frameshift_insertion	ASXL2	NM_018263	exon12	c.2754_2755insCA	p.T919Qfs*16	.	.	.	.	.	Yes
chr4	105276082	GAC	G	1	19	61	0.0192384		0	exonic	frameshift_deletion	TET2	NM_001127208	exon11	c.5573_5574del	p.I1859Wfs*15	.	.	.	.	.	Yes
chr4	105261758	G	C	1	4	20	0.0188633		0	splicing	.	TET2	NM_001127208	exon8	c.3955-1G>C		.	4.823	33	D	.	Yes
chr8	116848945	C	T	1	5	23	0.0186424		0	splicing	.	RAD21	NM_006265	exon13	c.1704+1G>A		.	5.253	33	D	D	Yes
chr11	86245344	G	A	1	3	17	0.018448		0	splicing	.	EED	NM_003797	exon1	c.114+1G>A		.	5.772	34	D	.	Yes
chr3	136340607	T	C	1	3	17	0.018448		0	splicing	.	STAG1	NM_005862	exon32	c.3558-2A>G		.	6.07	35	D	.	Yes
chrX	45078501	GT	G	1	3	17	0.018448		0	exonic	stopgain	KDM6A	NM_021140	exon19	c.2935delT	p.L979*	.	.	.	.	.	Yes
chrX	45082634	CAG	C	1	3	17	0.018448		0	exonic	stopgain	KDM6A	NM_021140	exon21	c.3204_3205del	p.D1069*	.	.	.	.	.	Yes
chr17	31343126	CT	C	1	3	17	0.018448		0	exonic	stopgain	NF1	NM_001042492	exon48	c.7181delT	p.L2395*	.	.	.	.	.	Yes
chrX	124066374	C	T	1	3	17	0.018448		0	exonic	stopgain	STAG2	NM_001282418	exon23	c.C2203T	p.Q735X	.	8.228	41	D	.	Yes
chr4	105235968	C	CTG	1	14	48	0.0183604		0	exonic	frameshift_insertion	TET2	NM_001127208	exon3	c.2026_2027insTG	p.G678Vfs*23	.	.	.	.	.	Yes
chr20	32435341	GA	G	1	22	69	0.0182467		0	exonic	frameshift_deletion	ASXL1	NM_015338	exon12	c.2630delA	p.S878Vfs*8	.	.	.	.	.	Yes
chr20	32434800	ACTGCCGC	A	1	31	92	0.0181698		0	exonic	frameshift_deletion	ASXL1	NM_015338	exon12	c.2089_2095del	p.P698Ifs*3	.	.	.	.	.	Yes
chr4	105236765	TC	T	1	17	56	0.018113		0	exonic	frameshift_deletion	TET2	NM_001127208	exon3	c.2824delC	p.Q943Rfs*10	.	.	.	.	.	Yes
chrX	40072496	A	AT	1	6	26	0.0180342		0	exonic	frameshift_insertion	BCOR	NM_001123385	exon4	c.2849dupA	p.N950Kfs*2	.	.	.	.	.	Yes
chr12	11853483	C	CT	1	6	26	0.0180342		0	exonic	frameshift_insertion	ETV6	NM_001987	exon4	c.386dupT	p.S131Ffs*23	.	.	.	.	.	Yes
chr17	31252991	C	CA	1	6	26	0.0180342		0	exonic	frameshift_insertion	NF1	NM_001042492	exon31	c.4165dupA	p.S1391Ifs*4	.	.	.	.	.	Yes
chr22	30337716	CG	C	1	6	26	0.0180342		0	exonic	frameshift_deletion	SF3A1	NM_005877	exon12	c.1924delC	p.R642Afs*5	.	.	.	.	.	Yes
chr17	60663011	CA	C	1	11	40	0.0178899		0	exonic	frameshift_deletion	PPM1D	NM_003620	exon6	c.1278delA	p.W427Gfs*4	.	.	.	.	.	Yes
chr20	32433473	C	CA	4	103	268	0.0174728		0	exonic	frameshift_insertion	ASXL1	NM_015338	exon11	c.1276dupA	p.Q428Tfs*10	.	.	.	.	.	Yes
chr17	31260462	TC	T	1	7	29	0.0171984		0	exonic	frameshift_deletion	NF1	NM_001042492	exon34	c.4525delC	p.R1509Vfs*65	.	.	.	.	.	Yes
chr2	25248132	C	CGG	1	25	77	0.0171074		0	exonic	frameshift_insertion	DNMT3A	NM_175629	exon7	c.759_760insCC	p.A254Pfs*63	.	.	.	.	.	Yes
chr20	32433783	C	T	1	34	100	0.0166327		0	exonic	stopgain	ASXL1	NM_015338	exon11	c.C1585T	p.Q529X	.	6.327	35	D	N	Yes
chr4	105276064	C	CA	1	23	72	0.0165306		0	exonic	frameshift_insertion	TET2	NM_001127208	exon11	c.5555dupA	p.S1853Efs*6	.	.	.	.	.	Yes
chr2	25244627	TG	T	1	18	59	0.0164552		0	exonic	frameshift_deletion	DNMT3A	NM_175629	exon14	c.1579delC	p.Q527Sfs*124	.	.	.	.	.	Yes
chr4	105261824	T	TG	1	12	43	0.0164547		0	exonic	frameshift_insertion	TET2	NM_001127208	exon8	c.4021dupG	p.A1341Gfs*3	.	.	.	.	.	Yes
chrX	134413536	C	G	1	8	32	0.0162385		0	exonic	stopgain	PHF6	NM_032458	exon6	c.C464G	p.S155X	.	6.533	36	D	.	Yes
chr4	105235253	C	A	1	21	67	0.0158173		0	exonic	stopgain	TET2	NM_001127208	exon3	c.C1311A	p.Y437X	.	4.957	33	N	N	Yes
chr4	105276087	T	TGG	1	21	67	0.0158173		0	exonic	frameshift_insertion	TET2	NM_001127208	exon11	c.5577_5578insGG	p.V1862Efs*26	.	.	.	.	.	Yes
chrX	15822912	C	A	1	9	35	0.015222		0	exonic	stopgain	ZRSR2	NM_005089	exon11	c.C1119A	p.Y373X	.	5.706	34	D	.	Yes
chr4	105269608	A	T	1	13	46	0.0151085		0	splicing	.	TET2	NM_001127208	exon9	c.4045-2A>T		.	4.932	33	D	.	Yes
chr2	25245284	AG	A	2	35	103	0.0150858		0	exonic	frameshift_deletion	DNMT3A	NM_175629	exon13	c.1522delC	p.L508Sfs*143	.	.	.	.	.	Yes
chr2	25247707	GT	G	1	31	93	0.0147091		0	exonic	frameshift_deletion	DNMT3A	NM_175629	exon8	c.897delA	p.K299Nfs*17	.	.	.	.	.	Yes
chr2	25246744	C	CG	1	29	88	0.0144176		0	exonic	frameshift_insertion	DNMT3A	NM_175629	exon10	c.1154dupC	p.V386Gfs*7	.	.	.	.	.	Yes
chr20	32434431	G	C	1	22	70	0.014349		0	splicing	.	ASXL1	NM_015338	exon12	c.1720-1G>C		.	5.666	34	D	.	Yes
chrX	130016104	C	CG	1	10	38	0.014193		0	exonic	frameshift_insertion	BCORL1	NM_021946	exon3	c.3333dupG	p.E1112Gfs*17	.	.	.	.	.	Yes
chr4	105272562	AG	A	1	10	38	0.014193		0	splicing	.	TET2	NM_001127208	exon10	c.4183-1G>-		.	.	.	.	.	Yes
chr4	105235420	C	CA	1	20	65	0.0135856		0	exonic	frameshift_insertion	TET2	NM_001127208	exon3	c.1479dupA	p.G494Rfs*10	.	.	.	.	.	Yes
chr17	60663349	G	T	1	20	65	0.0135856		0	exonic	stopgain	PPM1D	NM_003620	exon6	c.G1615T	p.E539X	.	7.405	38	D	N	Yes
chr2	25234390	G	GT	1	25	78	0.0135836		0	exonic	frameshift_insertion	DNMT3A	NM_175629	exon23	c.2627dupA	p.D876Efs*45	.	.	.	.	.	Yes
chr4	105234365	CTCCG	C	1	11	41	0.0131799		0	exonic	frameshift_deletion	TET2	NM_001127208	exon3	c.424_427del	p.S142Ifs*2	.	.	.	.	.	Yes
chr2	25240640	C	A	1	11	41	0.0131799		0	exonic	stopgain	DNMT3A	NM_175629	exon18	c.G2173T	p.E725X	.	10.024	53	D	D	Yes
chr2	25244284	TG	T	1	28	86	0.0127345		0	exonic	frameshift_deletion	DNMT3A	NM_175629	exon15	c.1721delC	p.A574Efs*77	.	.	.	.	.	Yes
chrX	155120094	C	T	2	15	52	0.0126898		0	exonic	stopgain	BRCC3	NM_024332	exon11	c.C895T	p.Q299X	.	6.221	35	D	.	Yes
chr4	105235100	GTTCAC	G	1	15	52	0.0126898		0	exonic	stopgain	TET2	NM_001127208	exon3	c.1159_1163del	p.F387*	.	.	.	.	.	Yes
chr4	105275221	A	T	1	18	60	0.0126781		0	exonic	stopgain	TET2	NM_001127208	exon11	c.A4711T	p.R1571X	.	7.663	39	D	N	Yes
chr2	25245251	A	C	1	6	27	0.0125146		0	splicing	.	DNMT3A	NM_175629	exon13	c.1554+2T>G		.	6.24	35	D	.	Yes
chr10	110598263	GCAGT	G	1	6	27	0.0125146		0	exonic	frameshift_deletion	SMC3	NM_005445	exon20	c.2242_2245del	p.S749Rfs*28	.	.	.	.	.	Yes
chr20	32433627	G	T	1	49	139	0.0124831		0	exonic	stopgain	ASXL1	NM_015338	exon11	c.G1429T	p.E477X	.	6.055	35	D	N	Yes
chr4	105235824	G	T	1	21	68	0.0123468		0	exonic	stopgain	TET2	NM_001127208	exon3	c.G1882T	p.E628X	.	5.89	35	D	N	Yes
chr4	105236364	G	T	1	21	68	0.0123468		0	exonic	stopgain	TET2	NM_001127208	exon3	c.G2422T	p.E808X	.	5.856	35	D	N	Yes
chr12	49038879	G	GCTGCTGTTGC	1	7	30	0.0121048		0	exonic	frameshift_insertion	KMT2D	NM_003482	exon34	c.8476_8477insGCAACAGCAG	p.A2826Gfs*22	.	.	.	.	.	Yes
chr12	49051149	C	CG	1	7	30	0.0121048		0	exonic	frameshift_insertion	KMT2D	NM_003482	exon10	c.2533dupC	p.R845Pfs*3	.	.	.	.	.	Yes
chr7	102278066	G	A	1	3	18	0.011985		0	splicing	.	CUX1	NM_181500	exon18	c.1674+1G>A		.	4.949	33	D	.	Yes
chr13	32742728	G	A	1	3	18	0.011985		0	splicing	.	PDS5B	NM_015032	exon23	c.2612+1G>A		.	5.322	33	D	.	Yes
chrX	124066174	G	A	1	3	18	0.011985		0	splicing	.	STAG2	NM_001282418	exon22	c.2097-1G>A		.	5.706	34	D	.	Yes
chr6	107274115	G	A	1	3	18	0.011985		0	exonic	stopgain	PDSS2	NM_020381	exon3	c.C544T	p.Q182X	.	6.282	35	D	N	Yes
chrX	155120170	T	TA	2	8	33	0.0115658		0	splicing	.	BRCC3	NM_024332	exon11	c.969+2->A		.	.	.	.	.	Yes
chr4	105275121	G	GC	1	8	33	0.0115658		0	exonic	frameshift_insertion	TET2	NM_001127208	exon11	c.4612dupC	p.Q1539Pfs*39	.	.	.	.	.	Yes
chr4	105236801	G	GT	1	29	89	0.01155		0	exonic	frameshift_insertion	TET2	NM_001127208	exon3	c.2860dupT	p.W954Lfs*18	.	.	.	.	.	Yes
chr2	25246285	A	AC	1	29	89	0.01155		0	exonic	frameshift_insertion	DNMT3A	NM_175629	exon11	c.1303dupG	p.V435Gfs*10	.	.	.	.	.	Yes
chr17	60663077	AT	A	2	44	127	0.0114486		0	exonic	stopgain	PPM1D	NM_003620	exon6	c.1344delT	p.L450*	.	.	.	.	.	Yes
chr4	105234591	TC	T	2	46	132	0.0114452		0	exonic	frameshift_deletion	TET2	NM_001127208	exon3	c.650delC	p.V218Wfs*32	.	.	.	.	.	Yes
chr17	60663185	T	G	3	42	122	0.0114242		0	exonic	stopgain	PPM1D	NM_003620	exon6	c.T1451G	p.L484X	.	7.077	37	D	N	Yes
chr4	105236650	AC	A	1	13	47	0.0112666		0	exonic	frameshift_deletion	TET2	NM_001127208	exon3	c.2709delC	p.Q904Kfs*17	.	.	.	.	.	Yes
chr2	25245299	G	GT	1	13	47	0.0112666		0	exonic	frameshift_insertion	DNMT3A	NM_175629	exon13	c.1507dupA	p.T503Nfs*43	.	.	.	.	.	Yes
chr4	105237250	AT	A	2	36	107	0.0111488		0	exonic	frameshift_deletion	TET2	NM_001127208	exon3	c.3309delT	p.F1104Lfs*2	.	.	.	.	.	Yes
chr2	25240723	T	TC	1	17	58	0.0106224		0	exonic	frameshift_insertion	DNMT3A	NM_175629	exon18	c.2089dupG	p.E697Gfs*16	.	.	.	.	.	Yes
chr4	105235155	CTTCT	C	2	49	140	0.0103928		0	exonic	frameshift_deletion	TET2	NM_001127208	exon3	c.1214_1217del	p.S407Pfs*19	.	.	.	.	.	Yes
chr4	105235752	C	T	1	14	50	0.0103836		0	exonic	stopgain	TET2	NM_001127208	exon3	c.C1810T	p.Q604X	.	5.876	35	D	N	Yes
chr2	25245333	C	T	1	14	50	0.0103836		0	splicing	.	DNMT3A	NM_175629	exon13	c.1475-1G>A		.	5.258	33	D	.	Yes
chr4	105237352	G	GT	2	51	145	0.010353		0	exonic;splicing	stopgain	TET2	NM_001127208	exon3	c.3409+1->T		.	.	.	.	.	Yes
chr20	32435003	T	TA	1	23	74	0.0102026		0	exonic	frameshift_insertion	ASXL1	NM_015338	exon12	c.2292dupA	p.L765Tfs*9	.	.	.	.	.	Yes
chr20	32434965	TG	T	1	26	82	0.00974627		0	exonic	frameshift_deletion	ASXL1	NM_015338	exon12	c.2254delG	p.A752Lfs*20	.	.	.	.	.	Yes
chr2	25240358	CAA	C	1	26	82	0.00974627		0	exonic	stopgain	DNMT3A	NM_175629	exon19	c.2264_2265del	p.F755*	.	.	.	.	.	Yes
chr2	25240731	C	A	1	18	61	0.00971034		0	splicing	.	DNMT3A	NM_175629	exon18	c.2083-1G>T		.	6.007	35	D	.	Yes
chr4	105234370	ATTTGAGTGAT	A	1	11	42	0.00963956		0	exonic	frameshift_deletion	TET2	NM_001127208	exon3	c.429_438del	p.D143Efs*6	.	.	.	.	.	Yes
chr4	105275166	TCAGA	T	1	21	69	0.00958518		0	exonic	frameshift_deletion	TET2	NM_001127208	exon11	c.4657_4660del	p.T1554Sfs*16	.	.	.	.	.	Yes
chr16	3728438	T	TGC	17	519	1246	0.00935793		0	exonic	frameshift_insertion	CREBBP	NM_004380	exon31	c.6608_6609insGC	p.Q2204Hfs*99	.	.	.	.	.	Yes
chr20	32435633	AC	A	1	24	77	0.00927679		0	exonic	frameshift_deletion	ASXL1	NM_015338	exon12	c.2922delC	p.C975Vfs*9	.	.	.	.	.	Yes
chr12	49642960	C	T	1	29	90	0.00921057		0	exonic	stopgain	PRPF40B	NM_001031698	exon22	c.C2149T	p.R717X	.	6.829	36	D	N	Yes
chr4	105243779	G	A	1	12	45	0.00898368		0	splicing	.	TET2	NM_001127208	exon6	c.3803+1G>A		.	5.107	33	D	.	Yes
chr4	105275706	CT	C	1	12	45	0.00898368		0	exonic	frameshift_deletion	TET2	NM_001127208	exon11	c.5197delT	p.F1733Sfs*12	.	.	.	.	.	Yes
chr20	32434998	GC	G	1	19	64	0.00887294		0	exonic	frameshift_deletion	ASXL1	NM_015338	exon12	c.2287delC	p.L764Yfs*8	.	.	.	.	.	Yes
chr4	105236227	A	AC	2	22	72	0.00873131		0	exonic	frameshift_insertion	TET2	NM_001127208	exon3	c.2286dupC	p.Q764Pfs*5	.	.	.	.	.	Yes
chr12	49030394	TG	T	1	6	28	0.00861153		0	exonic	frameshift_deletion	KMT2D	NM_003482	exon42	c.13884delC	p.T4629Pfs*11	.	.	.	.	.	Yes
chr4	105275241	TCC	T	1	6	28	0.00861153		0	exonic	frameshift_deletion	TET2	NM_001127208	exon11	c.4732_4733del	p.P1578Lfs*35	.	.	.	.	.	Yes
chr4	105236841	C	T	1	13	48	0.00834557		0	exonic	stopgain	TET2	NM_001127208	exon3	c.C2899T	p.Q967X	.	6.486	36	D	N	Yes
chr4	105275386	A	AC	1	13	48	0.00834557		0	exonic	frameshift_insertion	TET2	NM_001127208	exon11	c.4877dupC	p.Q1627Pfs*34	.	.	.	.	.	Yes
chrX	155120056	G	A	1	4	22	0.00833598		0	exonic	stopgain	BRCC3	NM_024332	exon11	c.G857A	p.W286X	.	7.374	38	D	.	Yes
chr4	105236391	TC	T	1	8	34	0.0081735		0	exonic	frameshift_deletion	TET2	NM_001127208	exon3	c.2450delC	p.P818Lfs*6	.	.	.	.	.	Yes
chr3	47084326	G	GCTTT	1	8	34	0.0081735		0	exonic	frameshift_insertion	SETD2	NM_014159	exon12	c.5453_5454insAAAG	p.S1818Rfs*15	.	.	.	.	.	Yes
chr4	105275092	C	CCCCAGCCGGACTG	1	8	34	0.0081735		0	exonic	frameshift_insertion	TET2	NM_001127208	exon11	c.4582_4583insCCCAGCCGGACTG	p.L1531Dfs*51	.	.	.	.	.	Yes
chr4	105243583	GC	G	1	17	59	0.00806159		0	exonic	frameshift_deletion	TET2	NM_001127208	exon6	c.3609delC	p.S1203Rfs*23	.	.	.	.	.	Yes
chr4	105275504	AC	A	1	17	59	0.00806159		0	exonic	frameshift_deletion	TET2	NM_001127208	exon11	c.4995delC	p.P1666Lfs*29	.	.	.	.	.	Yes
chr4	105275487	T	A	1	23	75	0.00795355		0	exonic	stopgain	TET2	NM_001127208	exon11	c.T4977A	p.Y1659X	.	4.413	31	N	N	Yes
chr4	105236198	TAAAGAGG	T	1	9	37	0.00782107		0	exonic	frameshift_deletion	TET2	NM_001127208	exon3	c.2257_2263del	p.E754Yfs*57	.	.	.	.	.	Yes
chr2	25235765	GC	G	1	9	37	0.00782107		0	exonic	frameshift_deletion	DNMT3A	NM_175629	exon22	c.2538delG	p.Q846Hfs*7	.	.	.	.	.	Yes
chrX	155072345	T	C	1	3	19	0.00771938		0	splicing	.	BRCC3	NM_024332	exon2	c.140+2T>C		.	4.385	31	D	.	Yes
chrX	48791330	G	A	1	3	19	0.00771938		0	splicing	.	GATA1	NM_002049	exon2	c.220+1G>A		.	4.489	32	D	.	Yes
chr13	32658432	A	T	1	3	19	0.00771938		0	splicing	.	PDS5B	NM_015032	exon5	c.400-2A>T		.	5.329	33	D	.	Yes
chr3	47116735	G	A	1	3	19	0.00771938		0	exonic	stopgain	SETD2	NM_014159	exon4	c.C4474T	p.R1492X	.	8.268	42	D	N	Yes
chrX	40074720	G	T	1	3	19	0.00771938		0	exonic	stopgain	BCOR	NM_001123385	exon4	c.C626A	p.S209X	.	6.448	36	D	.	Yes
chrX	45079173	T	A	1	3	19	0.00771938		0	exonic	stopgain	KDM6A	NM_021140	exon20	c.T2966A	p.L989X	.	9.62	51	D	.	Yes
chrX	45051751	C	T	1	3	19	0.00771938		0	exonic	stopgain	KDM6A	NM_021140	exon9	c.C697T	p.Q233X	.	6.766	36	D	.	Yes
chr11	118484888	G	A	1	3	19	0.00771938		0	exonic	stopgain	KMT2A	NM_005933	exon10	c.G4245A	p.W1415X	.	7.666	39	D	N	Yes
chr7	139374471	C	T	1	3	19	0.00771938		0	exonic	stopgain	LUC7L2	NM_001270643	exon2	c.C58T	p.R20X	.	2.56	22.6	D	D	Yes
chr11	64766907	C	T	1	3	19	0.00771938		0	exonic	stopgain	SF1	NM_201998	exon12	c.G1575A	p.W525X	T	7.843	39	D	D	Yes
chr10	110582619	C	T	1	3	19	0.00771938		0	exonic	stopgain	SMC3	NM_005445	exon10	c.C781T	p.Q261X	.	7.41	38	D	N	Yes
chr2	25243945	T	TTC	1	26	83	0.00767332		0	exonic	frameshift_insertion	DNMT3A	NM_175629	exon16	c.1888_1889insGA	p.K630Rfs*22	.	.	.	.	.	Yes
chr17	31988347	C	T	1	26	83	0.00767332		0	exonic	stopgain	SUZ12	NM_015355	exon10	c.C1051T	p.Q351X	.	8.056	40	D	N	Yes
chr4	105234288	C	T	1	10	40	0.00742326		0	exonic	stopgain	TET2	NM_001127208	exon3	c.C346T	p.Q116X	.	6.328	35	D	N	Yes
chr4	105235946	AC	A	1	18	62	0.00739481		0	exonic	frameshift_deletion	TET2	NM_001127208	exon3	c.2005delC	p.P669Qfs*31	.	.	.	.	.	Yes
chr2	25246292	T	A	1	18	62	0.00739481		0	exonic	stopgain	DNMT3A	NM_175629	exon11	c.A1297T	p.K433X	.	7.874	40	D	N	Yes
chr4	105235329	CCTAAT	C	1	15	54	0.00714997		0	exonic	frameshift_deletion	TET2	NM_001127208	exon3	c.1388_1392del	p.N464Ifs*13	.	.	.	.	.	Yes
chr17	31352348	C	T	2	32	99	0.00690399		0	exonic	stopgain	NF1	NM_001042492	exon51	c.C7549T	p.R2517X	.	8.348	42	D	N	Yes
chr2	25247616	C	T	1	41	122	0.00689446		0	exonic	stopgain	DNMT3A	NM_175629	exon8	c.G989A	p.W330X	.	7.159	37	D	N	Yes
chr17	60656802	T	A	1	19	65	0.00677843		0	exonic	stopgain	PPM1D	NM_003620	exon5	c.T1221A	p.C407X	.	5.878	35	N	N	Yes
chr4	105235856	GAATC	G	1	16	57	0.0065997		0	exonic	frameshift_deletion	TET2	NM_001127208	exon3	c.1915_1918del	p.N639Kfs*60	.	.	.	.	.	Yes
chr3	47123179	G	T	1	13	49	0.00614231		0	exonic	stopgain	SETD2	NM_014159	exon3	c.C1457A	p.S486X	.	6.366	35	D	N	Yes
chrX	15822877	G	T	1	17	60	0.0060831		0	exonic	stopgain	ZRSR2	NM_005089	exon11	c.G1084T	p.E362X	.	6.016	35	D	.	Yes
chr10	110583874	G	GA	1	6	29	0.00587936		0	exonic	frameshift_insertion	SMC3	NM_005445	exon12	c.1004dupA	p.I337Nfs*28	.	.	.	.	.	Yes
chrX	155120138	T	TTC	1	5	26	0.00576853		0	exonic	stopgain	BRCC3	NM_024332	exon11	c.939_940insTC	p.E316*	.	.	.	.	.	Yes
chr4	105272569	C	A	1	8	35	0.00573363		0	exonic	stopgain	TET2	NM_001127208	exon10	c.C4188A	p.C1396X	.	7.439	38	D	N	Yes
chrX	134415167	GC	G	1	9	38	0.00554538		0	exonic	frameshift_deletion	PHF6	NM_032335	exon8	c.885delC	p.F296Lfs*16	.	.	.	.	.	Yes
chr4	105272909	C	T	1	9	38	0.00554538		0	exonic	stopgain	TET2	NM_001127208	exon10	c.C4528T	p.Q1510X	.	7.255	37	D	N	Yes
chr2	25750414	C	T	1	4	23	0.00547309		0	splicing	.	ASXL2	NM_018263	exon11	c.1143-1G>A		.	5.486	34	D	.	Yes
chrX	130050715	A	C	1	4	23	0.00547309		0	splicing	.	BCORL1	NM_021946	exon10	c.4619-2A>C		.	5.244	33	D	.	Yes
chr20	32434827	GCATA	G	1	30	95	0.00526034		0	exonic	frameshift_deletion	ASXL1	NM_015338	exon12	c.2116_2119del	p.H706Pfs*18	.	.	.	.	.	Yes
chrX	45089931	G	A	1	3	20	0.00493341		0	splicing	.	KDM6A	NM_021140	exon25	c.3736+1G>A		.	5.202	33	D	.	Yes
chrX	134425275	GA	G	1	3	20	0.00493341		0	exonic	stopgain	PHF6	NM_032458	exon10	c.1044delA	p.V350*	.	.	.	.	.	Yes
chr10	110603253	C	A	1	3	20	0.00493341		0	exonic	stopgain	SMC3	NM_005445	exon28	c.C3545A	p.S1182X	.	8.714	45	D	N	Yes
chr3	136472435	G	A	1	3	20	0.00493341		0	exonic	stopgain	STAG1	NM_005862	exon12	c.C1183T	p.R395X	.	7.336	37	D	N	Yes
chrX	124090646	C	T	1	3	20	0.00493341		0	exonic	stopgain	STAG2	NM_001282418	exon31	c.C3349T	p.Q1117X	.	7.709	39	D	.	Yes
chr4	105261850	T	A	1	3	20	0.00493341		0	splicing	.	TET2	NM_001127208	exon8	c.4044+2T>A		.	4.935	33	D	.	Yes
chr17	31258422	A	ATTGTC	1	12	47	0.00477548		0	exonic	frameshift_insertion	NF1	NM_001042492	exon32	c.4252_4253insTTGTC	p.S1420Lfs*10	.	.	.	.	.	Yes
chr2	25241691	CT	C	1	34	106	0.00454991		0	exonic	frameshift_deletion	DNMT3A	NM_175629	exon17	c.1952delA	p.K651Rfs*54	.	.	.	.	.	Yes
chr20	32434596	AGGTCACCACTGCCATAGAGAGGC	A	1	21	72	0.00434636		0	exonic	frameshift_deletion	ASXL1	NM_015338	exon12	c.1885_1907del	p.E635Rfs*15	.	.	.	.	.	Yes
chr4	105237247	A	AT	1	18	64	0.00421848		0	exonic	stopgain	TET2	NM_001127208	exon3	c.3306dupT	p.N1103*	.	.	.	.	.	Yes
chr4	105235547	C	CA	1	14	53	0.00421072		0	exonic	frameshift_insertion	TET2	NM_001127208	exon3	c.1606dupA	p.E537Rfs*30	.	.	.	.	.	Yes
chr4	105241408	TTAGAG	T	1	14	53	0.00421072		0	exonic	frameshift_deletion	TET2	NM_001127208	exon4	c.3480_3484del	p.R1161Nfs*11	.	.	.	.	.	Yes
chr2	25246683	TG	T	2	63	180	0.00409204		0	exonic	stopgain	DNMT3A	NM_175629	exon10	c.1215delC	p.M406*	.	.	.	.	.	Yes
chr20	32434632	CATCGGAGG	C	1	40	122	0.00402376		0	exonic	frameshift_deletion	ASXL1	NM_015338	exon12	c.1921_1928del	p.I641Gfs*14	.	.	.	.	.	Yes
chr7	148817221	C	A	1	6	30	0.00398466		0	splicing	.	EZH2	NM_004456	exon11	c.1410+1G>T		.	5.679	34	D	.	Yes
chr4	105235593	G	GATCTT	1	15	56	0.00393361		0	exonic	frameshift_insertion	TET2	NM_001127208	exon3	c.1651_1652insATCTT	p.V553Ifs*10	.	.	.	.	.	Yes
chrX	124090645	GCAGACAC	G	1	9	39	0.00390531		0	exonic	frameshift_deletion	STAG2	NM_001282418	exon31	c.3349_3355del	p.Q1117Hfs*8	.	.	.	.	.	Yes
chr4	105236340	CAT	C	1	19	67	0.00389342		0	exonic	frameshift_deletion	TET2	NM_001127208	exon3	c.2399_2400del	p.H800Qfs*15	.	.	.	.	.	Yes
chrX	45069990	C	T	1	5	27	0.00384107		0	exonic	stopgain	KDM6A	NM_021140	exon17	c.C2335T	p.Q779X	.	6.762	36	D	.	Yes
chr4	105275339	ATTCT	A	1	23	78	0.00365875		0	exonic	frameshift_deletion	TET2	NM_001127208	exon11	c.4830_4833del	p.S1611Lfs*4	.	.	.	.	.	Yes
chr20	32435050	C	T	1	20	70	0.00358942		0	exonic	stopgain	ASXL1	NM_015338	exon12	c.C2338T	p.Q780X	.	2.958	23.3	N	N	Yes
chr19	33302407	G	T	1	4	24	0.003567		0	exonic	stopgain	CEBPA	NM_004364	exon1	c.C8A	p.S3X	.	7.032	37	D	N	Yes
chrX	48792112	T	TG	1	4	24	0.003567		0	exonic	stopgain	GATA1	NM_002049	exon3	c.490dupG	p.D167*	.	.	.	.	.	Yes
chr4	105236016	GAA	G	1	12	48	0.00344944		0	exonic	frameshift_deletion	TET2	NM_001127208	exon3	c.2075_2076del	p.K693Tfs*18	.	.	.	.	.	Yes
chr4	105234597	G	T	1	17	62	0.00340695		0	exonic	stopgain	TET2	NM_001127208	exon3	c.G655T	p.E219X	.	7.217	37	D	N	Yes
chr4	105236750	T	TCACA	1	17	62	0.00340695		0	exonic	frameshift_insertion	TET2	NM_001127208	exon3	c.2808_2809insCACA	p.Q939Hfs*34	.	.	.	.	.	Yes
chr3	47123345	CAG	C	1	17	62	0.00340695		0	exonic	stopgain	SETD2	NM_014159	exon3	c.1289_1290del	p.S430*	.	.	.	.	.	Yes
chr20	32435356	C	T	1	24	81	0.00335454		0	exonic	stopgain	ASXL1	NM_015338	exon12	c.C2644T	p.Q882X	.	6.014	35	N	N	Yes
chr4	105235877	T	TA	1	13	51	0.00326704		0	exonic	frameshift_insertion	TET2	NM_001127208	exon3	c.1936dupA	p.T646Nfs*35	.	.	.	.	.	Yes
chr4	105236199	A	T	1	13	51	0.00326704		0	exonic	stopgain	TET2	NM_001127208	exon3	c.A2257T	p.K753X	.	7.082	37	D	N	Yes
chr2	25245303	C	CA	1	13	51	0.00326704		0	exonic	frameshift_insertion	DNMT3A	NM_175629	exon13	c.1503dupT	p.V502Cfs*44	.	.	.	.	.	Yes
chr2	25244607	G	A	1	18	65	0.00316111		0	exonic	stopgain	DNMT3A	NM_175629	exon14	c.C1600T	p.Q534X	.	7.526	38	D	N	Yes
chrX	40057154	C	T	1	3	21	0.00313072		0	splicing	.	BCOR	NM_001123385	exon11	c.4595+1G>A		.	5.296	33	D	.	Yes
chr2	25235826	C	T	1	3	21	0.00313072		0	splicing	.	DNMT3A	NM_175629	exon22	c.2479-1G>A		.	5.425	34	D	.	Yes
chr10	110589667	C	A	1	3	21	0.00313072		0	exonic	stopgain	SMC3	NM_005445	exon14	c.C1368A	p.Y456X	.	5.692	34	D	N	Yes
chr4	105237289	T	TA	2	43	131	0.00303286		0	exonic	frameshift_insertion	TET2	NM_001127208	exon3	c.3348dupA	p.N1118Kfs*12	.	.	.	.	.	Yes
chr20	32433813	A	T	1	19	68	0.00292825		0	exonic	stopgain	ASXL1	NM_015338	exon11	c.A1615T	p.K539X	.	7.019	37	D	N	Yes
chr2	25241709	T	G	1	19	68	0.00292825		0	splicing	.	DNMT3A	NM_175629	exon17	c.1937-2A>C		.	5.358	34	D	.	Yes
chr2	25248188	TC	T	1	15	57	0.00289319		0	exonic	frameshift_deletion	DNMT3A	NM_175629	exon7	c.703delG	p.E235Sfs*81	.	.	.	.	.	Yes
chr20	32434831	ACC	A	1	26	87	0.00281684		0	exonic	frameshift_deletion	ASXL1	NM_015338	exon12	c.2120_2121del	p.Q708Gfs*9	.	.	.	.	.	Yes
chr4	105275112	GC	G	1	8	37	0.00276398		0	exonic	frameshift_deletion	TET2	NM_001127208	exon11	c.4603delC	p.P1535Hfs*36	.	.	.	.	.	Yes
chr7	148826468	C	T	1	7	34	0.00275156		0	exonic;splicing	nonsynonymous_SNV	EZH2;EZH2	NM_001203247	exon8	c.892+1G>A		D	4.257	29.2	D	D	Yes
chr2	25243961	G	GT	1	7	34	0.00275156		0	exonic	frameshift_insertion	DNMT3A	NM_175629	exon16	c.1872dupA	p.P625Tfs*5	.	.	.	.	.	Yes
chrX	15804174	C	T	1	7	34	0.00275156		0	exonic	stopgain	ZRSR2	NM_005089	exon5	c.C376T	p.R126X	.	5.431	34	D	.	Yes
chr4	105236696	G	GT	1	16	60	0.00270892		0	exonic	frameshift_insertion	TET2	NM_001127208	exon3	c.2755dupT	p.Y919Lfs*5	.	.	.	.	.	Yes
chr16	3751761	ATTCTC	A	1	6	31	0.00268205		0	exonic	frameshift_deletion	CREBBP	NM_004380	exon20	c.3739_3743del	p.E1247Cfs*5	.	.	.	.	.	Yes
chr16	3751771	T	TG	1	6	31	0.00268205		0	exonic	frameshift_insertion	CREBBP	NM_004380	exon20	c.3733dupC	p.Q1245Pfs*9	.	.	.	.	.	Yes
chr16	3751774	ATC	A	1	6	31	0.00268205		0	exonic	frameshift_deletion	CREBBP	NM_004380	exon20	c.3729_3730del	p.E1243Dfs*10	.	.	.	.	.	Yes
chr17	31983006	C	T	1	6	31	0.00268205		0	exonic	stopgain	SUZ12	NM_015355	exon9	c.C925T	p.Q309X	.	8.699	44	D	N	Yes
chr4	105235696	C	G	1	10	43	0.0026687		0	exonic	stopgain	TET2	NM_001127208	exon3	c.C1754G	p.S585X	.	4.873	33	N	N	Yes
chr22	41178813	G	GACCAGAATTCAATGCTTTCTCA	1	40	124	0.00259087		0	exonic	frameshift_insertion	EP300	NM_001429	exon31	c.7102_7103insACCAGAATTCAATGCTTTCTCA	p.L2376Pfs*10	.	.	.	.	.	Yes
chr4	105259734	AG	A	1	11	46	0.00258109		0	exonic	frameshift_deletion	TET2	NM_001127208	exon7	c.3920delG	p.K1308Sfs*55	.	.	.	.	.	Yes
chr4	105236548	CA	C	1	17	63	0.00252962		0	exonic	frameshift_deletion	TET2	NM_001127208	exon3	c.2607delA	p.N870Ifs*3	.	.	.	.	.	Yes
chr4	105236812	T	TA	1	17	63	0.00252962		0	exonic	frameshift_insertion	TET2	NM_001127208	exon3	c.2871dupA	p.Q958Tfs*14	.	.	.	.	.	Yes
chr4	105272594	G	T	3	45	137	0.00251417		0	exonic	stopgain	TET2	NM_001127208	exon10	c.G4213T	p.E1405X	.	7.962	40	D	N	Yes
chr20	32433312	C	T	1	33	106	0.00247275		0	exonic	stopgain	ASXL1	NM_015338	exon11	c.C1114T	p.Q372X	.	5.5	34	D	N	Yes
chr13	32732140	A	AC	4	28	93	0.00236268		0	exonic	frameshift_insertion	PDS5B	NM_015032	exon20	c.2164dupC	p.R724Pfs*16	.	.	.	.	.	Yes
chr7	102115221	C	T	2	13	52	0.00236213		0	exonic	stopgain	CUX1	NM_181552	exon8	c.C622T	p.R208X	.	7.34	37	D	N	Yes
chr4	105236868	C	T	1	14	55	0.00224086		0	exonic	stopgain	TET2	NM_001127208	exon3	c.C2926T	p.Q976X	.	6.43	36	D	N	Yes
chr20	32433474	A	T	1	19	69	0.00219157		0	exonic	stopgain	ASXL1	NM_015338	exon11	c.A1276T	p.K426X	.	6.799	36	D	N	Yes
chr2	25244294	GC	G	2	51	153	0.00218506		0	exonic	frameshift_deletion	DNMT3A	NM_175629	exon15	c.1711delG	p.A571Lfs*80	.	.	.	.	.	Yes
chr2	25241625	GC	G	1	23	80	0.00213013		0	exonic	frameshift_deletion	DNMT3A	NM_175629	exon17	c.2018delG	p.G673Afs*32	.	.	.	.	.	Yes
chr2	25243907	T	TTCCA	1	15	58	0.00211658		0	exonic	frameshift_insertion	DNMT3A	NM_175629	exon16	c.1926_1927insTGGA	p.I643Wfs*26	.	.	.	.	.	Yes
chr2	25234338	T	TC	1	16	61	0.0019919		0	exonic	frameshift_insertion	DNMT3A	NM_175629	exon23	c.2679dupG	p.S894Efs*27	.	.	.	.	.	Yes
chr12	49634600	C	CAGGTAGGCCTGGGCAGAGGG	1	16	61	0.0019919		0	exonic	stopgain	PRPF40B	NM_001031698	exon12	c.999_1000insAGGTAGGCCTGGGCAGAGGG	p.S334Rfs*2	.	.	.	.	.	Yes
chr13	32651802	A	T	1	3	22	0.00197399		0	splicing	.	PDS5B	NM_015032	exon3	c.109-2A>T		.	5.665	34	D	.	Yes
chrX	124030960	G	A	1	3	22	0.00197399		0	splicing	.	STAG2	NM_001282418	exon5	c.124-1G>A		.	5.87	35	D	.	Yes
chrX	124042567	A	G	1	3	22	0.00197399		0	splicing	.	STAG2	NM_001282418	exon7	c.386-2A>G		.	5.092	33	D	.	Yes
chr2	25244653	C	T	1	8	38	0.00190079		0	splicing	.	DNMT3A	NM_175629	exon14	c.1555-1G>A		.	5.419	34	D	.	Yes
chr13	32764555	GA	G	3	21	75	0.00188589		0	exonic	frameshift_deletion	PDS5B	NM_015032	exon31	c.3586delA	p.S1198Vfs*10	.	.	.	.	.	Yes
chr4	105234720	TTG	T	1	11	47	0.00182873		0	exonic	frameshift_deletion	TET2	NM_001127208	exon3	c.779_780del	p.L260Ffs*3	.	.	.	.	.	Yes
chr4	105234956	TA	T	1	11	47	0.00182873		0	exonic	frameshift_deletion	TET2	NM_001127208	exon3	c.1015delA	p.N339Tfs*8	.	.	.	.	.	Yes
chr20	32434493	G	GC	1	25	86	0.00180723		0	exonic	frameshift_insertion	ASXL1	NM_015338	exon12	c.1782dupC	p.R596Pfs*23	.	.	.	.	.	Yes
chr2	25235725	C	T	1	6	32	0.00179367		0	exonic	stopgain	DNMT3A	NM_175629	exon22	c.G2579A	p.W860X	.	8.862	46	D	N	Yes
chr8	116849009	G	GC	1	6	32	0.00179367		0	exonic	frameshift_insertion	RAD21	NM_006265	exon13	c.1640dupG	p.D548Rfs*26	.	.	.	.	.	Yes
chr2	25241694	C	CA	1	44	136	0.00178554		0	exonic	frameshift_insertion	DNMT3A	NM_175629	exon17	c.1949dupT	p.K651Efs*17	.	.	.	.	.	Yes
chr12	49048032	G	GC	2	12	50	0.00176872		0	exonic	frameshift_insertion	KMT2D	NM_003482	exon14	c.4168dupG	p.A1390Gfs*42	.	.	.	.	.	Yes
chr20	32433568	ACC	A	1	12	50	0.00176872		0	exonic	frameshift_deletion	ASXL1	NM_015338	exon11	c.1371_1372del	p.P458Sfs*26	.	.	.	.	.	Yes
chr2	25241678	G	A	3	94	262	0.00170144		0	exonic	stopgain	DNMT3A	NM_175629	exon17	c.C1966T	p.Q656X	.	8.271	42	D	N	Yes
chr4	105235705	CA	C	1	13	53	0.00169854		0	exonic	frameshift_deletion	TET2	NM_001127208	exon3	c.1764delA	p.I589Ffs*12	.	.	.	.	.	Yes
chr4	105235992	C	T	2	29	97	0.00167498		0	exonic	stopgain	TET2	NM_001127208	exon3	c.C2050T	p.Q684X	.	6.306	35	D	N	Yes
chr2	25245293	TCCAGGGTAACATTGAGGCTCCCACA	T	1	14	56	0.00162156		0	exonic	frameshift_deletion	DNMT3A	NM_175629	exon13	c.1489_1513del	p.C497Nfs*146	.	.	.	.	.	Yes
chr4	105236187	CAAATAAAGAAT	C	1	15	59	0.00154045		0	exonic	frameshift_deletion	TET2	NM_001127208	exon3	c.2246_2256del	p.I750Rfs*15	.	.	.	.	.	Yes
chr4	105241353	A	T	1	4	26	0.00148529		0	exonic	stopgain	TET2	NM_001127208	exon4	c.A3424T	p.K1142X	.	7.814	39	D	N	Yes
chr22	41172497	A	G	1	4	26	0.00148529		0	splicing	.	EP300	NM_001429	exon28	c.4453-2A>G		.	5.704	34	D	.	Yes
chr2	25246777	C	A	2	66	193	0.00147136		0	splicing	.	DNMT3A	NM_175629	exon10	c.1123-1G>T		.	5.131	33	D	.	Yes
chr2	25244340	T	C	1	21	76	0.00141469		0	splicing	.	DNMT3A	NM_175629	exon15	c.1668-2A>G		.	5.471	34	D	.	Yes
chr2	25240371	G	GT	1	21	76	0.00141469		0	exonic	frameshift_insertion	DNMT3A	NM_175629	exon19	c.2252_2253insA	p.F751Lfs*6	.	.	.	.	.	Yes
chr2	25244265	AG	A	2	56	168	0.00137306		0	exonic	frameshift_deletion	DNMT3A	NM_175629	exon15	c.1740delC	p.W581Gfs*70	.	.	.	.	.	Yes
chr4	105275077	C	CA	1	9	42	0.00131402		0	exonic	frameshift_insertion	TET2	NM_001127208	exon11	c.4568dupA	p.Q1524Afs*54	.	.	.	.	.	Yes
chr4	105241385	A	AT	1	8	39	0.00129943		0	exonic	frameshift_insertion	TET2	NM_001127208	exon4	c.3456_3457insT	p.A1153Cfs*4	.	.	.	.	.	Yes
chr2	25240720	C	T	1	8	39	0.00129943		0	exonic	stopgain	DNMT3A	NM_175629	exon18	c.G2093A	p.W698X	.	8.28	42	D	N	Yes
chr17	60663242	C	G	1	18	68	0.00129118		0	exonic	stopgain	PPM1D	NM_003620	exon6	c.C1508G	p.S503X	.	7.017	37	D	N	Yes
chr4	105234380	TAA	T	1	11	48	0.0012885		0	exonic	frameshift_deletion	TET2	NM_001127208	exon3	c.439_440del	p.K147Efs*14	.	.	.	.	.	Yes
chr4	105259691	CATGTACTACA	C	1	11	48	0.0012885		0	exonic	frameshift_deletion	TET2	NM_001127208	exon7	c.3877_3886del	p.Y1294Dfs*66	.	.	.	.	.	Yes
chr4	105236314	AT	A	1	7	36	0.00126052		0	exonic	frameshift_deletion	TET2	NM_001127208	exon3	c.2373delT	p.S792Qfs*21	.	.	.	.	.	Yes
chr17	31350289	T	A	1	7	36	0.00126052		0	exonic	stopgain	NF1	NM_001042492	exon50	c.T7428A	p.Y2476X	.	7.139	37	D	N	Yes
chr8	116866586	CTTTGGTGAGA	C	1	7	36	0.00126052		0	exonic	frameshift_deletion	RAD21	NM_006265	exon2	c.134_143del	p.I45Rfs*2	.	.	.	.	.	Yes
chr4	105236187	CAAAT	C	1	12	51	0.00125614		0	exonic	frameshift_deletion	TET2	NM_001127208	exon3	c.2246_2249del	p.I750Rfs*62	.	.	.	.	.	Yes
chr8	116854470	T	A	1	3	23	0.00123734		0	splicing	.	RAD21	NM_006265	exon9	c.938-2A>T		.	5.978	35	D	.	Yes
chr11	86255239	T	A	1	3	23	0.00123734		0	exonic	stopgain	EED	NM_003797	exon4	c.T378A	p.C126X	.	7.153	37	D	N	Yes
chr13	32709953	C	A	1	3	23	0.00123734		0	exonic	stopgain	PDS5B	NM_015032	exon19	c.C1970A	p.S657X	.	7.398	38	D	N	Yes
chr10	110582022	G	A	1	3	23	0.00123734		0	exonic	stopgain	SMC3	NM_005445	exon9	c.G647A	p.W216X	.	7.846	39	D	N	Yes
chr4	105234210	C	T	1	13	54	0.00121494		0	exonic	stopgain	TET2	NM_001127208	exon3	c.C268T	p.Q90X	.	6.387	36	D	N	Yes
chr10	110573735	C	CT	3	19	71	0.00121033		0	exonic	frameshift_insertion	SMC3	NM_005445	exon3	c.121dupT	p.Y43Lfs*9	.	.	.	.	.	Yes
chr4	105234171	G	GGA	1	6	33	0.0011923		0	exonic	frameshift_insertion	TET2	NM_001127208	exon3	c.229_230insGA	p.D77Gfs*19	.	.	.	.	.	Yes
chr2	25237004	GC	G	1	30	101	0.00118675		0	exonic	frameshift_deletion	DNMT3A	NM_175629	exon21	c.2409delG	p.R803Sfs*7	.	.	.	.	.	Yes
chr4	105235772	CAT	C	1	20	74	0.00113196		0	exonic	frameshift_deletion	TET2	NM_001127208	exon3	c.1831_1832del	p.M611Afs*26	.	.	.	.	.	Yes
chr2	25241629	ACCGTG	A	1	20	74	0.00113196		0	exonic	frameshift_deletion	DNMT3A	NM_175629	exon17	c.2010_2014del	p.T671Gfs*40	.	.	.	.	.	Yes
chr7	101817660	CAGGTTGA	C	1	24	85	0.00112893		0	exonic	frameshift_deletion	CUX1	NM_181552	exon1	c.22_28del	p.L9Efs*43	.	.	.	.	.	Yes
chr4	105237044	G	GT	1	15	60	0.00111556		0	exonic	frameshift_insertion	TET2	NM_001127208	exon3	c.3103dupT	p.H1036Sfs*7	.	.	.	.	.	Yes
chr20	32435095	TC	T	1	15	60	0.00111556		0	exonic	frameshift_deletion	ASXL1	NM_015338	exon12	c.2384delC	p.W796Gfs*22	.	.	.	.	.	Yes
chr2	25246214	TC	T	2	65	192	0.00109353		0	exonic	frameshift_deletion	DNMT3A	NM_175629	exon11	c.1374delG	p.K459Rfs*192	.	.	.	.	.	Yes
chr17	60663333	C	CT	2	28	96	0.00107835		0	exonic	stopgain	PPM1D	NM_003620	exon6	c.1600dupT	p.K535*	.	.	.	.	.	Yes
chr4	105234295	CT	C	1	16	63	0.00106105		0	exonic	frameshift_deletion	TET2	NM_001127208	exon3	c.354delT	p.N119Mfs*9	.	.	.	.	.	Yes
chr20	32433477	A	T	1	16	63	0.00106105		0	exonic	stopgain	ASXL1	NM_015338	exon11	c.A1279T	p.K427X	.	6.413	36	D	N	Yes
chr17	60663133	CCCTCAAAAGAT	C	1	17	66	0.0010052		0	exonic	frameshift_deletion	PPM1D	NM_003620	exon6	c.1400_1410del	p.S468Rfs*4	.	.	.	.	.	Yes
chr4	105276067	A	AG	1	22	80	0.000984481		0	exonic	frameshift_insertion	TET2	NM_001127208	exon11	c.5558dupG	p.S1853Rfs*6	.	.	.	.	.	Yes
chr2	25744410	GAA	G	1	18	69	0.00094903		0	exonic	frameshift_deletion	ASXL2	NM_018263	exon12	c.1925_1926del	p.F642Sfs*6	.	.	.	.	.	Yes
chr4	105276205	CT	C	1	18	69	0.00094903		0	exonic	frameshift_deletion	TET2	NM_001127208	exon11	c.5696delT	p.L1899Pfs*9	.	.	.	.	.	Yes
chr17	60663317	GA	G	1	23	83	0.000915901		0	exonic	frameshift_deletion	PPM1D	NM_003620	exon6	c.1584delA	p.T529Pfs*10	.	.	.	.	.	Yes
chr4	105276114	T	TG	1	30	102	0.000913636		0	exonic	frameshift_insertion	TET2	NM_001127208	exon11	c.5605dupG	p.S1870Vfs*5	.	.	.	.	.	Yes
chr4	105237272	AT	A	1	11	49	0.000903031		0	exonic	frameshift_deletion	TET2	NM_001127208	exon3	c.3331delT	p.L1111Yfs*2	.	.	.	.	.	Yes
chr17	60663015	G	A	2	27	94	0.000892458		0	exonic	stopgain	PPM1D	NM_003620	exon6	c.G1281A	p.W427X	.	7.31	37	D	N	Yes
chr2	25234360	C	CG	1	27	94	0.000892458		0	exonic	frameshift_insertion	DNMT3A	NM_175629	exon23	c.2657_2658insC	p.Q886Hfs*35	.	.	.	.	.	Yes
chr4	105275569	CAG	C	1	12	52	0.000887478		0	exonic	frameshift_deletion	TET2	NM_001127208	exon11	c.5060_5061del	p.S1688Ffs*4	.	.	.	.	.	Yes
chr4	105275409	C	A	1	8	40	0.000883328		0	exonic	stopgain	TET2	NM_001127208	exon11	c.C4899A	p.C1633X	.	6.998	37	D	N	Yes
chrX	40053999	T	TG	2	13	55	0.000864633		0	exonic	frameshift_insertion	BCOR	NM_001123385	exon14	c.4862dupC	p.G1622Rfs*7	.	.	.	.	.	Yes
chr2	25244578	G	GCC	1	7	37	0.000845773		0	exonic	frameshift_insertion	DNMT3A	NM_175629	exon14	c.1628_1629insGG	p.R544Afs*108	.	.	.	.	.	Yes
chr10	87957858	C	T	1	7	37	0.000845773		0	exonic	stopgain	PTEN	NM_001304717	exon8	c.C1159T	p.Q387X	.	8.125	41	D	N	Yes
chr2	25241570	G	A	2	57	173	0.000826179		0	exonic	stopgain	DNMT3A	NM_175629	exon17	c.C2074T	p.Q692X	.	7.904	40	D	N	Yes
chr17	31219080	C	T	1	25	89	0.000789631		0	exonic	stopgain	NF1	NM_001042492	exon14	c.C1603T	p.Q535X	.	7.192	37	D	N	Yes
chr12	49637783	C	T	2	6	34	0.000788053		0	exonic	stopgain	PRPF40B	NM_001031698	exon18	c.C1726T	p.R576X	.	6.709	36	D	N	Yes
chr4	105242910	T	TA	1	6	34	0.000788053		0	exonic	stopgain	TET2	NM_001127208	exon5	c.3577_3578insA	p.C1193*	.	.	.	.	.	Yes
chr16	3751725	C	T	1	3	24	0.000771412		0	splicing	.	CREBBP	NM_004380	exon20	c.3779+1G>A		.	5.522	34	D	.	Yes
chr2	25239181	G	T	2	16	64	0.000768898		0	exonic	stopgain	DNMT3A	NM_175629	exon20	c.C2357A	p.S786X	.	8.427	43	D	N	Yes
chr20	32433816	CCCCGG	C	1	16	64	0.000768898		0	exonic	stopgain	ASXL1	NM_015338	exon11	c.1619_1623del	p.R541*	.	.	.	.	.	Yes
chr2	25244625	A	AC	1	16	64	0.000768898		0	exonic	frameshift_insertion	DNMT3A	NM_175629	exon14	c.1581dupG	p.Y528Vfs*18	.	.	.	.	.	Yes
chrX	45020659	C	T	1	5	31	0.000707871		0	exonic	stopgain	KDM6A	NM_021140	exon6	c.C493T	p.R165X	.	6.492	36	D	.	Yes
chr2	25240301	C	G	1	18	70	0.000694432		0	splicing	.	DNMT3A	NM_175629	exon19	c.2322+1G>C		.	5.424	34	D	.	Yes
chr2	25234324	GA	G	1	27	95	0.000677826		0	exonic	frameshift_deletion	DNMT3A	NM_175629	exon23	c.2693delT	p.I898Tfs*8	.	.	.	.	.	Yes
chr4	105234392	T	TTTCTTATC	1	12	53	0.000623884		0	exonic	frameshift_insertion	TET2	NM_001127208	exon3	c.450_451insTTCTTATC	p.V151Ffs*4	.	.	.	.	.	Yes
chr2	25247153	ACACAC	A	1	20	76	0.000618873		0	exonic	frameshift_deletion	DNMT3A	NM_175629	exon9	c.1015_1019del	p.V339Cfs*2	.	.	.	.	.	Yes
chr4	105234621	G	GA	3	65	195	0.000599665		0	exonic	frameshift_insertion	TET2	NM_001127208	exon3	c.680dupA	p.T229Nfs*25	.	.	.	.	.	Yes
chr4	105235778	T	TG	2	35	117	0.000599544		0	exonic	frameshift_insertion	TET2	NM_001127208	exon3	c.1837dupG	p.L615Afs*23	.	.	.	.	.	Yes
chr3	47120606	G	A	1	8	41	0.000597259		0	exonic	stopgain	SETD2	NM_014159	exon3	c.C4030T	p.Q1344X	.	4.819	33	N	N	Yes
chr8	116863222	AGT	A	1	14	59	0.000596237		0	exonic	frameshift_deletion	RAD21	NM_006265	exon3	c.180_181del	p.L60Ffs*19	.	.	.	.	.	Yes
chr2	25248119	AC	A	1	29	101	0.000579833		0	exonic	frameshift_deletion	DNMT3A	NM_175629	exon7	c.772delG	p.V258Wfs*58	.	.	.	.	.	Yes
chr4	105275197	TC	T	1	29	101	0.000579833		0	exonic	frameshift_deletion	TET2	NM_001127208	exon11	c.4688delC	p.S1563Lfs*8	.	.	.	.	.	Yes
chr17	60663071	C	G	1	16	65	0.000554653		0	exonic	stopgain	PPM1D	NM_003620	exon6	c.C1337G	p.S446X	.	6.659	36	D	N	Yes
chr2	25247627	GC	G	1	36	120	0.000550608		0	exonic	frameshift_deletion	DNMT3A	NM_175629	exon8	c.977delG	p.R326Pfs*19	.	.	.	.	.	Yes
chr17	60663262	CA	C	2	52	162	0.00054963		0	exonic	frameshift_deletion	PPM1D	NM_003620	exon6	c.1529delA	p.N512Ifs*2	.	.	.	.	.	Yes
chr4	105235976	C	CA	1	6	35	0.000518071		0	exonic	frameshift_insertion	TET2	NM_001127208	exon3	c.2035dupA	p.T679Nfs*2	.	.	.	.	.	Yes
chr4	105235560	AT	A	1	18	71	0.000505931		0	exonic	stopgain	TET2	NM_001127208	exon3	c.1619delT	p.L541*	.	.	.	.	.	Yes
chr2	25241654	C	A	1	18	71	0.000505931		0	exonic	stopgain	DNMT3A	NM_175629	exon17	c.G1990T	p.E664X	.	8.388	42	D	N	Yes
chr2	25243963	GGGTAA	G	1	19	74	0.00048042		0	exonic	frameshift_deletion	DNMT3A	NM_175629	exon16	c.1866_1870del	p.Y623Tfs*5	.	.	.	.	.	Yes
chr11	86255289	T	C	1	3	25	0.00047854		0	splicing	.	EED	NM_003797	exon4	c.426+2T>C		.	5.246	33	D	.	Yes
chr11	86264171	G	A	1	3	25	0.00047854		0	splicing	.	EED	NM_003797	exon7	c.635-1G>A		.	5.507	34	D	.	Yes
chr8	116849031	T	C	1	3	25	0.00047854		0	splicing	.	RAD21	NM_006265	exon13	c.1621-2A>G		.	5.764	34	D	N	Yes
chrX	40063645	C	T	1	3	25	0.00047854		0	exonic	stopgain	BCOR	NM_001123385	exon8	c.G3810A	p.W1270X	.	7.395	38	D	.	Yes
chr3	47116726	T	TA	1	5	32	0.000457302		0	exonic	stopgain	SETD2	NM_014159	exon4	c.4482dupT	p.K1495*	.	.	.	.	.	Yes
chr12	49040704	G	A	1	11	51	0.000436889		0	exonic	stopgain	KMT2D	NM_003482	exon31	c.C7066T	p.Q2356X	.	7.997	40	D	N	Yes
chr4	105272862	C	A	1	12	54	0.000436474		0	exonic	stopgain	TET2	NM_001127208	exon10	c.C4481A	p.S1494X	.	6.779	36	D	N	Yes
chr4	105236353	TG	T	1	10	48	0.000431906		0	exonic	frameshift_deletion	TET2	NM_001127208	exon3	c.2412delG	p.G805Dfs*8	.	.	.	.	.	Yes
chr4	105242847	G	GT	1	10	48	0.000431906		0	exonic	frameshift_insertion	TET2	NM_001127208	exon5	c.3514_3515insT	p.G1172Vfs*2	.	.	.	.	.	Yes
chr2	25240378	CGA	C	1	13	57	0.000431602		0	exonic	frameshift_deletion	DNMT3A	NM_175629	exon19	c.2244_2245del	p.D748Efs*8	.	.	.	.	.	Yes
chr2	25243968	A	AAC	1	13	57	0.000431602		0	exonic	frameshift_insertion	DNMT3A	NM_175629	exon16	c.1865_1866insGT	p.Y623Ffs*29	.	.	.	.	.	Yes
chr2	25235755	AC	A	1	14	60	0.000423131		0	exonic	frameshift_deletion	DNMT3A	NM_175629	exon22	c.2548delG	p.V850Sfs*3	.	.	.	.	.	Yes
chr4	105272810	GA	G	1	9	45	0.000420532		0	exonic	frameshift_deletion	TET2	NM_001127208	exon10	c.4430delA	p.K1478Sfs*93	.	.	.	.	.	Yes
chr3	47103419	AT	A	2	8	42	0.000401778		0	exonic	stopgain	SETD2	NM_014159	exon7	c.4843delA	p.I1615*	.	.	.	.	.	Yes
chr4	105235559	GA	G	1	17	69	0.000383256		0	exonic	frameshift_deletion	TET2	NM_001127208	exon3	c.1618delA	p.I540Ffs*2	.	.	.	.	.	Yes
chr1	150964328	C	A	1	4	29	0.000382379		0	exonic	stopgain	SETDB1	NM_012432	exon22	c.C3837A	p.C1279X	.	7.5	38	D	D	Yes
chrX	124066195	G	A	1	4	29	0.000382379		0	exonic	stopgain	STAG2	NM_001282418	exon22	c.G2117A	p.W706X	.	7.999	40	D	.	Yes
chr17	60663171	T	TA	1	7	39	0.00037476		0	exonic	frameshift_insertion	PPM1D	NM_003620	exon6	c.1438dupA	p.A481Sfs*8	.	.	.	.	.	Yes
chr4	105276217	C	T	1	7	39	0.00037476		0	exonic	stopgain	TET2	NM_001127208	exon11	c.C5707T	p.Q1903X	.	8.207	41	D	N	Yes
chr2	25241624	TGCCC	T	1	19	75	0.000350111		0	exonic	frameshift_deletion	DNMT3A	NM_175629	exon17	c.2016_2019del	p.G673Wfs*31	.	.	.	.	.	Yes
chrX	155089286	C	T	1	6	36	0.000338859		0	exonic	stopgain	BRCC3	NM_024332	exon6	c.C427T	p.Q143X	.	6.874	36	D	.	Yes
chrX	134415171	T	TACATCCC	1	6	36	0.000338859		0	exonic	frameshift_insertion	PHF6	NM_032335	exon8	c.888_889insACATCCC	p.K297Tfs*5	.	.	.	.	.	Yes
chr17	60663429	TCTCCCCACAACCTC	T	1	25	92	0.000333168		0	exonic	frameshift_deletion	PPM1D	NM_003620	exon6	c.1696_1709del	p.L566Tfs*7	.	.	.	.	.	Yes
chr20	32434611	T	TA	1	20	78	0.000332786		0	exonic	frameshift_insertion	ASXL1	NM_015338	exon12	c.1900dupA	p.R634Kfs*24	.	.	.	.	.	Yes
chr4	105236889	G	GTGGAA	1	21	81	0.000315339		0	exonic	frameshift_insertion	TET2	NM_001127208	exon3	c.2947_2948insTGGAA	p.P985Wfs*24	.	.	.	.	.	Yes
chr2	25243965	G	C	1	21	81	0.000315339		0	exonic	stopgain	DNMT3A	NM_175629	exon16	c.C1869G	p.Y623X	.	7.413	38	D	N	Yes
chr20	32433559	C	CT	1	48	154	0.000314993		0	exonic	stopgain	ASXL1	NM_015338	exon11	c.1362dupT	p.K455*	.	.	.	.	.	Yes
chr4	105269618	T	A	1	12	55	0.000303949		0	exonic	stopgain	TET2	NM_001127208	exon9	c.T4053A	p.Y1351X	.	7.546	38	D	N	Yes
chr2	25245276	C	A	1	13	58	0.000302837		0	exonic	stopgain	DNMT3A	NM_175629	exon13	c.G1531T	p.G511X	.	7.255	37	D	N	Yes
chr4	105236303	TG	T	1	10	49	0.000295528		0	exonic	frameshift_deletion	TET2	NM_001127208	exon3	c.2362delG	p.E788Kfs*25	.	.	.	.	.	Yes
chr17	60663335	TTAAAAGG	T	1	10	49	0.000295528		0	exonic	frameshift_deletion	PPM1D	NM_003620	exon6	c.1602_1608del	p.F534Lfs*3	.	.	.	.	.	Yes
chr4	105275399	CA	C	1	10	49	0.000295528		0	exonic	frameshift_deletion	TET2	NM_001127208	exon11	c.4890delA	p.Y1631Ifs*64	.	.	.	.	.	Yes
chr20	32435305	G	T	1	16	67	0.00028486		0	exonic	stopgain	ASXL1	NM_015338	exon12	c.G2593T	p.E865X	.	4.241	29	N	N	Yes
chr2	25240626	AGGATGGTACCTACCG	A	1	9	46	0.000284796		0	exonic	stopgain	DNMT3A	NM_175629	exon18	c.2172_2173del	p.Y724*	.	.	.	.	.	Yes
chr17	31334927	C	T	1	9	46	0.000284796		0	exonic	stopgain	NF1	NM_001042492	exon40	c.C5902T	p.R1968X	.	7.01	37	D	N	Yes
chr2	25241602	A	ATCTTCCCCTGGTGCCGCACCATGCC	1	23	87	0.000280906		0	exonic	frameshift_insertion	DNMT3A	NM_175629	exon17	c.2041_2042insGGCATGGTGCGGCACCAGGGGAAGA	p.I681Rfs*40	.	.	.	.	.	Yes
chr20	32433384	C	T	1	17	70	0.000275541		0	exonic	stopgain	ASXL1	NM_015338	exon11	c.C1186T	p.Q396X	.	6.174	35	D	N	Yes
chr4	105275073	C	CCT	1	8	43	0.000268966		0	exonic	frameshift_insertion	TET2	NM_001127208	exon11	c.4563_4564insCT	p.M1522Lfs*50	.	.	.	.	.	Yes
chr4	105236453	T	TA	2	24	90	0.000264227		0	exonic	frameshift_insertion	TET2	NM_001127208	exon3	c.2512dupA	p.T838Nfs*8	.	.	.	.	.	Yes
chrX	155077239	C	T	1	7	40	0.000247618		0	exonic	stopgain	BRCC3	NM_024332	exon4	c.C265T	p.R89X	.	6.817	36	D	.	Yes
chrX	45020638	T	TA	1	4	30	0.000240861		0	exonic	stopgain	KDM6A	NM_021140	exon6	c.473dupA	p.Y158*	.	.	.	.	.	Yes
chr4	105275550	GC	G	1	26	96	0.000232464		0	exonic	frameshift_deletion	TET2	NM_001127208	exon11	c.5041delC	p.P1681Qfs*14	.	.	.	.	.	Yes
chr4	105234884	T	TA	1	21	82	0.000230785		0	exonic	frameshift_insertion	TET2	NM_001127208	exon3	c.942_943insA	p.S315Ifs*16	.	.	.	.	.	Yes
chr20	32433838	C	CCTTTCGTAACACAATTGAAAGTGTT	1	6	37	0.000220579		0	exonic	frameshift_insertion	ASXL1	NM_015338	exon11	c.1640_1641insCTTTCGTAACACAATTGAAAGTGTT	p.H556Lfs*3	.	.	.	.	.	Yes
chr2	25749694	A	C	1	6	37	0.000220579		0	splicing	.	ASXL2	NM_018263	exon11	c.1860+2T>G		.	5.675	34	D	.	Yes
chr2	25240386	T	TGG	1	13	59	0.000211557		0	exonic	frameshift_insertion	DNMT3A	NM_175629	exon19	c.2237_2238insCC	p.D747Qfs*33	.	.	.	.	.	Yes
chr2	25247737	AG	A	1	14	62	0.0002103		0	exonic	frameshift_deletion	DNMT3A	NM_175629	exon8	c.867delC	p.F290Lfs*26	.	.	.	.	.	Yes
chr4	105236638	A	AT	1	10	50	0.000201287		0	exonic	stopgain	TET2	NM_001127208	exon3	c.2697dupT	p.K900*	.	.	.	.	.	Yes
chr4	105237256	TAG	T	1	10	50	0.000201287		0	exonic	frameshift_deletion	TET2	NM_001127208	exon3	c.3315_3316del	p.E1106Vfs*23	.	.	.	.	.	Yes
chr4	105242849	T	TAAAGCTATTAGGATTGAAAGAGTCATCTATACTGGTAA	1	10	50	0.000201287		0	exonic	frameshift_insertion	TET2	NM_001127208	exon5	c.3516_3517insAAAGCTATTAGGATTGAAAGAGTCATCTATACTGGTAA	p.E1186Kfs*53	.	.	.	.	.	Yes
chr17	31358574	GTGTACCA	G	1	10	50	0.000201287		0	exonic	frameshift_deletion	NF1	NM_001042492	exon55	c.8066_8072del	p.Y2690Kfs*47	.	.	.	.	.	Yes
chr4	105275913	TCCAGCTCTTAACCA	T	1	10	50	0.000201287		0	exonic	stopgain	TET2	NM_001127208	exon11	c.5404_5417del	p.P1802*	.	.	.	.	.	Yes
chr4	105237050	CG	C	1	9	47	0.000191981		0	exonic	frameshift_deletion	TET2	NM_001127208	exon3	c.3109delG	p.A1037Pfs*18	.	.	.	.	.	Yes
chr20	32435686	CTGAGTCCTCACGG	C	1	9	47	0.000191981		0	exonic	frameshift_deletion	ASXL1	NM_015338	exon12	c.2975_2987del	p.H995Rfs*25	.	.	.	.	.	Yes
chr2	25248036	C	G	1	18	74	0.000190845		0	splicing	.	DNMT3A	NM_175629	exon7	c.855+1G>C		.	6.018	35	D	.	Yes
chrX	155090782	A	G	1	5	34	0.000188094		0	splicing	.	BRCC3	NM_024332	exon7	c.493-2A>G		.	4.955	33	D	.	Yes
chr4	105234499	A	AG	1	25	94	0.000184032		0	exonic	frameshift_insertion	TET2	NM_001127208	exon3	c.558dupG	p.K188Efs*4	.	.	.	.	.	Yes
chr20	32435054	T	TG	1	19	77	0.000183735		0	exonic	frameshift_insertion	ASXL1	NM_015338	exon12	c.2343dupG	p.H782Afs*5	.	.	.	.	.	Yes
chr2	25240307	GAA	G	1	19	77	0.000183735		0	exonic	frameshift_deletion	DNMT3A	NM_175629	exon19	c.2315_2316del	p.F772Sfs*9	.	.	.	.	.	Yes
chr20	32434431	G	T	2	20	80	0.000176156		0	splicing	.	ASXL1	NM_015338	exon12	c.1720-1G>T		.	5.827	35	D	.	Yes
chr20	32434886	GA	G	1	26	97	0.00017297		0	exonic	frameshift_deletion	ASXL1	NM_015338	exon12	c.2175delA	p.K726Rfs*18	.	.	.	.	.	Yes
chr2	25244584	A	T	1	26	97	0.00017297		0	exonic	stopgain	DNMT3A	NM_175629	exon14	c.T1623A	p.C541X	.	3.913	26.4	N	N	Yes
chr2	25240422	G	GAACTCAAAGA	1	21	83	0.000168271		0	exonic	stopgain	DNMT3A	NM_175629	exon19	c.2201_2202insTCTTTGAGTT	p.Y735Lfs*2	.	.	.	.	.	Yes
chrX	134415014	A	T	2	7	41	0.000162857		0	splicing	.	PHF6	NM_032335	exon8	c.733-2A>T		.	5.835	35	D	.	Yes
chr2	25236944	T	TC	1	7	41	0.000162857		0	exonic	frameshift_insertion	DNMT3A	NM_175629	exon21	c.2469dupG	p.I824Dfs*31	.	.	.	.	.	Yes
chr4	105235183	AG	A	1	22	86	0.000160216		0	exonic	frameshift_deletion	TET2	NM_001127208	exon3	c.1242delG	p.V415Ffs*12	.	.	.	.	.	Yes
chrX	45063449	C	T	1	4	31	0.000151052		0	exonic	stopgain	KDM6A	NM_021140	exon16	c.C1555T	p.R519X	.	6.523	36	D	.	Yes
chr2	25239217	T	C	2	13	60	0.000147165		0	splicing	.	DNMT3A	NM_175629	exon20	c.2323-2A>G		.	5.754	34	D	.	Yes
chr4	105275384	A	ATACCCAATATCCATCATATCAATGCAATGGAAACC	1	13	60	0.000147165		0	exonic	frameshift_insertion	TET2	NM_001127208	exon11	c.4874_4875insTACCCAATATCCATCATATCAATGCAATGGAAACC	p.S1638Pfs*69	.	.	.	.	.	Yes
chr4	105269628	GC	G	1	16	69	0.00014389		0	exonic	frameshift_deletion	TET2	NM_001127208	exon9	c.4064delC	p.A1355Dfs*8	.	.	.	.	.	Yes
chr2	25245271	TCCTC	T	1	11	54	0.000141974		0	exonic	frameshift_deletion	DNMT3A	NM_175629	exon13	c.1532_1535del	p.G511Efs*139	.	.	.	.	.	Yes
chr2	25246066	T	A	1	18	75	0.000136808		0	splicing	.	DNMT3A	NM_175629	exon12	c.1430-2A>T		.	5.536	34	D	.	Yes
chr2	25234322	CG	C	1	18	75	0.000136808		0	exonic	frameshift_deletion	DNMT3A	NM_175629	exon23	c.2695delC	p.R899Afs*7	.	.	.	.	.	Yes
chr17	60663182	CTTTAAGGATACATGATTCTT	C	1	10	51	0.000136496		0	exonic	frameshift_deletion	PPM1D	NM_003620	exon6	c.1449_1468del	p.L484Efs*2	.	.	.	.	.	Yes
chr7	102248720	C	CG	1	25	95	0.000136062		0	exonic	frameshift_insertion	CUX1	NM_181552	exon24	c.4197dupG	p.P1401Afs*150	.	.	.	.	.	Yes
chr4	105234924	G	GT	1	19	78	0.000132338		0	exonic	stopgain	TET2	NM_001127208	exon3	c.983dupT	p.E330*	.	.	.	.	.	Yes
chr4	105235479	A	T	1	9	48	0.000128843		0	exonic	stopgain	TET2	NM_001127208	exon3	c.A1537T	p.K513X	.	5	33	D	N	Yes
chr4	105275957	T	TAA	1	9	48	0.000128843		0	exonic	frameshift_insertion	TET2	NM_001127208	exon11	c.5447_5448insAA	p.H1817Nfs*4	.	.	.	.	.	Yes
chr2	25246730	C	CTG	1	20	81	0.000127442		0	exonic	frameshift_insertion	DNMT3A	NM_175629	exon10	c.1168_1169insCA	p.S390Tfs*18	.	.	.	.	.	Yes
chr20	32435023	GT	G	1	27	101	0.000120686		0	exonic	frameshift_deletion	ASXL1	NM_015338	exon12	c.2312delT	p.V771Efs*5	.	.	.	.	.	Yes
chr4	105236543	T	G	1	8	45	0.000118896		0	exonic	stopgain	TET2	NM_001127208	exon3	c.T2601G	p.Y867X	.	6.602	36	D	N	Yes
chr4	105259636	AG	A	2	23	90	0.000111332		0	exonic	frameshift_deletion	TET2	NM_001127208	exon7	c.3822delG	p.L1276Wfs*87	.	.	.	.	.	Yes
chr20	32434639	GGGGGGGGT	G	1	23	90	0.000111332		0	exonic	frameshift_deletion	ASXL1	NM_015338	exon12	c.1928_1935del	p.G644Pfs*11	.	.	.	.	.	Yes
chr2	25248121	AGTGG	A	1	24	93	0.000105783		0	exonic	frameshift_deletion	DNMT3A	NM_175629	exon7	c.767_770del	p.P256Lfs*59	.	.	.	.	.	Yes
chr2	25234411	AC	A	1	15	67	0.000102646		0	exonic	frameshift_deletion	DNMT3A	NM_175629	exon23	c.2606delG	p.G869Vfs*12	.	.	.	.	.	Yes
chr11	64767776	G	C	1	13	61	0.000101954		0	exonic	stopgain	SF1	NM_201998	exon10	c.C1137G	p.Y379X	.	6.858	36	D	N	Yes
chr4	105275950	GGAGGCTTACACAAA	G	1	13	61	0.000101954		0	exonic	frameshift_deletion	TET2	NM_001127208	exon11	c.5441_5454del	p.G1814Vfs*3	.	.	.	.	.	Yes
chr2	25240382	CA	C	1	12	58	9.9993e-05		0	exonic	frameshift_deletion	DNMT3A	NM_175629	exon19	c.2241delT	p.D747Efs*32	.	.	.	.	.	Yes
chr12	49026710	G	A	1	30	110	9.95535e-05		0	exonic	stopgain	KMT2D	NM_003482	exon48	c.C15256T	p.R5086X	.	8.961	46	D	N	Yes
chr4	105243704	ACT	A	3	56	180	9.73722e-05		0	exonic	frameshift_deletion	TET2	NM_001127208	exon6	c.3730_3731del	p.Y1245Lfs*22	.	.	.	.	.	Yes
chr17	60663352	GA	G	1	11	55	9.67714e-05		0	exonic	frameshift_deletion	PPM1D	NM_003620	exon6	c.1619delA	p.E540Gfs*7	.	.	.	.	.	Yes
chr2	25234388	AC	A	1	19	79	9.49664e-05		0	exonic	frameshift_deletion	DNMT3A	NM_175629	exon23	c.2629delG	p.V877Sfs*4	.	.	.	.	.	Yes
chr3	47057381	G	A	1	10	52	9.21701e-05		0	exonic	stopgain	SETD2	NM_014159	exon15	c.C6403T	p.Q2135X	.	8.067	41	D	N	Yes
chr7	102189805	GTTTTCAGC	G	1	10	52	9.21701e-05		0	exonic	frameshift_deletion	CUX1	NM_181552	exon12	c.1018delC	p.Q340Nfs*15	.	.	.	.	.	Yes
chr17	31226459	AC	A	2	40	138	8.34125e-05		0	exonic	frameshift_deletion	NF1	NM_001042492	exon18	c.2027delC	p.P678Rfs*10	.	.	.	.	.	Yes
chr12	49637775	TGAAGGCAC	T	4	50	165	7.92772e-05		0	exonic	frameshift_deletion	PRPF40B	NM_001031698	exon18	c.1719_1726del	p.K574Ifs*3	.	.	.	.	.	Yes
chr4	105236531	TCACATGCA	T	1	8	46	7.85418e-05		0	exonic	frameshift_deletion	TET2	NM_001127208	exon3	c.2590_2597del	p.H864Ifs*5	.	.	.	.	.	Yes
chr4	105236509	G	GA	1	16	71	7.1555e-05		0	exonic	frameshift_insertion	TET2	NM_001127208	exon3	c.2568dupA	p.N857Kfs*15	.	.	.	.	.	Yes
chr4	105275648	CA	C	1	17	74	7.07633e-05		0	exonic	frameshift_deletion	TET2	NM_001127208	exon11	c.5139delA	p.N1714Mfs*5	.	.	.	.	.	Yes
chrX	124031063	C	T	1	13	62	7.0353e-05		0	exonic	stopgain	STAG2	NM_001282418	exon5	c.C226T	p.Q76X	.	6.312	35	D	.	Yes
chr2	25239164	G	GGGCCCTGT	1	7	43	6.95372e-05		0	exonic	frameshift_insertion	DNMT3A	NM_175629	exon20	c.2373_2374insACAGGGCC	p.R792Tfs*13	.	.	.	.	.	Yes
chr22	30337705	TG	T	4	12	59	6.84639e-05		0	exonic	stopgain	SF3A1	NM_005877	exon12	c.1935delC	p.M646*	.	.	.	.	.	Yes
chr4	105234447	CAT	C	1	19	80	6.79032e-05		0	exonic	frameshift_deletion	TET2	NM_001127208	exon3	c.506_507del	p.H169Qfs*6	.	.	.	.	.	Yes
chr20	32433480	C	T	1	19	80	6.79032e-05		0	exonic	stopgain	ASXL1	NM_015338	exon11	c.C1282T	p.Q428X	.	6.402	36	D	N	Yes
chr2	25244211	C	A	1	36	128	6.55438e-05		0	exonic	stopgain	DNMT3A	NM_175629	exon15	c.G1795T	p.E599X	.	6.625	36	N	N	Yes
chr4	105235864	GGCAGTCC	G	1	21	86	6.38322e-05		0	exonic	frameshift_deletion	TET2	NM_001127208	exon3	c.1923_1929del	p.Q642Kfs*56	.	.	.	.	.	Yes
chr4	105237248	TA	T	1	10	53	6.1986e-05		0	exonic	frameshift_deletion	TET2	NM_001127208	exon3	c.3307delA	p.N1103Ifs*3	.	.	.	.	.	Yes
chr4	105237249	AATTT	A	1	10	53	6.1986e-05		0	exonic	frameshift_deletion	TET2	NM_001127208	exon3	c.3308_3311del	p.N1103Ifs*2	.	.	.	.	.	Yes
chr4	105272565	T	TTG	1	9	50	5.73078e-05		0	exonic	frameshift_insertion	TET2	NM_001127208	exon10	c.4184_4185insTG	p.C1396Dfs*53	.	.	.	.	.	Yes
chr2	25245266	CA	C	2	48	161	5.68122e-05		0	exonic	frameshift_deletion	DNMT3A	NM_175629	exon13	c.1540delT	p.C514Afs*137	.	.	.	.	.	Yes
chr4	105275286	CA	C	1	25	98	5.38968e-05		0	exonic	frameshift_deletion	TET2	NM_001127208	exon11	c.4777delA	p.S1593Afs*3	.	.	.	.	.	Yes
chr4	105243707	CTACTCGG	C	1	14	66	4.94627e-05		0	exonic	frameshift_deletion	TET2	NM_001127208	exon6	c.3733_3739del	p.Y1245Sfs*6	.	.	.	.	.	Yes
chr20	32435175	T	TA	1	14	66	4.94627e-05		0	exonic	frameshift_insertion	ASXL1	NM_015338	exon12	c.2464dupA	p.T822Nfs*11	.	.	.	.	.	Yes
chr2	25240394	T	TG	1	14	66	4.94627e-05		0	exonic	frameshift_insertion	DNMT3A	NM_175629	exon19	c.2229dupC	p.K744Qfs*5	.	.	.	.	.	Yes
chr4	105235746	TC	T	1	18	78	4.92901e-05		0	exonic	frameshift_deletion	TET2	NM_001127208	exon3	c.1805delC	p.K603Nfs*36	.	.	.	.	.	Yes
chr17	60663292	C	T	1	18	78	4.92901e-05		0	exonic	stopgain	PPM1D	NM_003620	exon6	c.C1558T	p.Q520X	.	6.831	36	D	N	Yes
chr2	25235751	G	GA	1	13	63	4.83613e-05		0	exonic	frameshift_insertion	DNMT3A	NM_175629	exon22	c.2552dupT	p.M852Hfs*3	.	.	.	.	.	Yes
chr4	105236757	C	CA	1	12	60	4.66954e-05		0	exonic	frameshift_insertion	TET2	NM_001127208	exon3	c.2816dupA	p.T940Dfs*32	.	.	.	.	.	Yes
chr4	105275192	C	CTT	1	7	44	4.51625e-05		0	exonic	frameshift_insertion	TET2	NM_001127208	exon11	c.4682_4683insTT	p.A1562Lfs*10	.	.	.	.	.	Yes
chr2	25246623	C	A	2	61	197	3.93758e-05		0	exonic	stopgain	DNMT3A	NM_175629	exon10	c.G1276T	p.E426X	.	7.613	38	D	N	Yes
chrX	155071651	G	GT	1	4	34	3.63798e-05		0	splicing	.	BRCC3	NM_024332	exon1	c.123+1->T		.	.	.	.	.	Yes
chr20	32434635	CGGAGG	C	1	17	76	3.50739e-05		0	exonic	frameshift_deletion	ASXL1	NM_015338	exon12	c.1924_1928del	p.G644Wfs*12	.	.	.	.	.	Yes
chr2	25234290	C	CA	1	18	79	3.48259e-05		0	exonic	frameshift_insertion	DNMT3A	NM_175629	exon23	c.2727dupT	p.A910Cfs*11	.	.	.	.	.	Yes
chr2	25246253	CTGCCTCAGGTTCCACCCACA	C	1	18	79	3.48259e-05		0	exonic	frameshift_deletion	DNMT3A	NM_175629	exon11	c.1316_1335del	p.M439Sfs*27	.	.	.	.	.	Yes
chr20	32433468	CTG	C	1	19	82	3.43554e-05		0	exonic	frameshift_deletion	ASXL1	NM_015338	exon11	c.1271_1272del	p.Y425Qfs*12	.	.	.	.	.	Yes
chr2	25243959	AG	A	1	14	67	3.41213e-05		0	exonic	frameshift_deletion	DNMT3A	NM_175629	exon16	c.1874delC	p.P625Lfs*26	.	.	.	.	.	Yes
chrX	124068623	C	A	2	8	48	3.38663e-05		0	exonic	stopgain	STAG2	NM_001282418	exon24	c.C2325A	p.Y775X	.	6.915	36	D	.	Yes
chr4	105235487	CCCACCAATTT	C	1	12	61	3.17296e-05		0	exonic	frameshift_deletion	TET2	NM_001127208	exon3	c.1546_1555del	p.P516Lfs*14	.	.	.	.	.	Yes
chr4	105236389	AT	A	1	11	58	2.99284e-05		0	exonic	frameshift_deletion	TET2	NM_001127208	exon3	c.2448delT	p.S817Pfs*7	.	.	.	.	.	Yes
chr4	105236828	GCAGCAAACACAGCAACC	G	1	11	58	2.99284e-05		0	exonic	frameshift_deletion	TET2	NM_001127208	exon3	c.2887_2903del	p.Q963Pfs*3	.	.	.	.	.	Yes
chr20	32433839	C	CT	1	7	45	2.92202e-05		0	exonic	frameshift_insertion	ASXL1	NM_015338	exon11	c.1642dupT	p.R549Sfs*2	.	.	.	.	.	Yes
chrX	155116755	G	A	1	7	45	2.92202e-05		0	splicing	.	BRCC3	NM_024332	exon10	c.799+1G>A		.	5.446	34	D	.	Yes
chr4	105275900	T	G	1	36	131	2.81415e-05		0	exonic	stopgain	TET2	NM_001127208	exon11	c.T5390G	p.L1797X	.	7.236	37	D	N	Yes
chr4	105234621	GA	G	1	9	52	2.50944e-05		0	exonic	frameshift_deletion	TET2	NM_001127208	exon3	c.680delA	p.T229Hfs*21	.	.	.	.	.	Yes
chr4	105237003	C	CA	1	9	52	2.50944e-05		0	exonic	frameshift_insertion	TET2	NM_001127208	exon3	c.3062dupA	p.S1023Efs*4	.	.	.	.	.	Yes
chrX	130014695	A	AC	1	9	52	2.50944e-05		0	exonic	frameshift_insertion	BCORL1	NM_021946	exon3	c.1924dupC	p.M644Hfs*21	.	.	.	.	.	Yes
chr4	105236757	C	T	1	6	42	2.4189e-05		0	exonic	stopgain	TET2	NM_001127208	exon3	c.C2815T	p.Q939X	.	7.249	37	D	N	Yes
chr17	60663118	C	T	1	6	42	2.4189e-05		0	exonic	stopgain	PPM1D	NM_003620	exon6	c.C1384T	p.Q462X	.	6.332	35	D	N	Yes
chr1	150960873	C	CGGACTCTCTGAGACAACTTCCAA	1	6	42	2.4189e-05		0	exonic	frameshift_insertion	SETDB1	NM_012432	exon16	c.2811_2812insGGACTCTCTGAGACAACTTCCAA	p.H948Lfs*26	.	.	.	.	.	Yes
chr4	105234249	CT	C	1	15	71	2.40531e-05		0	exonic	frameshift_deletion	TET2	NM_001127208	exon3	c.308delT	p.L103Pfs*10	.	.	.	.	.	Yes
chr4	105236637	TATAA	T	1	15	71	2.40531e-05		0	exonic	stopgain	TET2	NM_001127208	exon3	c.2696_2699del	p.Y899*	.	.	.	.	.	Yes
chr4	105275547	C	A	1	14	68	2.34547e-05		0	exonic	stopgain	TET2	NM_001127208	exon11	c.C5037A	p.Y1679X	.	7.68	39	D	N	Yes
chr4	105234815	GGTGA	G	1	13	65	2.26023e-05		0	exonic	frameshift_deletion	TET2	NM_001127208	exon3	c.874_877del	p.S293Rfs*14	.	.	.	.	.	Yes
chr2	25247109	T	TG	1	23	95	2.2248e-05		0	exonic	frameshift_insertion	DNMT3A	NM_175629	exon9	c.1063dupC	p.H355Pfs*38	.	.	.	.	.	Yes
chr2	25247137	G	GC	1	23	95	2.2248e-05		0	exonic	frameshift_insertion	DNMT3A	NM_175629	exon9	c.1035dupG	p.P346Afs*47	.	.	.	.	.	Yes
chr13	32770535	C	T	1	8	49	2.21129e-05		0	exonic	stopgain	PDS5B	NM_015032	exon32	c.C4039T	p.R1347X	.	7.206	37	D	N	Yes
chr4	105236272	GC	G	1	12	62	2.14826e-05		0	exonic	frameshift_deletion	TET2	NM_001127208	exon3	c.2331delC	p.Q778Rfs*35	.	.	.	.	.	Yes
chr2	25244570	AC	A	1	12	62	2.14826e-05		0	exonic	frameshift_deletion	DNMT3A	NM_175629	exon14	c.1636delG	p.V546Cfs*105	.	.	.	.	.	Yes
chr4	105236089	C	CA	1	11	59	2.00895e-05		0	exonic	frameshift_insertion	TET2	NM_001127208	exon3	c.2148dupA	p.H717Tfs*6	.	.	.	.	.	Yes
chr1	150963114	CTT	C	1	11	59	2.00895e-05		0	exonic	stopgain	SETDB1	NM_012432	exon19	c.3433_3434del	p.F1145*	.	.	.	.	.	Yes
chr12	49041067	T	TG	1	27	107	1.91024e-05		0	exonic	frameshift_insertion	KMT2D	NM_003482	exon31	c.6702dupC	p.R2235Qfs*8	.	.	.	.	.	Yes
chr12	49030384	GGGGGT	G	1	7	46	1.88367e-05		0	exonic	frameshift_deletion	KMT2D	NM_003482	exon42	c.13890_13894del	p.P4631Ifs*14	.	.	.	.	.	Yes
chr4	105234885	TCC	T	1	19	84	1.71516e-05		0	exonic	frameshift_deletion	TET2	NM_001127208	exon3	c.944_945del	p.S315Ffs*15	.	.	.	.	.	Yes
chr2	25240304	CGAGAA	C	1	19	84	1.71516e-05		0	exonic	stopgain	DNMT3A	NM_175629	exon19	c.2315_2319del	p.F772*	.	.	.	.	.	Yes
chr4	105276085	AT	A	1	19	84	1.71516e-05		0	exonic	frameshift_deletion	TET2	NM_001127208	exon11	c.5576delT	p.I1859Mfs*28	.	.	.	.	.	Yes
chr2	25244152	CACAAATT	C	1	17	78	1.71474e-05		0	exonic	frameshift_deletion	DNMT3A	NM_175629	exon15	c.1847_1851del	p.E616Gfs*12	.	.	.	.	.	Yes
chr2	25240669	ATGGAGAGG	A	1	16	75	1.69445e-05		0	exonic	frameshift_deletion	DNMT3A	NM_175629	exon18	c.2136_2143del	p.L713Rfs*18	.	.	.	.	.	Yes
chr2	25246202	C	A	1	21	90	1.67205e-05		0	exonic	stopgain	DNMT3A	NM_175629	exon11	c.G1387T	p.E463X	.	7.241	37	D	N	Yes
chr4	105234400	C	CT	1	14	69	1.60671e-05		0	exonic	frameshift_insertion	TET2	NM_001127208	exon3	c.459dupT	p.V154Cfs*8	.	.	.	.	.	Yes
chr2	25243969	AC	A	1	14	69	1.60671e-05		0	exonic	frameshift_deletion	DNMT3A	NM_175629	exon16	c.1864delG	p.V622Ffs*29	.	.	.	.	.	Yes
chr2	25246755	TC	T	1	32	122	1.48829e-05		0	exonic	frameshift_deletion	DNMT3A	NM_175629	exon10	c.1143delG	p.K382Sfs*25	.	.	.	.	.	Yes
chr2	25245262	T	TTGGCACATTCCTCCAACGAG	1	8	50	1.43872e-05		0	exonic	frameshift_insertion	DNMT3A	NM_175629	exon13	c.1544_1545insCTCGTTGGAGGAATGTGCCA	p.Q515Hfs*143	.	.	.	.	.	Yes
chr20	32434971	CA	C	1	11	60	1.3438e-05		0	exonic	frameshift_deletion	ASXL1	NM_015338	exon12	c.2260delA	p.T754Lfs*18	.	.	.	.	.	Yes
chr20	32433646	T	TG	1	39	142	1.30177e-05		0	exonic	stopgain	ASXL1	NM_015338	exon11	c.1448_1449insG	p.E484*	.	.	.	.	.	Yes
chr20	32433739	CTG	C	2	51	175	1.23214e-05		0	exonic	frameshift_deletion	ASXL1	NM_015338	exon11	c.1542_1543del	p.V515Gfs*13	.	.	.	.	.	Yes
chrX	15820247	C	T	1	5	40	1.18623e-05		0	exonic	stopgain	ZRSR2	NM_005089	exon10	c.C868T	p.R290X	.	6.938	36	D	.	Yes
chr4	105276174	TC	T	1	16	76	1.17208e-05		0	exonic	frameshift_deletion	TET2	NM_001127208	exon11	c.5665delC	p.N1890Ifs*18	.	.	.	.	.	Yes
chr2	25240692	GC	G	1	14	70	1.09696e-05		0	exonic	frameshift_deletion	DNMT3A	NM_175629	exon18	c.2120delG	p.G707Afs*72	.	.	.	.	.	Yes
chr4	105235715	G	GT	1	9	54	1.0831e-05		0	exonic	frameshift_insertion	TET2	NM_001127208	exon3	c.1774dupT	p.Y592Lfs*46	.	.	.	.	.	Yes
chr4	105243714	G	GAGCTTACC	1	9	54	1.0831e-05		0	exonic	frameshift_insertion	TET2	NM_001127208	exon6	c.3739_3740insAGCTTACC	p.E1250Sfs*6	.	.	.	.	.	Yes
chr4	105236670	CA	C	1	13	67	1.04177e-05		0	exonic	frameshift_deletion	TET2	NM_001127208	exon3	c.2729delA	p.A911Lfs*10	.	.	.	.	.	Yes
chr2	25244602	G	GGACT	1	8	51	9.32872e-06		0	exonic	frameshift_insertion	DNMT3A	NM_175629	exon14	c.1604_1605insAGTC	p.Y536Vfs*11	.	.	.	.	.	Yes
chr4	105237163	TTGATA	T	1	11	61	8.95847e-06		0	exonic	frameshift_deletion	TET2	NM_001127208	exon3	c.3222_3226del	p.D1075Pfs*27	.	.	.	.	.	Yes
chr2	25246655	TG	T	1	19	86	8.45485e-06		0	exonic	frameshift_deletion	DNMT3A	NM_175629	exon10	c.1243delC	p.Q415Sfs*236	.	.	.	.	.	Yes
chr2	25241656	G	T	1	20	89	8.45287e-06		0	exonic	stopgain	DNMT3A	NM_175629	exon17	c.C1988A	p.S663X	.	7.929	40	D	N	Yes
chr4	105275171	CAG	C	1	21	92	8.39805e-06		0	exonic	frameshift_deletion	TET2	NM_001127208	exon11	c.4662_4663del	p.E1555Vfs*22	.	.	.	.	.	Yes
chr4	105275636	G	GT	1	10	58	8.06424e-06		0	exonic	frameshift_insertion	TET2	NM_001127208	exon11	c.5127dupT	p.T1710Yfs*3	.	.	.	.	.	Yes
chr20	32434637	G	GA	2	42	152	8.02041e-06		0	exonic	frameshift_insertion	ASXL1	NM_015338	exon12	c.1926dupA	p.G643Rfs*15	.	.	.	.	.	Yes
chr4	105236469	GA	G	1	13	68	7.03775e-06		0	exonic	frameshift_deletion	TET2	NM_001127208	exon3	c.2528delA	p.E843Gfs*30	.	.	.	.	.	Yes
chr2	25234344	ACCGGCCCAGCAGTC	A	1	13	68	7.03775e-06		0	exonic	frameshift_deletion	DNMT3A	NM_175629	exon23	c.2660_2673del	p.R887Ifs*29	.	.	.	.	.	Yes
chr2	25744457	G	GA	1	6	45	6.1458e-06		0	exonic	frameshift_insertion	ASXL2	NM_018263	exon12	c.1879dupT	p.S627Ffs*22	.	.	.	.	.	Yes
chr4	105237243	C	CGT	1	11	62	5.95268e-06		0	exonic	frameshift_insertion	TET2	NM_001127208	exon3	c.3301_3302insGT	p.L1101Rfs*6	.	.	.	.	.	Yes
chr2	25234422	T	G	1	19	87	5.90914e-06		0	splicing	.	DNMT3A	NM_175629	exon23	c.2598-2A>C		.	5.755	34	D	.	Yes
chr4	105237184	T	TA	1	22	96	5.87925e-06		0	exonic	frameshift_insertion	TET2	NM_001127208	exon3	c.3243dupA	p.E1082Rfs*22	.	.	.	.	.	Yes
chr4	105236877	A	AG	1	25	105	5.57466e-06		0	exonic	frameshift_insertion	TET2	NM_001127208	exon3	c.2936dupG	p.P980Afs*3	.	.	.	.	.	Yes
chr4	105236906	G	GC	1	16	78	5.55502e-06		0	exonic	frameshift_insertion	TET2	NM_001127208	exon3	c.2965dupC	p.H990Tfs*19	.	.	.	.	.	Yes
chr2	25246742	A	AC	1	16	78	5.55502e-06		0	exonic	frameshift_insertion	DNMT3A	NM_175629	exon10	c.1156dupG	p.V386Gfs*7	.	.	.	.	.	Yes
chr2	25248160	A	AG	1	16	78	5.55502e-06		0	exonic	frameshift_insertion	DNMT3A	NM_175629	exon7	c.731dupC	p.P245Sfs*8	.	.	.	.	.	Yes
chr3	136357826	T	TA	1	3	34	5.47517e-06		0	exonic	stopgain	STAG1	NM_005862	exon28	c.2958dupT	p.K987*	.	.	.	.	.	Yes
chr2	25248192	C	CG	1	15	75	5.33622e-06		0	exonic	frameshift_insertion	DNMT3A	NM_175629	exon7	c.699dupC	p.G234Rfs*19	.	.	.	.	.	Yes
chr4	105236834	AAC	A	1	14	72	5.06421e-06		0	exonic	frameshift_deletion	TET2	NM_001127208	exon3	c.2893_2894del	p.Q966Afs*5	.	.	.	.	.	Yes
chr2	25241561	C	A	2	49	173	4.91746e-06		0	splicing	.	DNMT3A	NM_175629	exon17	c.2082+1G>T		.	5.644	34	D	.	Yes
chr4	105236375	TATAAATCGTA	T	1	12	66	4.36405e-06		0	exonic	frameshift_deletion	TET2	NM_001127208	exon3	c.2434_2443del	p.I812Efs*9	.	.	.	.	.	Yes
chr17	60663262	C	CA	1	22	97	4.15429e-06		0	exonic	frameshift_insertion	PPM1D	NM_003620	exon6	c.1529dupA	p.N512Kfs*16	.	.	.	.	.	Yes
chr2	25246690	GT	G	1	18	85	4.04756e-06		0	exonic	frameshift_deletion	DNMT3A	NM_175629	exon10	c.1208delA	p.N403Tfs*4	.	.	.	.	.	Yes
chr17	31229118	C	T	1	17	82	3.94445e-06		0	exonic	stopgain	NF1	NM_001042492	exon21	c.C2503T	p.Q835X	.	7.119	37	D	N	Yes
chr7	102239397	C	T	1	26	109	3.89628e-06		0	exonic	stopgain	CUX1	NM_181552	exon23	c.C3700T	p.Q1234X	.	7.934	40	D	N	Yes
chr4	105236697	TACTTG	T	1	8	53	3.88407e-06		0	exonic	frameshift_deletion	TET2	NM_001127208	exon3	c.2756_2760del	p.L920Tfs*2	.	.	.	.	.	Yes
chr20	32434543	G	GC	1	28	115	3.68293e-06		0	exonic	frameshift_insertion	ASXL1	NM_015338	exon12	c.1832dupC	p.R612Qfs*7	.	.	.	.	.	Yes
chr20	32434934	A	ATG	1	15	76	3.63368e-06		0	exonic	frameshift_insertion	ASXL1	NM_015338	exon12	c.2222_2223insTG	p.G742Vfs*3	.	.	.	.	.	Yes
chr2	25246245	G	GTT	1	15	76	3.63368e-06		0	exonic	stopgain	DNMT3A	NM_175629	exon11	c.1343_1344insAA	p.Y448*	.	.	.	.	.	Yes
chr2	25248042	A	ACTCTGGCT	1	15	76	3.63368e-06		0	exonic	frameshift_insertion	DNMT3A	NM_175629	exon7	c.849_850insAGCCAGAG	p.Y284Sfs*35	.	.	.	.	.	Yes
chr4	105234781	C	CT	1	10	60	3.48344e-06		0	exonic	stopgain	TET2	NM_001127208	exon3	c.840dupT	p.N281*	.	.	.	.	.	Yes
chr20	32434582	G	GT	1	14	73	3.42498e-06		0	exonic	frameshift_insertion	ASXL1	NM_015338	exon12	c.1871dupT	p.R625Pfs*10	.	.	.	.	.	Yes
chr20	32433408	C	CGAGATGG	1	37	141	3.38789e-06		0	exonic	frameshift_insertion	ASXL1	NM_015338	exon11	c.1210_1211insGAGATGG	p.H407Rfs*5	.	.	.	.	.	Yes
chr2	25240373	AG	A	2	43	158	3.19218e-06		0	exonic	frameshift_deletion	DNMT3A	NM_175629	exon19	c.2250delC	p.F751Sfs*28	.	.	.	.	.	Yes
chr2	25245259	GT	G	1	13	70	3.18182e-06		0	exonic	frameshift_deletion	DNMT3A	NM_175629	exon13	c.1547delA	p.N516Tfs*135	.	.	.	.	.	Yes
chr4	105276167	T	TA	1	7	50	3.14611e-06		0	exonic	frameshift_insertion	TET2	NM_001127208	exon11	c.5658dupA	p.N1888Efs*4	.	.	.	.	.	Yes
chr4	105243738	T	TA	2	34	133	2.90327e-06		0	exonic	stopgain	TET2	NM_001127208	exon6	c.3764dupA	p.Y1255*	.	.	.	.	.	Yes
chr2	25240422	G	GAT	1	18	86	2.79773e-06		0	exonic	frameshift_insertion	DNMT3A	NM_175629	exon19	c.2201_2202insAT	p.F734Lfs*46	.	.	.	.	.	Yes
chr4	105275426	T	TG	1	18	86	2.79773e-06		0	exonic	frameshift_insertion	TET2	NM_001127208	exon11	c.4917dupG	p.D1640Gfs*21	.	.	.	.	.	Yes
chr4	105275913	T	TC	1	8	54	2.49467e-06		0	exonic	frameshift_insertion	TET2	NM_001127208	exon11	c.5404dupC	p.A1803Sfs*3	.	.	.	.	.	Yes
chr4	105275966	T	TCC	1	6	47	2.42719e-06		0	exonic	frameshift_insertion	TET2	NM_001127208	exon11	c.5456_5457insCC	p.L1819Ffs*15	.	.	.	.	.	Yes
chr4	105237327	G	GT	1	10	61	2.27893e-06		0	exonic	frameshift_insertion	TET2	NM_001127208	exon3	c.3385_3386insT	p.D1129Vfs*13	.	.	.	.	.	Yes
chr2	25246066	T	C	1	24	105	2.04332e-06		0	splicing	.	DNMT3A	NM_175629	exon12	c.1430-2A>G		.	5.526	34	D	.	Yes
chr2	25236980	T	A	1	12	68	1.93026e-06		0	exonic	stopgain	DNMT3A	NM_175629	exon21	c.A2434T	p.K812X	.	8.256	42	D	N	Yes
chr2	25247109	TG	T	1	18	87	1.92836e-06		0	exonic	frameshift_deletion	DNMT3A	NM_175629	exon9	c.1063delC	p.H355Tfs*52	.	.	.	.	.	Yes
chr2	25248085	AGCATCGGACCCCACGGGCTCAG	A	1	18	87	1.92836e-06		0	exonic	frameshift_deletion	DNMT3A	NM_175629	exon7	c.785_806del	p.P262Lfs*47	.	.	.	.	.	Yes
chr2	25240419	G	T	1	29	120	1.85538e-06		0	exonic	stopgain	DNMT3A	NM_175629	exon19	c.C2205A	p.Y735X	.	7.774	39	D	N	Yes
chr2	25247667	C	T	2	56	196	1.71975e-06		0	exonic	stopgain	DNMT3A	NM_175629	exon8	c.G938A	p.W313X	.	7.322	37	D	N	Yes
chr4	105235917	CAGGT	C	1	11	65	1.7143e-06		0	exonic	frameshift_deletion	TET2	NM_001127208	exon3	c.1976_1979del	p.Q659Rfs*40	.	.	.	.	.	Yes
chr4	105234700	ACAGT	A	1	15	78	1.67011e-06		0	exonic	frameshift_deletion	TET2	NM_001127208	exon3	c.759_762del	p.S254Rfs*38	.	.	.	.	.	Yes
chr4	105235921	T	TGCACTTCTCCAAAA	1	8	55	1.59761e-06		0	exonic	frameshift_insertion	TET2	NM_001127208	exon3	c.1979_1980insGCACTTCTCCAAAA	p.T665Sfs*40	.	.	.	.	.	Yes
chr2	25245255	T	TGC	1	8	55	1.59761e-06		0	exonic	frameshift_insertion	DNMT3A	NM_175629	exon13	c.1551_1552insGC	p.K518Afs*134	.	.	.	.	.	Yes
chr8	116854270	GGCTGA	G	1	8	55	1.59761e-06		0	exonic	frameshift_deletion	RAD21	NM_006265	exon9	c.1131_1135del	p.Q378Ffs*4	.	.	.	.	.	Yes
chr20	32434891	GA	G	1	14	75	1.55279e-06		0	exonic	frameshift_deletion	ASXL1	NM_015338	exon12	c.2180delA	p.E727Gfs*17	.	.	.	.	.	Yes
chr2	25243966	TA	T	1	14	75	1.55279e-06		0	exonic	frameshift_deletion	DNMT3A	NM_175629	exon16	c.1867delT	p.Y623Tfs*28	.	.	.	.	.	Yes
chr2	25244257	G	T	2	65	221	1.46594e-06		0	exonic	stopgain	DNMT3A	NM_175629	exon15	c.C1749A	p.C583X	.	7.445	38	D	N	Yes
chrX	155071546	C	T	3	25	109	1.43348e-06		0	exonic	stopgain	BRCC3	NM_024332	exon1	c.C19T	p.Q7X	.	5.718	34	N	.	Yes
chr2	25246744	CG	C	1	21	97	1.42756e-06		0	exonic	frameshift_deletion	DNMT3A	NM_175629	exon10	c.1154delC	p.P385Rfs*22	.	.	.	.	.	Yes
chr20	32435251	TC	T	2	42	158	1.41185e-06		0	exonic	frameshift_deletion	ASXL1	NM_015338	exon12	c.2540delC	p.T848Hfs*19	.	.	.	.	.	Yes
chr4	105243673	G	A	2	29	121	1.33387e-06		0	exonic	stopgain	TET2	NM_001127208	exon6	c.G3698A	p.W1233X	.	8.272	42	D	N	Yes
chr4	105242866	AAAGAGTCATCT	A	1	12	69	1.27814e-06		0	exonic	frameshift_deletion	TET2	NM_001127208	exon5	c.3534_3544del	p.R1179Yfs*3	.	.	.	.	.	Yes
chr4	105237245	C	CTG	1	9	59	1.25287e-06		0	exonic	stopgain	TET2	NM_001127208	exon3	c.3303_3304insTG	p.N1102*	.	.	.	.	.	Yes
chr20	32434644	G	GC	1	36	142	1.04197e-06		0	exonic	frameshift_insertion	ASXL1	NM_015338	exon12	c.1932_1933insC	p.G645Rfs*13	.	.	.	.	.	Yes
chr2	25246027	GT	G	1	29	122	9.56632e-07		0	exonic	frameshift_deletion	DNMT3A	NM_175629	exon12	c.1466delA	p.N489Tfs*162	.	.	.	.	.	Yes
chr4	105272692	G	GA	8	170	495	9.15426e-07		0	exonic	frameshift_insertion	TET2	NM_001127208	exon10	c.4312dupA	p.R1440Tfs*38	.	.	.	.	.	Yes
chr2	25246050	C	A	1	12	70	8.4397e-07		0	exonic	stopgain	DNMT3A	NM_175629	exon12	c.G1444T	p.E482X	.	8.404	42	D	N	Yes
chr2	25243883	GCCTGCACCCCTCAC	G	1	7	53	7.96523e-07		0	splicing	.	DNMT3A					.	.	.	.	.	Yes
chr17	60663458	C	CT	1	11	67	7.36843e-07		0	exonic	frameshift_insertion	PPM1D	NM_003620	exon6	c.1725dupT	p.V576Cfs*2	.	.	.	.	.	Yes
chr2	25247159	C	T	2	24	108	7.15474e-07		0	splicing	.	DNMT3A	NM_175629	exon9	c.1015-1G>A		.	5.514	34	D	.	Yes
chr2	25236999	C	CA	1	22	102	7.02646e-07		0	exonic	frameshift_insertion	DNMT3A	NM_175629	exon21	c.2414dupT	p.L805Ffs*7	.	.	.	.	.	Yes
chr2	25240433	AG	A	1	22	102	7.02646e-07		0	exonic	frameshift_deletion	DNMT3A	NM_175629	exon19	c.2190delC	p.F731Sfs*48	.	.	.	.	.	Yes
chr20	32434629	TGCCATCGGAGG	T	1	21	99	6.89555e-07		0	exonic	frameshift_deletion	ASXL1	NM_015338	exon12	c.1918_1928del	p.A640Gfs*14	.	.	.	.	.	Yes
chr17	31327657	G	GCTCACCT	1	18	90	6.21225e-07		0	exonic	frameshift_insertion	NF1	NM_001042492	exon38	c.5427_5428insCTCACCT	p.F1812Sfs*9	.	.	.	.	.	Yes
chr2	25247160	T	A	3	33	135	6.17343e-07		0	splicing	.	DNMT3A	NM_175629	exon9	c.1015-2A>T		.	5.489	34	D	.	Yes
chr2	25240403	C	CA	1	12	71	5.55769e-07		0	exonic	frameshift_insertion	DNMT3A	NM_175629	exon19	c.2220dupT	p.A741Cfs*8	.	.	.	.	.	Yes
chr2	25241668	CG	C	1	16	84	5.513e-07		0	exonic	frameshift_deletion	DNMT3A	NM_175629	exon17	c.1975delC	p.R659Afs*46	.	.	.	.	.	Yes
chr17	60663340	AG	A	2	53	192	5.36038e-07		0	exonic	frameshift_deletion	PPM1D	NM_003620	exon6	c.1607delG	p.T537Hfs*2	.	.	.	.	.	Yes
chr4	105236024	T	TA	1	9	61	5.18096e-07		0	exonic	frameshift_insertion	TET2	NM_001127208	exon3	c.2083dupA	p.M695Nfs*17	.	.	.	.	.	Yes
chr2	25247150	A	AAC	1	9	61	5.18096e-07		0	exonic	frameshift_insertion	DNMT3A	NM_175629	exon9	c.1022_1023insGT	p.E342Lfs*4	.	.	.	.	.	Yes
chr20	32434842	AAC	A	1	14	78	4.64207e-07		0	exonic	frameshift_deletion	ASXL1	NM_015338	exon12	c.2131_2132del	p.T711Cfs*6	.	.	.	.	.	Yes
chr20	32435587	CT	C	1	20	97	4.62846e-07		0	exonic	frameshift_deletion	ASXL1	NM_015338	exon12	c.2876delT	p.L959Pfs*25	.	.	.	.	.	Yes
chr2	25244243	T	TGCCC	1	20	97	4.62846e-07		0	exonic	frameshift_insertion	DNMT3A	NM_175629	exon15	c.1762_1763insGGGC	p.H588Rfs*25	.	.	.	.	.	Yes
chr16	67611950	G	A	1	8	58	4.12733e-07		0	splicing	.	CTCF	NM_006565	exon4	c.782-1G>A		.	5.501	34	D	.	Yes
chr2	25246273	A	ATG	1	10	66	2.61851e-07		0	exonic	frameshift_insertion	DNMT3A	NM_175629	exon11	c.1315_1316insCA	p.M439Tfs*213	.	.	.	.	.	Yes
chr7	102196778	T	G	1	17	90	1.82151e-07		0	exonic	stopgain	CUX1	NM_181552	exon15	c.T1367G	p.L456X	.	7.405	38	D	N	Yes
chr4	105234229	GCA	G	1	13	77	1.80769e-07		0	exonic	frameshift_deletion	TET2	NM_001127208	exon3	c.288_289del	p.T97Sfs*2	.	.	.	.	.	Yes
chr17	60663312	T	TGAAAGAAC	1	27	121	1.7606e-07		0	exonic	frameshift_insertion	PPM1D	NM_003620	exon6	c.1578_1579insGAAAGAAC	p.P530Kfs*12	.	.	.	.	.	Yes
chr2	25247079	TA	T	1	23	109	1.66859e-07		0	exonic	frameshift_deletion	DNMT3A	NM_175629	exon9	c.1093delT	p.Y365Tfs*42	.	.	.	.	.	Yes
chr2	25235722	CACCA	C	1	8	60	1.65288e-07		0	exonic	frameshift_deletion	DNMT3A	NM_175629	exon22	c.2578_2581del	p.W860Afs*20	.	.	.	.	.	Yes
chr20	32433807	G	T	2	43	168	1.61469e-07		0	exonic	stopgain	ASXL1	NM_015338	exon11	c.G1609T	p.E537X	.	7.232	37	D	N	Yes
chr20	32435133	TCCTGC	T	1	12	74	1.56261e-07		0	exonic	frameshift_deletion	ASXL1	NM_015338	exon12	c.2422_2426del	p.P808Rfs*12	.	.	.	.	.	Yes
chr2	25248034	CACCTCGT	C	1	12	74	1.56261e-07		0	exonic	stopgain	DNMT3A	NM_175629	exon7	c.851_855del	p.Y284*	.	.	.	.	.	Yes
chr2	25244324	TCCACGCAAAAG	T	1	15	84	1.51935e-07		0	exonic	stopgain	DNMT3A	NM_175629	exon15	c.1671_1681del	p.C557*	.	.	.	.	.	Yes
chr2	25243915	AAG	A	1	17	91	1.22605e-07		0	exonic	stopgain	DNMT3A	NM_175629	exon16	c.1917_1918del	p.F640*	.	.	.	.	.	Yes
chr2	25247622	A	AC	1	22	107	1.11626e-07		0	exonic	frameshift_insertion	DNMT3A	NM_175629	exon8	c.982dupG	p.V328Gfs*15	.	.	.	.	.	Yes
chr2	25241566	T	TTC	1	10	68	1.0823e-07		0	exonic	frameshift_insertion	DNMT3A	NM_175629	exon17	c.2077_2078insGA	p.K693Rfs*13	.	.	.	.	.	Yes
chr2	25240358	C	CA	1	8	61	1.04225e-07		0	exonic	stopgain	DNMT3A	NM_175629	exon19	c.2265dupT	p.E756*	.	.	.	.	.	Yes
chr2	25234343	G	T	1	20	101	1.01836e-07		0	exonic	stopgain	DNMT3A	NM_175629	exon23	c.C2675A	p.S892X	.	7.933	40	D	N	Yes
chr2	25247049	A	C	1	14	82	8.95115e-08		0	splicing	.	DNMT3A	NM_175629	exon9	c.1122+2T>G		.	5.41	34	D	.	Yes
chr2	25247724	TC	T	1	25	117	8.41831e-08		0	exonic	frameshift_deletion	DNMT3A	NM_175629	exon8	c.880delG	p.E294Sfs*22	.	.	.	.	.	Yes
chr2	25234298	T	TC	1	34	144	8.32877e-08		0	exonic	frameshift_insertion	DNMT3A	NM_175629	exon23	c.2719dupG	p.E907Gfs*14	.	.	.	.	.	Yes
chr20	32434795	C	CT	1	23	111	7.97033e-08		0	exonic	frameshift_insertion	ASXL1	NM_015338	exon12	c.2083_2084insT	p.Q695Lfs*23	.	.	.	.	.	Yes
chr2	25246660	G	GC	3	80	273	7.60456e-08		0	exonic	frameshift_insertion	DNMT3A	NM_175629	exon10	c.1238dupG	p.F414Lfs*7	.	.	.	.	.	Yes
chr12	49026887	G	A	1	15	86	6.69856e-08		0	exonic	stopgain	KMT2D	NM_003482	exon48	c.C15079T	p.R5027X	.	8.13	41	D	N	Yes
chr4	105275359	CCTTA	C	1	14	83	5.89615e-08		0	exonic	frameshift_deletion	TET2	NM_001127208	exon11	c.4850_4853del	p.Y1618Lfs*4	.	.	.	.	.	Yes
chr4	105275343	TTCTAA	T	1	11	73	5.49828e-08		0	exonic	frameshift_deletion	TET2	NM_001127208	exon11	c.4834_4838del	p.N1613Hfs*46	.	.	.	.	.	Yes
chr2	25243983	C	T	3	53	200	5.32142e-08		0	splicing	.	DNMT3A	NM_175629	exon16	c.1852-1G>A		.	5.817	35	D	.	Yes
chr2	25247714	C	T	2	41	166	4.9756e-08		0	exonic	stopgain	DNMT3A	NM_175629	exon8	c.G891A	p.W297X	.	6.633	36	D	N	Yes
chr2	25234300	CTTCAGCGGAGCGAAGA	C	1	15	87	4.4324e-08		0	exonic	frameshift_deletion	DNMT3A	NM_175629	exon23	c.2702_2717del	p.L901Rfs*16	.	.	.	.	.	Yes
chr4	105272603	G	T	1	17	94	3.68728e-08		0	exonic	stopgain	TET2	NM_001127208	exon10	c.G4222T	p.G1408X	.	6.662	36	D	N	Yes
chr20	32435180	T	A	1	16	91	3.31077e-08		0	exonic	stopgain	ASXL1	NM_015338	exon12	c.T2468A	p.L823X	.	5.218	33	N	N	Yes
chr2	25240452	T	C	3	85	290	3.10203e-08		0	splicing	.	DNMT3A	NM_175629	exon19	c.2174-2A>G		.	5.82	35	D	.	Yes
chr4	105236817	A	T	1	19	101	2.96234e-08		0	exonic	stopgain	TET2	NM_001127208	exon3	c.A2875T	p.K959X	.	7.665	39	D	N	Yes
chr2	25239153	C	T	2	36	153	2.94245e-08		0	exonic	stopgain	DNMT3A	NM_175629	exon20	c.G2385A	p.W795X	.	8.619	44	D	N	Yes
chr4	105236836	C	CA	2	37	156	2.88871e-08		0	exonic	frameshift_insertion	TET2	NM_001127208	exon3	c.2895dupA	p.Q966Tfs*6	.	.	.	.	.	Yes
chr4	105236232	C	T	1	12	78	2.78302e-08		0	exonic	stopgain	TET2	NM_001127208	exon3	c.C2290T	p.Q764X	.	6.428	36	D	N	Yes
chr20	32434769	AGT	A	1	24	117	2.70283e-08		0	exonic	frameshift_deletion	ASXL1	NM_015338	exon12	c.2058_2059del	p.C687Yfs*30	.	.	.	.	.	Yes
chr2	25246270	C	T	2	32	142	2.16834e-08		0	exonic	stopgain	DNMT3A	NM_175629	exon11	c.G1319A	p.W440X	.	7.073	37	D	N	Yes
chr2	25248157	AG	A	2	35	151	2.12949e-08		0	exonic	frameshift_deletion	DNMT3A	NM_175629	exon7	c.734delC	p.P245Lfs*71	.	.	.	.	.	Yes
chr20	32434843	ACTGCCATG	A	1	19	102	1.99363e-08		0	exonic	frameshift_deletion	ASXL1	NM_015338	exon12	c.2132_2139del	p.T711Ifs*4	.	.	.	.	.	Yes
chr2	25240427	CAAAG	C	1	65	237	1.95257e-08		0	exonic	frameshift_deletion	DNMT3A	NM_175629	exon19	c.2193_2196del	p.F731Lfs*47	.	.	.	.	.	Yes
chr4	105236582	CA	C	1	18	99	1.81837e-08		0	exonic	frameshift_deletion	TET2	NM_001127208	exon3	c.2641delA	p.R881Gfs*40	.	.	.	.	.	Yes
chr2	25241561	C	CATGCT	1	12	79	1.79788e-08		0	splicing	.	DNMT3A	NM_175629	exon17	c.2082+1->AGCAT		.	.	.	.	.	Yes
chr2	25234340	C	T	1	14	86	1.66266e-08		0	exonic	stopgain	DNMT3A	NM_175629	exon23	c.G2678A	p.W893X	.	7.834	39	D	N	Yes
chr2	25244236	ACCCTTGT	A	1	14	86	1.66266e-08		0	exonic	frameshift_deletion	DNMT3A	NM_175629	exon15	c.1763_1769del	p.H588Lfs*61	.	.	.	.	.	Yes
chr2	25246184	C	A	2	61	227	1.40452e-08		0	exonic	stopgain	DNMT3A	NM_175629	exon11	c.G1405T	p.E469X	.	8.047	40	D	N	Yes
chr17	60663304	C	T	1	9	69	1.37387e-08		0	exonic	stopgain	PPM1D	NM_003620	exon6	c.C1570T	p.Q524X	.	7.042	37	D	N	Yes
chr20	32434481	C	CT	1	15	90	1.26731e-08		0	exonic	frameshift_insertion	ASXL1	NM_015338	exon12	c.1770dupT	p.Y591Lfs*28	.	.	.	.	.	Yes
chr4	105259626	T	TG	2	29	135	1.03762e-08		0	exonic	frameshift_insertion	TET2	NM_001127208	exon7	c.3812dupG	p.C1271Wfs*29	.	.	.	.	.	Yes
chr2	25239154	C	T	2	20	107	9.82271e-09		0	exonic	stopgain	DNMT3A	NM_175629	exon20	c.G2384A	p.W795X	.	8.24	41	D	N	Yes
chr3	136521419	T	TA	6	38	163	7.43215e-09		0	splicing	.	STAG1	NM_005862	exon7	c.472-2->T		.	.	.	.	.	Yes
chr20	32435273	CTGAT	C	2	50	198	7.32289e-09		0	exonic	frameshift_deletion	ASXL1	NM_015338	exon12	c.2562_2565del	p.D855Afs*11	.	.	.	.	.	Yes
chr2	25241561	C	T	3	52	204	6.73424e-09		0	splicing	.	DNMT3A	NM_175629	exon17	c.2082+1G>A		.	5.584	34	D	.	Yes
chr2	25247121	C	CA	1	13	85	5.89112e-09		0	exonic	frameshift_insertion	DNMT3A	NM_175629	exon9	c.1051dupT	p.C351Lfs*42	.	.	.	.	.	Yes
chr2	25234303	CAGCGG	C	1	23	118	5.61281e-09		0	exonic	frameshift_deletion	DNMT3A	NM_175629	exon23	c.2710_2714del	p.P904Efs*15	.	.	.	.	.	Yes
chr2	25246201	T	TC	1	23	118	5.61281e-09		0	exonic	frameshift_insertion	DNMT3A	NM_175629	exon11	c.1387dupG	p.E463Gfs*10	.	.	.	.	.	Yes
chr2	25247096	G	C	1	15	92	5.44278e-09		0	exonic	stopgain	DNMT3A	NM_175629	exon9	c.C1077G	p.Y359X	.	7.258	37	D	N	Yes
chr2	25247663	C	T	2	51	202	5.14809e-09		0	exonic	stopgain	DNMT3A	NM_175629	exon8	c.G942A	p.W314X	.	6.807	36	D	N	Yes
chr20	32435405	G	A	1	21	112	4.84337e-09		0	exonic	stopgain	ASXL1	NM_015338	exon12	c.G2693A	p.W898X	.	6.827	36	D	N	Yes
chr2	25247121	CA	C	1	21	112	4.84337e-09		0	exonic	frameshift_deletion	DNMT3A	NM_175629	exon9	c.1051delT	p.C351Afs*56	.	.	.	.	.	Yes
chr2	25246065	C	G	1	12	82	4.78709e-09		0	splicing	.	DNMT3A	NM_175629	exon12	c.1430-1G>C		.	5.75	34	D	.	Yes
chrX	130014597	C	T	1	14	89	4.60011e-09		0	exonic	stopgain	BCORL1	NM_021946	exon3	c.C1825T	p.R609X	.	6.037	35	D	.	Yes
chr4	105235659	C	CACCAAGCGGAATCCCATCTAAAACGT	1	10	75	4.57909e-09		0	exonic	frameshift_insertion	TET2	NM_001127208	exon3	c.1717_1718insACCAAGCGGAATCCCATCTAAAACGT	p.N582Tfs*7	.	.	.	.	.	Yes
chr2	25244252	ATG	A	1	11	79	3.78158e-09		0	exonic	frameshift_deletion	DNMT3A	NM_175629	exon15	c.1752_1753del	p.M585Vfs*26	.	.	.	.	.	Yes
chr2	25749988	G	GT	1	18	103	3.57605e-09		0	exonic	frameshift_insertion	ASXL2	NM_018263	exon11	c.1567dupA	p.T523Nfs*12	.	.	.	.	.	Yes
chr2	25246051	G	C	1	18	103	3.57605e-09		0	exonic	stopgain	DNMT3A	NM_175629	exon12	c.C1443G	p.Y481X	.	5.458	34	N	N	Yes
chr2	25244625	ACTGG	A	1	10	76	2.89086e-09		0	exonic	frameshift_deletion	DNMT3A	NM_175629	exon14	c.1578_1581del	p.Q527Tfs*123	.	.	.	.	.	Yes
chr2	25246159	C	A	1	34	154	2.66493e-09		0	splicing	.	DNMT3A	NM_175629	exon11	c.1429+1G>T		.	6.075	35	D	.	Yes
chr4	105242928	G	GT	5	29	139	2.40872e-09		0	splicing	.	TET2	NM_001127208	exon5	c.3594+1->T		.	.	.	.	.	Yes
chr2	25244195	CG	C	1	29	140	1.66433e-09		0	exonic	frameshift_deletion	DNMT3A	NM_175629	exon15	c.1810delC	p.R604Gfs*47	.	.	.	.	.	Yes
chr17	60663443	C	G	1	10	78	1.14582e-09		0	exonic	stopgain	PPM1D	NM_003620	exon6	c.C1709G	p.S570X	.	6.567	36	D	N	Yes
chr2	25247597	G	GAT	1	28	138	1.09965e-09		0	exonic	frameshift_insertion	DNMT3A	NM_175629	exon8	c.1007_1008insAT	p.F336Lfs*10	.	.	.	.	.	Yes
chrX	155077215	C	T	4	22	119	1.08203e-09		0	exonic	stopgain	BRCC3	NM_024332	exon4	c.C241T	p.R81X	.	6.133	35	D	.	Yes
chr4	105236160	C	CAAAACCAGCAACAGCAGCAAAAATTACAAATAAAGAAT	1	6	63	1.02157e-09		0	exonic	frameshift_insertion	TET2	NM_001127208	exon3	c.2218_2219insAAAACCAGCAACAGCAGCAAAAATTACAAATAAAGAAT	p.E754Tfs*10	.	.	.	.	.	Yes
chr2	25240670	T	TG	1	8	71	9.23888e-10		0	exonic	frameshift_insertion	DNMT3A	NM_175629	exon18	c.2142dupC	p.I715Hfs*19	.	.	.	.	.	Yes
chr2	25248040	G	C	1	22	120	7.26089e-10		0	exonic	stopgain	DNMT3A	NM_175629	exon7	c.C852G	p.Y284X	.	5.703	34	D	N	Yes
chr2	25240397	G	GC	2	26	133	6.73624e-10		0	exonic	frameshift_insertion	DNMT3A	NM_175629	exon19	c.2226dupG	p.P743Afs*6	.	.	.	.	.	Yes
chr17	60663014	G	A	4	42	182	6.6393e-10		0	exonic	stopgain	PPM1D	NM_003620	exon6	c.G1280A	p.W427X	.	7.725	39	D	N	Yes
chr2	25247693	GGA	G	1	30	146	5.67525e-10		0	exonic	frameshift_deletion	DNMT3A	NM_175629	exon8	c.910_911del	p.S304Lfs*19	.	.	.	.	.	Yes
chr4	105243590	TGAAGA	T	1	12	88	3.22308e-10		0	exonic	frameshift_deletion	TET2	NM_001127208	exon6	c.3616_3620del	p.E1207Afs*14	.	.	.	.	.	Yes
chr2	25247751	T	C	1	15	99	2.66001e-10		0	splicing	.	DNMT3A	NM_175629	exon8	c.856-2A>G		.	5.231	33	D	.	Yes
chr20	32434612	AGAGAGGCGGCCACCACTGCCATC	A	4	124	414	2.55326e-10		0	exonic	frameshift_deletion	ASXL1	NM_015338	exon12	c.1901_1923del	p.E635Rfs*15	.	.	.	.	.	Yes
chr20	32434460	G	A	3	40	179	2.3702e-10		0	exonic	stopgain	ASXL1	NM_015338	exon12	c.G1748A	p.W583X	.	7.461	38	D	N	Yes
chrX	124042620	GA	G	12	44	191	2.35419e-10		0	exonic	stopgain	STAG2	NM_001282418	exon7	c.438delA	p.M148*	.	.	.	.	.	Yes
chr4	105236527	T	TG	3	37	170	2.30103e-10		0	exonic	frameshift_insertion	TET2	NM_001127208	exon3	c.2586dupG	p.H863Afs*9	.	.	.	.	.	Yes
chr2	25244204	C	T	3	82	300	2.27153e-10		0	exonic	stopgain	DNMT3A	NM_175629	exon15	c.G1802A	p.W601X	.	7.552	38	D	N	Yes
chr2	25241686	A	T	1	14	96	2.14604e-10		0	exonic	stopgain	DNMT3A	NM_175629	exon17	c.T1958A	p.L653X	.	7.665	39	D	N	Yes
chr20	32435580	T	TA	1	12	89	2.04312e-10		0	exonic	frameshift_insertion	ASXL1	NM_015338	exon12	c.2869dupA	p.T957Nfs*13	.	.	.	.	.	Yes
chr2	25246221	C	CT	1	18	110	1.9304e-10		0	exonic	frameshift_insertion	DNMT3A	NM_175629	exon11	c.1367dupA	p.P457Afs*16	.	.	.	.	.	Yes
chr4	105235059	C	CA	1	10	82	1.76289e-10		0	exonic	frameshift_insertion	TET2	NM_001127208	exon3	c.1118dupA	p.N374Kfs*2	.	.	.	.	.	Yes
chr20	32435205	TGACA	T	1	11	86	1.52642e-10		0	exonic	frameshift_deletion	ASXL1	NM_015338	exon12	c.2494_2497del	p.D832Vfs*5	.	.	.	.	.	Yes
chr20	32434798	C	CA	1	23	128	1.07815e-10		0	exonic	frameshift_insertion	ASXL1	NM_015338	exon12	c.2086_2087insA	p.L696Hfs*22	.	.	.	.	.	Yes
chr2	25246746	GGAACA	G	1	28	145	7.60146e-11		0	exonic	frameshift_deletion	DNMT3A	NM_175629	exon10	c.1148_1152del	p.L383Pfs*8	.	.	.	.	.	Yes
chr7	102197026	T	TC	1	15	102	7.10574e-11		0	exonic	frameshift_insertion	CUX1	NM_181552	exon15	c.1616dupC	p.E540Rfs*27	.	.	.	.	.	Yes
chr17	60663155	TTGAAGAAA	T	1	10	84	6.84774e-11		0	exonic	frameshift_deletion	PPM1D	NM_003620	exon6	c.1422_1429del	p.E475Lfs*3	.	.	.	.	.	Yes
chr20	32435395	T	TCTTTG	1	13	95	6.8321e-11		0	exonic	frameshift_insertion	ASXL1	NM_015338	exon12	c.2683_2684insCTTTG	p.H897Lfs*13	.	.	.	.	.	Yes
chr2	25240689	AC	A	1	18	113	5.38326e-11		0	exonic	frameshift_deletion	DNMT3A	NM_175629	exon18	c.2123delG	p.S708Ifs*71	.	.	.	.	.	Yes
chr4	105236285	GGAAGAATGTT	G	1	8	77	4.98501e-11		0	exonic	frameshift_deletion	TET2	NM_001127208	exon3	c.2344_2353del	p.E782Ffs*28	.	.	.	.	.	Yes
chr4	105275378	A	ATCAGAATACCCAATATCCATCATATCAATGCAATGGAAACC	1	8	77	4.98501e-11		0	exonic	frameshift_insertion	TET2	NM_001127208	exon11	c.4868_4869insTCAGAATACCCAATATCCATCATATCAATGCAATGGAAACC	p.S1638Rfs*71	.	.	.	.	.	Yes
chr2	25248036	C	A	2	32	159	4.51186e-11		0	splicing	.	DNMT3A	NM_175629	exon7	c.855+1G>T		.	6.295	35	D	.	Yes
chr20	32434778	C	G	2	68	268	2.45392e-11		0	exonic	stopgain	ASXL1	NM_015338	exon12	c.C2066G	p.S689X	.	6.981	37	D	N	Yes
chr17	31226562	T	TC	1	18	115	2.27944e-11		0	exonic	frameshift_insertion	NF1	NM_001042492	exon18	c.2130dupC	p.R711Pfs*5	.	.	.	.	.	Yes
chr2	25247611	C	A	2	62	251	2.2341e-11		0	exonic	stopgain	DNMT3A	NM_175629	exon8	c.G994T	p.G332X	.	6.768	36	D	N	Yes
chr2	25243897	C	T	3	27	145	2.16715e-11		0	splicing	.	DNMT3A	NM_175629	exon16	c.1936+1G>A		.	5.889	35	D	.	Yes
chr17	60663281	C	G	1	29	154	7.90508e-12		0	exonic	stopgain	PPM1D	NM_003620	exon6	c.C1547G	p.S516X	.	7.055	37	D	N	Yes
chr2	25247625	CAGCGGGTGCCTTCA	C	1	19	121	7.53334e-12		0	exonic	frameshift_deletion	DNMT3A	NM_175629	exon8	c.966_979del	p.E323Gfs*15	.	.	.	.	.	Yes
chr2	25248087	C	CA	1	24	139	4.64722e-12		0	exonic	frameshift_insertion	DNMT3A	NM_175629	exon7	c.804dupT	p.A269Cfs*12	.	.	.	.	.	Yes
chr2	25744443	G	GA	1	12	98	3.14817e-12		0	exonic	frameshift_insertion	ASXL2	NM_018263	exon12	c.1893dupT	p.H632Sfs*17	.	.	.	.	.	Yes
chr20	32434579	C	T	1	22	135	1.50278e-12		0	exonic	stopgain	ASXL1	NM_015338	exon12	c.C1867T	p.Q623X	.	7.233	37	D	N	Yes
chr4	105234681	TCTCA	T	1	17	118	1.32923e-12		0	exonic	stopgain	TET2	NM_001127208	exon3	c.740_743del	p.H248*	.	.	.	.	.	Yes
chr2	25241671	T	TC	1	14	108	9.31126e-13		0	exonic	frameshift_insertion	DNMT3A	NM_175629	exon17	c.1972dupG	p.D658Gfs*10	.	.	.	.	.	Yes
chr2	25247608	CTCCGA	C	1	23	141	4.97565e-13		0	exonic	stopgain	DNMT3A	NM_175629	exon8	c.992_996del	p.F331*	.	.	.	.	.	Yes
chr2	25247588	TACC	T	1	19	129	2.30056e-13		0	exonic	frameshift_deletion	DNMT3A	NM_175629	exon8	c.1014delG	p.V339Cfs*6	.	.	.	.	.	Yes
chr20	32433492	C	T	2	37	191	9.3422e-14		0	exonic	stopgain	ASXL1	NM_015338	exon11	c.C1294T	p.Q432X	.	5.489	34	D	N	Yes
chr20	32435487	GGTTGGAGAGGAGT	G	1	12	108	2.68367e-14		0	exonic	frameshift_deletion	ASXL1	NM_015338	exon12	c.2776_2788del	p.V926Gfs*15	.	.	.	.	.	Yes
chr20	32434563	T	TA	1	10	103	6.57777e-15		0	exonic	frameshift_insertion	ASXL1	NM_015338	exon12	c.1852dupA	p.A619Sfs*16	.	.	.	.	.	Yes
chr20	32433909	CCCAT	C	1	11	109	2.43914e-15		0	exonic	frameshift_deletion	ASXL1	NM_015338	exon11	c.1712_1715del	p.I572Gfs*130	.	.	.	.	.	Yes
chr20	32434599	TCACCACTGCCATAGAGAGGCGGC	T	37	1385	3596	2.16354e-15		0	exonic	frameshift_deletion	ASXL1	NM_015338	exon12	c.1888_1910del	p.E635Rfs*15	.	.	.	.	.	Yes
chr2	25247160	T	C	6	71	306	1.91581e-15		0	splicing	.	DNMT3A	NM_175629	exon9	c.1015-2A>G		.	5.401	34	D	.	Yes
chr2	25282440	C	T	1	18	140	3.12343e-16		0	exonic;splicing	nonsynonymous_SNV	DNMT3A;DNMT3A	NM_175629	exon4	c.448+1G>A		.	3.746	25.6	D	D	Yes
chr20	32433545	C	A	1	29	181	1.22345e-16		0	exonic	stopgain	ASXL1	NM_015338	exon11	c.C1347A	p.Y449X	.	4.677	32	N	N	Yes
chr11	118501121	T	TTGCCCATAGTCCAACATCTTTTACAGGTTAGTCTTGAA	3	33	198	2.87867e-17		0	exonic	stopgain	KMT2A	NM_005933	exon25	c.6284_6285insTGCCCATAGTCCAACATCTTTTACAGGTTAGTCTTGAA	p.E2104Gfs*2	.	.	.	.	.	Yes
chr2	25248036	C	T	5	91	382	7.18558e-18		0	splicing	.	DNMT3A	NM_175629	exon7	c.855+1G>A		.	6.042	35	D	.	Yes
chr2	25247595	G	C	2	43	235	5.87915e-18		0	exonic	stopgain	DNMT3A	NM_175629	exon8	c.C1010G	p.S337X	.	6.855	36	D	N	Yes
chr2	25240427	C	CA	5	138	550	3.55395e-22		0	exonic	stopgain	DNMT3A	NM_175629	exon19	c.2196dupT	p.E733*	.	.	.	.	.	Yes
chr20	32434483	T	TA	7	115	512	2.00823e-26		0	exonic	stopgain	ASXL1	NM_015338	exon12	c.1772dupA	p.Y591*	.	.	.	.	.	Yes
chr2	25241636	T	TG	5	58	341	6.70808e-28		0	exonic	frameshift_insertion	DNMT3A	NM_175629	exon17	c.2007dupC	p.I670Hfs*43	.	.	.	.	.	Yes
chr2	25241709	T	C	5	109	507	1.90641e-28		0	splicing	.	DNMT3A	NM_175629	exon17	c.1937-2A>G		.	5.478	34	D	.	Yes
chr20	32433732	C	T	7	165	688	2.2415e-30		0	exonic	stopgain	ASXL1	NM_015338	exon11	c.C1534T	p.Q512X	.	6.117	35	D	N	Yes
chr12	49643754	T	G	12	138	613	3.72367e-31		0	splicing	.	PRPF40B	NM_001031698	exon24	c.2442+2T>G		.	6.185	35	D	.	Yes
chr17	31226459	A	AC	8	138	621	2.33785e-32		0	exonic	frameshift_insertion	NF1	NM_001042492	exon18	c.2027dupC	p.I679Dfs*21	.	.	.	.	.	Yes
chr12	49643267	G	GC	5	36	355	1.56733e-46		0	exonic	frameshift_insertion	PRPF40B	NM_001031698	exon23	c.2251dupC	p.K753Qfs*13	.	.	.	.	.	Yes
chr20	32434638	A	AG	88	2563	7677	1.52987e-95		0	exonic	frameshift_insertion	ASXL1	NM_015338	exon12	c.1927dupG	p.G646Wfs*12	.	.	.	.	.	Yes
chr4	105272816	C	G	1	17	52	0.0487086			exonic	nonsynonymous_SNV	TET2	NM_001127208	exon10	c.C4435G	p.L1479V	T	2.529	22.5	D	N	Yes
chr4	105276116	G	A	1	20	60	0.044612			exonic	nonsynonymous_SNV	TET2	NM_001127208	exon11	c.G5606A	p.G1869E	T	4.095	27.7	D	D	Yes
chr4	105276089	G	A	1	21	63	0.0402048			exonic	nonsynonymous_SNV	TET2	NM_001127208	exon11	c.G5579A	p.G1860E	T	4.167	28.3	D	D	Yes
chr4	105276095	T	G	1	21	63	0.0402048			exonic	nonsynonymous_SNV	TET2	NM_001127208	exon11	c.T5585G	p.V1862G	T	4.204	28.7	D	D	Yes
chr4	105272708	G	A	2	52	140	0.0365301			exonic	nonsynonymous_SNV	TET2	NM_001127208	exon10	c.G4327A	p.A1443T	T	3.392	24.4	D	N	Yes
chr4	105241348	T	C	1	6	24	0.036421			exonic	nonsynonymous_SNV	TET2	NM_001127208	exon4	c.T3419C	p.I1140T	T	2.822	23.1	D	N	Yes
chr4	105269682	G	C	1	14	46	0.0315738			exonic	nonsynonymous_SNV	TET2	NM_001127208	exon9	c.G4117C	p.A1373P	T	3.933	26.5	D	D	Yes
chr4	105269699	T	G	1	17	54	0.0301101			exonic	nonsynonymous_SNV	TET2	NM_001127208	exon9	c.T4134G	p.C1378W	T	3.634	25.2	D	D	Yes
chr4	105261837	T	A	1	3	16	0.0281253			exonic	nonsynonymous_SNV	TET2	NM_001127208	exon8	c.T4033A	p.Y1345N	T	4.308	29.6	D	D	Yes
chr4	105269747	G	C	1	23	71	0.0208734			exonic	nonsynonymous_SNV	TET2	NM_001127208	exon9	c.G4182C	p.L1394F	T	5.233	33	D	D	Yes
chr4	105276346	G	A	1	22	69	0.0182467			exonic	nonsynonymous_SNV	TET2	NM_001127208	exon11	c.G5836A	p.G1946S	T	3.193	23.8	D	N	Yes
chr4	105261822	C	A	1	3	18	0.011985			exonic	nonsynonymous_SNV	TET2	NM_001127208	exon8	c.C4018A	p.L1340I	T	3.121	23.7	D	N	Yes
chr4	105261842	T	A	1	3	18	0.011985			exonic	nonsynonymous_SNV	TET2	NM_001127208	exon8	c.T4038A	p.N1346K	T	3.182	23.8	D	N	Yes
chr4	105243608	T	G	1	21	70	0.00740176			exonic	nonsynonymous_SNV	TET2	NM_001127208	exon6	c.T3633G	p.C1211W	T	2.426	22.2	N	N	Yes
chr4	105269638	G	A	2	34	104	0.00712351			exonic	nonsynonymous_SNV	TET2	NM_001127208	exon9	c.G4073A	p.C1358Y	T	4.229	28.9	D	D	Yes
chr4	105269710	A	G	1	12	46	0.00657088			exonic	nonsynonymous_SNV	TET2	NM_001127208	exon9	c.A4145G	p.H1382R	T	3.776	25.7	D	D	Yes
chr4	105242914	C	A	1	6	29	0.00587936			exonic	nonsynonymous_SNV	TET2	NM_001127208	exon5	c.C3581A	p.P1194H	T	3.954	26.7	D	D	Yes
chr4	105261774	T	C	1	5	26	0.00576853			exonic	nonsynonymous_SNV	TET2	NM_001127208	exon8	c.T3970C	p.S1324P	T	3.317	24.2	N	N	Yes
chr4	105276133	T	C	1	23	77	0.00476229			exonic	nonsynonymous_SNV	TET2	NM_001127208	exon11	c.T5623C	p.C1875R	T	4.277	29.4	D	D	Yes
chr4	105261828	C	A	1	3	21	0.00313072			exonic	nonsynonymous_SNV	TET2	NM_001127208	exon8	c.C4024A	p.P1342T	T	3.652	25.2	D	D	Yes
chr4	105269661	C	A	1	3	21	0.00313072			exonic	nonsynonymous_SNV	TET2	NM_001127208	exon9	c.C4096A	p.R1366S	T	3.996	26.9	D	D	Yes
chr4	105272565	T	A	1	3	21	0.00313072			exonic	nonsynonymous_SNV	TET2	NM_001127208	exon10	c.T4184A	p.V1395E	T	4.787	33	D	D	Yes
chr4	105241387	C	T	2	23	79	0.00279799			exonic	nonsynonymous_SNV	TET2	NM_001127208	exon4	c.C3458T	p.A1153V	T	3.975	26.8	D	D	Yes
chr4	105243741	G	C	4	79	222	0.00276592			exonic	nonsynonymous_SNV	TET2	NM_001127208	exon6	c.G3766C	p.G1256R	T	4.257	29.2	D	D	Yes
chr4	105259719	A	G	1	14	55	0.00224086			exonic	nonsynonymous_SNV	TET2	NM_001127208	exon7	c.A3904G	p.R1302G	T	3.655	25.2	D	N	Yes
chr4	105261793	C	A	1	3	22	0.00197399			exonic	nonsynonymous_SNV	TET2	NM_001127208	exon8	c.C3989A	p.S1330Y	T	3.71	25.4	D	D	Yes
chr4	105259713	T	G	1	10	44	0.00187437			exonic	nonsynonymous_SNV	TET2	NM_001127208	exon7	c.T3898G	p.F1300V	T	4.138	28.1	D	D	Yes
chr4	105261813	T	A	1	4	26	0.00148529			exonic	nonsynonymous_SNV	TET2	NM_001127208	exon8	c.T4009A	p.Y1337N	T	4.178	28.4	D	D	Yes
chr4	105242900	T	G	1	3	23	0.00123734			exonic	nonsynonymous_SNV	TET2	NM_001127208	exon5	c.T3567G	p.S1189R	T	2.875	23.2	D	N	Yes
chr4	105261775	C	A	1	3	23	0.00123734			exonic	nonsynonymous_SNV	TET2	NM_001127208	exon8	c.C3971A	p.S1324Y	T	3.428	24.5	N	N	Yes
chr4	105261793	C	T	1	3	23	0.00123734			exonic	nonsynonymous_SNV	TET2	NM_001127208	exon8	c.C3989T	p.S1330F	T	3.874	26.2	D	D	Yes
chr4	105243649	T	G	1	8	40	0.000883328			exonic	nonsynonymous_SNV	TET2	NM_001127208	exon6	c.T3674G	p.V1225G	T	4.039	27.3	D	D	Yes
chr4	105259686	T	C	1	8	40	0.000883328			exonic	nonsynonymous_SNV	TET2	NM_001127208	exon7	c.T3871C	p.W1291R	T	4.336	29.9	D	D	Yes
chr4	105261768	C	A	1	3	24	0.000771412			exonic	nonsynonymous_SNV	TET2	NM_001127208	exon8	c.C3964A	p.L1322M	T	3.321	24.2	D	N	Yes
chr4	105261831	G	T	1	3	24	0.000771412			exonic	nonsynonymous_SNV	TET2	NM_001127208	exon8	c.G4027T	p.D1343Y	T	4.396	31	D	D	Yes
chr4	105261832	A	T	1	3	24	0.000771412			exonic	nonsynonymous_SNV	TET2	NM_001127208	exon8	c.A4028T	p.D1343V	T	3.96	26.7	D	D	Yes
chr4	105261840	A	T	1	3	24	0.000771412			exonic	nonsynonymous_SNV	TET2	NM_001127208	exon8	c.A4036T	p.N1346Y	T	3.533	24.8	D	N	Yes
chr4	105242923	A	T	1	5	31	0.000707871			exonic	nonsynonymous_SNV	TET2	NM_001127208	exon5	c.A3590T	p.K1197M	T	4.203	28.7	D	D	Yes
chr4	105272618	G	A	1	10	47	0.000628208			exonic	nonsynonymous_SNV	TET2	NM_001127208	exon10	c.G4237A	p.E1413K	T	4.452	32	D	D	Yes
chr4	105241423	A	T	1	13	56	0.000612325			exonic	nonsynonymous_SNV	TET2	NM_001127208	exon4	c.A3494T	p.E1165V	T	4.699	32	D	D	Yes
chr4	105243706	T	C	1	18	71	0.000505931			exonic	nonsynonymous_SNV	TET2	NM_001127208	exon6	c.T3731C	p.L1244P	T	4.347	30	D	D	Yes
chr4	105237268	C	A	1	3	25	0.00047854			exonic	nonsynonymous_SNV	TET2	NM_001127208	exon3	c.C3326A	p.S1109Y	T	2.814	23	D	D	Yes
chr4	105259768	A	T	1	3	25	0.00047854			exonic	nonsynonymous_SNV	TET2	NM_001127208	exon7	c.A3953T	p.E1318V	T	5.181	33	D	D	Yes
chr4	105261763	A	T	1	3	25	0.00047854			exonic	nonsynonymous_SNV	TET2	NM_001127208	exon8	c.A3959T	p.E1320V	T	3.978	26.8	D	D	Yes
chr4	105261834	G	A	1	3	25	0.00047854			exonic	nonsynonymous_SNV	TET2	NM_001127208	exon8	c.G4030A	p.A1344T	T	4.479	32	D	D	Yes
chr4	105237299	A	T	1	5	32	0.000457302			exonic	nonsynonymous_SNV	TET2	NM_001127208	exon3	c.A3357T	p.L1119F	T	2.835	23.1	D	N	Yes
chr4	105272571	C	T	1	5	32	0.000457302			exonic	nonsynonymous_SNV	TET2	NM_001127208	exon10	c.C4190T	p.T1397I	T	3.908	26.4	D	D	Yes
chr4	105242848	G	T	1	12	54	0.000436474			exonic	nonsynonymous_SNV	TET2	NM_001127208	exon5	c.G3515T	p.G1172V	T	4.156	28.2	D	D	Yes
chr4	105261835	C	T	1	4	29	0.000382379			exonic	nonsynonymous_SNV	TET2	NM_001127208	exon8	c.C4031T	p.A1344V	T	4.141	28.1	D	D	Yes
chr4	105241429	G	C	1	12	55	0.000303949			exonic	nonsynonymous_SNV	TET2	NM_001127208	exon4	c.G3500C	p.R1167T	T	5.65	34	D	D	Yes
chr4	105276366	G	T	1	13	58	0.000302837			exonic	nonsynonymous_SNV	TET2	NM_001127208	exon11	c.G5856T	p.E1952D	T	3.276	24.1	D	D	Yes
chr4	105261773	G	C	1	4	30	0.000240861			exonic	nonsynonymous_SNV	TET2	NM_001127208	exon8	c.G3969C	p.E1323D	T	2.807	23	D	N	Yes
chr4	105259702	A	T	1	14	62	0.0002103			exonic	nonsynonymous_SNV	TET2	NM_001127208	exon7	c.A3887T	p.N1296I	T	4.134	28	D	D	Yes
chr4	105261796	C	A	2	6	38	0.000142934			exonic	nonsynonymous_SNV	TET2	NM_001127208	exon8	c.C3992A	p.T1331N	T	3.546	24.9	D	D	Yes
chr4	105269646	G	T	1	6	38	0.000142934			exonic	nonsynonymous_SNV	TET2	NM_001127208	exon9	c.G4081T	p.G1361C	T	4.401	31	D	D	Yes
chr4	105272573	C	A	1	4	32	9.43389e-05			exonic	nonsynonymous_SNV	TET2	NM_001127208	exon10	c.C4192A	p.L1398I	T	3.72	25.5	D	D	Yes
chr4	105272615	G	T	1	4	32	9.43389e-05			exonic	nonsynonymous_SNV	TET2	NM_001127208	exon10	c.G4234T	p.D1412Y	T	4.412	31	D	D	Yes
chr4	105243604	T	G	1	15	68	7.181e-05			exonic	nonsynonymous_SNV	TET2	NM_001127208	exon6	c.T3629G	p.L1210R	T	4.186	28.5	D	D	Yes
chr4	105269715	G	A	1	10	53	6.1986e-05			exonic	nonsynonymous_SNV	TET2	NM_001127208	exon9	c.G4150A	p.D1384N	T	4.359	30	D	D	Yes
chr4	105269709	C	G	1	22	89	6.14997e-05			exonic	nonsynonymous_SNV	TET2	NM_001127208	exon9	c.C4144G	p.H1382D	T	3.824	25.9	D	D	Yes
chr4	105243667	T	G	1	6	40	5.92597e-05			exonic	nonsynonymous_SNV	TET2	NM_001127208	exon6	c.T3692G	p.L1231R	T	4.255	29.2	D	D	Yes
chr4	105261789	C	A	1	4	33	5.86907e-05			exonic	nonsynonymous_SNV	TET2	NM_001127208	exon8	c.C3985A	p.L1329M	T	2.927	23.3	D	N	Yes
chr4	105269736	G	T	1	4	33	5.86907e-05			exonic	nonsynonymous_SNV	TET2	NM_001127208	exon9	c.G4171T	p.G1391C	T	4.484	32	D	D	Yes
chr4	105261802	T	G	3	12	60	4.66954e-05			exonic	nonsynonymous_SNV	TET2	NM_001127208	exon8	c.T3998G	p.M1333R	T	4.216	28.8	D	D	Yes
chr4	105276220	C	T	1	11	57	4.44245e-05			exonic	nonsynonymous_SNV	TET2	NM_001127208	exon11	c.C5710T	p.H1904Y	T	3.831	26	D	D	Yes
chr4	105276139	A	G	1	11	58	2.99284e-05			exonic	nonsynonymous_SNV	TET2	NM_001127208	exon11	c.A5629G	p.K1877E	T	4.081	27.6	D	D	Yes
chr4	105259721	A	T	1	10	55	2.77122e-05			exonic	nonsynonymous_SNV	TET2	NM_001127208	exon7	c.A3906T	p.R1302S	T	3.786	25.8	D	N	Yes
chr4	105259695	T	G	1	5	39	1.89719e-05			exonic	nonsynonymous_SNV	TET2	NM_001127208	exon7	c.T3880G	p.Y1294D	T	4.236	29	D	D	Yes
chr4	105276286	C	T	1	16	75	1.69445e-05			exonic	nonsynonymous_SNV	TET2	NM_001127208	exon11	c.C5776T	p.R1926C	T	4.111	27.9	D	N	Yes
chr4	105261848	G	T	2	6	43	1.53713e-05			exonic	nonsynonymous_SNV	TET2	NM_001127208	exon8	c.G4044T	p.Q1348H	T	5.304	33	D	D	Yes
chr4	105276196	A	T	1	12	63	1.44941e-05			exonic	nonsynonymous_SNV	TET2	NM_001127208	exon11	c.A5686T	p.R1896W	T	3.823	25.9	D	N	Yes
chr4	105269715	G	C	1	9	54	1.0831e-05			exonic	nonsynonymous_SNV	TET2	NM_001127208	exon9	c.G4150C	p.D1384H	T	4.314	29.7	D	D	Yes
chr4	105243613	T	G	1	9	55	7.07967e-06			exonic	nonsynonymous_SNV	TET2	NM_001127208	exon6	c.T3638G	p.V1213G	T	4.206	28.7	D	D	Yes
chr4	105276065	A	C	1	6	45	6.1458e-06			exonic	nonsynonymous_SNV	TET2	NM_001127208	exon11	c.A5555C	p.Q1852P	T	3.229	23.9	D	D	Yes
chr4	105242859	A	G	1	11	62	5.95268e-06			exonic	nonsynonymous_SNV	TET2	NM_001127208	exon5	c.A3526G	p.R1176G	T	3.945	26.6	D	N	Yes
chr4	105237340	G	A	1	7	49	4.94468e-06			exonic	nonsynonymous_SNV	TET2	NM_001127208	exon3	c.G3398A	p.C1133Y	T	3.944	26.6	D	D	Yes
chr4	105237345	T	C	1	10	60	3.48344e-06			exonic	nonsynonymous_SNV	TET2	NM_001127208	exon3	c.T3403C	p.C1135R	T	3.896	26.3	D	D	Yes
chr4	105269644	T	A	1	7	51	1.99585e-06			exonic	nonsynonymous_SNV	TET2	NM_001127208	exon9	c.T4079A	p.L1360Q	T	4.295	29.5	D	D	Yes
chr4	105261764	G	T	2	6	48	1.51882e-06			exonic	nonsynonymous_SNV	TET2	NM_001127208	exon8	c.G3960T	p.E1320D	T	3.007	23.4	D	N	Yes
chr4	105269736	G	C	1	10	62	1.48656e-06			exonic	nonsynonymous_SNV	TET2	NM_001127208	exon9	c.G4171C	p.G1391R	T	4.358	30	D	D	Yes
chr4	105241428	A	G	2	16	83	8.15814e-07			exonic	nonsynonymous_SNV	TET2	NM_001127208	exon4	c.A3499G	p.R1167G	T	4.929	33	D	D	Yes
chr4	105269714	A	T	1	6	50	5.89989e-07			exonic	nonsynonymous_SNV	TET2	NM_001127208	exon9	c.A4149T	p.R1383S	T	2.968	23.3	D	N	Yes
chr4	105276154	G	T	1	17	87	5.8861e-07			exonic	nonsynonymous_SNV	TET2	NM_001127208	exon11	c.G5644T	p.A1882S	T	3.832	26	D	D	Yes
chr4	105276155	C	A	1	17	87	5.8861e-07			exonic	nonsynonymous_SNV	TET2	NM_001127208	exon11	c.C5645A	p.A1882D	T	3.753	25.6	D	D	Yes
chr4	105243709	A	G	2	27	118	5.00614e-07			exonic	nonsynonymous_SNV	TET2	NM_001127208	exon6	c.A3734G	p.Y1245C	T	4.313	29.7	D	D	Yes
chr4	105259677	G	T	1	12	72	3.65019e-07			exonic	nonsynonymous_SNV	TET2	NM_001127208	exon7	c.G3862T	p.G1288C	T	4.362	31	D	D	Yes
chr4	105276136	G	A	1	28	122	3.51785e-07			exonic	nonsynonymous_SNV	TET2	NM_001127208	exon11	c.G5626A	p.A1876T	T	4.199	28.6	D	D	Yes
chr4	105259769	G	T	2	12	73	2.39124e-07			exonic	nonsynonymous_SNV	TET2	NM_001127208	exon7	c.G3954T	p.E1318D	T	5.504	34	D	D	Yes
chr4	105261845	T	A	3	9	64	1.35137e-07			exonic	nonsynonymous_SNV	TET2	NM_001127208	exon8	c.T4041A	p.N1347K	T	3.288	24.1	D	N	Yes
chr4	105243637	G	T	2	30	131	1.23331e-07			exonic	nonsynonymous_SNV	TET2	NM_001127208	exon6	c.G3662T	p.C1221F	T	4.236	29	D	D	Yes
chr4	105243772	A	G	1	7	57	1.2303e-07			exonic	nonsynonymous_SNV	TET2	NM_001127208	exon6	c.A3797G	p.N1266S	T	3.934	26.5	D	D	Yes
chr4	105276107	C	G	1	13	78	1.18767e-07			exonic	nonsynonymous_SNV	TET2	NM_001127208	exon11	c.C5597G	p.P1866R	T	3.807	25.9	D	D	Yes
chr4	105243625	C	G	1	7	58	7.66779e-08			exonic	nonsynonymous_SNV	TET2	NM_001127208	exon6	c.C3650G	p.A1217G	T	3.246	24	D	N	Yes
chr4	105276179	A	T	1	11	73	5.49828e-08			exonic	nonsynonymous_SNV	TET2	NM_001127208	exon11	c.A5669T	p.N1890I	T	4.07	27.5	D	D	Yes
chr4	105261778	A	C	3	11	74	3.53807e-08			exonic	nonsynonymous_SNV	TET2	NM_001127208	exon8	c.A3974C	p.H1325P	T	3.844	26	D	D	Yes
chr4	105269726	C	G	1	10	75	4.57909e-09			exonic	nonsynonymous_SNV	TET2	NM_001127208	exon9	c.C4161G	p.N1387K	T	3.722	25.5	D	D	Yes
chr4	105269662	G	C	2	13	87	2.45112e-09			exonic	nonsynonymous_SNV	TET2	NM_001127208	exon9	c.G4097C	p.R1366P	T	4.519	32	D	D	Yes
chr4	105276137	C	G	1	12	84	1.96181e-09			exonic	nonsynonymous_SNV	TET2	NM_001127208	exon11	c.C5627G	p.A1876G	T	3.885	26.3	D	D	Yes
chr4	105276209	T	G	1	10	77	1.82165e-09			exonic	nonsynonymous_SNV	TET2	NM_001127208	exon11	c.T5699G	p.V1900G	T	4.082	27.6	D	D	Yes
chr4	105269703	C	G	2	30	143	1.72122e-09			exonic	nonsynonymous_SNV	TET2	NM_001127208	exon9	c.C4138G	p.H1380D	T	3.874	26.2	D	D	Yes
chr4	105243637	G	C	2	22	118	1.60954e-09			exonic	nonsynonymous_SNV	TET2	NM_001127208	exon6	c.G3662C	p.C1221S	T	4.097	27.7	D	D	Yes
chr4	105272627	C	G	1	10	80	4.5095e-10			exonic	nonsynonymous_SNV	TET2	NM_001127208	exon10	c.C4246G	p.H1416D	T	3.957	26.7	D	D	Yes
chr4	105276268	A	G	1	10	82	1.76289e-10			exonic	nonsynonymous_SNV	TET2	NM_001127208	exon11	c.A5758G	p.K1920E	T	4.129	28	D	D	Yes
chr4	105243630	C	T	1	14	105	3.69992e-12			exonic	nonsynonymous_SNV	TET2	NM_001127208	exon6	c.C3655T	p.H1219Y	T	3.667	25.3	D	D	Yes
chr4	105276274	G	C	1	14	106	2.33913e-12			exonic	nonsynonymous_SNV	TET2	NM_001127208	exon11	c.G5764C	p.A1922P	T	4.18	28.5	D	D	Yes
chr4	105261761	A	C	5	16	114	1.62617e-12			exonic	nonsynonymous_SNV	TET2	NM_001127208	exon8	c.A3957C	p.E1319D	T	3.391	24.4	D	D	Yes
chr4	105272576	A	C	4	15	121	1.22829e-14			exonic	nonsynonymous_SNV	TET2	NM_001127208	exon10	c.A4195C	p.T1399P	T	4.268	29.3	D	D	Yes
chr4	105276155	C	T	3	45	222	1.05717e-14			exonic	nonsynonymous_SNV	TET2	NM_001127208	exon11	c.C5645T	p.A1882V	T	3.753	25.6	D	D	Yes
chr4	105272662	T	G	8	53	383	4.71311e-39			exonic	nonsynonymous_SNV	TET2	NM_001127208	exon10	c.T4281G	p.D1427E	T	3.22	23.9	D	N	Yes

## Sheet: Supplementary Table 2
Supplementary Table 2: The 380 SNPs selected as instrumental variables for clonal haematopoiesis (CH) to estimate the causal effect in chronic kidney disease. The selected SNPs have MAF ≥ 0.01, and P value < 0.001 for CH (eaf = effect allele frequency, se = standard error)
SNP	effect_allele.exposure	other_allele.exposure	effect_allele.outcome	other_allele.outcome	beta.exposure	beta.outcome	eaf.exposure	eaf.outcome	se.outcome	pval.outcome	samplesize.outcome	chr.exposure	samplesize.exposure	se.exposure	pval.exposure
rs7705526	A	C	A	C	0.256791	-0.0124	0.299033	0.35	0.0091	0.1716	579035	chr5	65461	0.0270162	2e-21
rs58322641	C	T	C	T	0.144794	-0.0061	0.534433	0.51	0.008	0.4431	621313	chr3	65461	0.0245431	3.64e-09
rs9520550	G	A	G	A	-0.207725	-0.0053	0.867891	0.9	0.0139	0.7054	610911	chr13	65461	0.0395015	1.45e-07
rs76469893	C	T	C	T	0.333889	-0.0663	0.0305602	0.05	0.0257	0.009826	390486	chr16	65461	0.0679651	8.99e-07
rs71574228	A	C	A	C	-0.218493	-0.023	0.0877698	0.078	0.0167	0.1696	619793	chr6	65461	0.0457059	1.75e-06
rs34632562	A	G	A	G	-0.218533	-0.0241	0.0712103	0.094	0.0153	0.1147	621298	chr14	65461	0.0462096	2.25e-06
rs1011905	T	C	T	C	0.216074	0.0098	0.0774812	0.08	0.0167	0.5573	473486	chr6	65461	0.0460187	2.66e-06
rs56205841	T	C	T	C	0.253934	-0.0075	0.047662	0.061	0.0199	0.7044	426051	chr4	65461	0.0541038	2.69e-06
rs480523	A	G	A	G	0.23014	-0.0198	0.911443	0.93	0.019	0.2962	616643	chr13	65461	0.049196	2.9e-06
rs2079661	T	C	T	C	-0.148423	0.0083	0.177182	0.17	0.0111	0.458	619555	chr6	65461	0.0320872	3.73e-06
rs1963791	C	T	C	T	-0.144412	-0.0083	0.200096	0.17	0.0107	0.4388	579035	chr7	65461	0.0313436	4.08e-06
rs10816846	C	T	C	T	0.171039	-0.0144	0.10963	0.15	0.0122	0.2387	579035	chr9	65461	0.0376759	5.63e-06
rs144848374	C	G	C	G	0.446917	0.0811	0.0143597	0.025	0.0332	0.01468	416704	chr5	65461	0.0984754	5.67e-06
rs76455928	T	C	T	C	0.519973	0.0244	0.0107927	0.017	0.0494	0.6205	413163	chr6	65461	0.114618	5.72e-06
rs116129363	A	G	A	G	0.487285	0.0068	0.0119613	0.019	0.0385	0.8603	395733	chr4	65461	0.107465	5.78e-06
rs1968864	A	G	A	G	0.139179	0.0173	0.191626	0.24	0.0108	0.1082	546898	chr15	65461	0.0308601	6.48e-06
rs1279331	T	C	T	C	0.112177	0.0038	0.573051	0.55	0.0081	0.6366	616643	chr14	65461	0.0248955	6.61e-06
rs2967322	T	C	T	C	0.145477	0.0078	0.176456	0.22	0.0102	0.4437	573303	chr16	65461	0.032293	6.64e-06
rs72997313	A	G	A	G	0.47447	0.049	0.0117093	0.018	0.0373	0.1887	456807	chr2	65461	0.105544	6.94e-06
rs72862397	C	T	C	T	-0.169477	0.0177	0.108019	0.14	0.0137	0.1953	428593	chr2	65461	0.0378231	7.44e-06
rs17865343	A	G	A	G	-0.188133	-0.0155	0.104177	0.27	0.0115	0.1801	579035	chr4	65461	0.0419902	7.45e-06
rs4961467	T	G	T	G	0.118073	-0.0166	0.592544	0.53	0.0087	0.05552	579035	chr9	65461	0.0265283	8.55e-06
rs11690223	A	C	A	C	0.122048	0.0054	0.276348	0.34	0.0086	0.5295	616643	chr2	65461	0.0274229	8.56e-06
rs113754426	C	T	C	T	0.240221	-0.0097	0.0484792	0.08	0.0197	0.6225	425256	chr4	65461	0.0540386	8.77e-06
rs10505638	T	C	T	C	0.120997	-0.0043	0.268908	0.28	0.0086	0.6179	621148	chr8	65461	0.0272606	9.06e-06
rs71430768	C	G	C	G	0.496884	0.0037	0.011778	0.016	0.0386	0.9229	460567	chr14	65461	0.112076	9.27e-06
rs4241744	A	G	A	G	-0.207372	-0.0055	0.916592	0.92	0.016	0.7318	614193	chr4	65461	0.0467794	9.29e-06
rs62353215	C	G	C	G	0.299886	0.0093	0.0358458	0.031	0.0259	0.7208	468002	chr4	65461	0.0677711	9.65e-06
rs1052432	A	G	A	G	0.148649	-0.0003	0.17806	0.29	0.0097	0.9752	614950	chr5	65461	0.0337329	1.05e-05
rs150778589	A	G	A	G	0.457959	0.0251	0.0127862	0.017	0.0385	0.5146	419896	chr4	65461	0.104347	1.14e-05
rs7104475	C	T	C	T	-0.108507	-0.0177	0.581209	0.56	0.0082	0.02979	616643	chr11	65461	0.0247387	1.15e-05
rs10044384	G	C	G	C	0.127803	-0.0044	0.228663	0.21	0.0096	0.6463	621263	chr5	65461	0.0293618	1.34e-05
rs9499858	C	T	C	T	0.131664	0.0006	0.217893	0.2	0.0099	0.9538	615196	chr6	65461	0.0302606	1.36e-05
rs4835780	C	G	C	G	0.108181	0.0036	0.40767	0.41	0.0078	0.6472	621258	chr5	65461	0.0248881	1.38e-05
rs7047101	C	A	C	A	-0.106879	-0.0014	0.585074	0.57	0.0107	0.8933	413455	chr9	65461	0.0246816	1.49e-05
rs2538478	T	C	T	C	0.109655	0.0056	0.359642	0.36	0.0089	0.5288	577588	chr7	65461	0.0253862	1.56e-05
rs189040807	T	C	T	C	-0.15709	0.0333	0.125525	0.12	0.0169	0.04879	331708	chr3	65461	0.0365012	1.68e-05
rs1050909	T	G	T	G	-0.114134	0.0034	0.365057	0.27	0.0091	0.7079	579035	chr8	65461	0.0265573	1.73e-05
rs75144663	T	C	T	C	0.333436	0.0055	0.0348528	0.21	0.0152	0.7188	617502	chr2	65461	0.0779498	1.89e-05
rs7148949	A	G	A	G	0.124328	0.0028	0.261713	0.26	0.0094	0.7665	621006	chr14	65461	0.0291351	1.98e-05
rs77068362	G	A	G	A	-0.222222	0.0363	0.0516873	0.09	0.0175	0.03789	524293	chr10	65461	0.0522701	2.12e-05
rs6674831	A	G	A	G	-0.120491	0.008	0.7636	0.76	0.0099	0.4183	579035	chr1	65461	0.0285512	2.44e-05
rs72906361	G	T	G	T	-0.151886	0.002	0.127565	0.14	0.0116	0.8625	618765	chr2	65461	0.0360413	2.51e-05
rs78936864	G	A	G	A	0.242392	-0.0242	0.0562014	0.12	0.0161	0.1333	615470	chr8	65461	0.0576144	2.59e-05
rs1430249	G	T	G	T	0.110627	0.0116	0.369441	0.3	0.0086	0.1766	620952	chr2	65461	0.0263489	2.69e-05
rs7767167	A	G	A	G	-0.162246	0.0144	0.890179	0.85	0.0129	0.2665	610911	chr6	65461	0.038703	2.76e-05
rs117759972	T	A	T	A	-0.45383	-0.0022	0.0112892	0.02	0.0376	0.9532	408110	chr6	65461	0.108376	2.82e-05
rs10732882	G	T	G	T	0.106087	-0.0016	0.600396	0.54	0.0079	0.8379	616643	chr11	65461	0.0253524	2.86e-05
rs1077878	A	T	A	T	-0.112283	0.0013	0.704396	0.7	0.0085	0.8827	621195	chr2	65461	0.0269102	3.01e-05
rs11855218	A	G	A	G	-0.142826	-0.0047	0.186462	0.16	0.0114	0.6808	615592	chr15	65461	0.0342539	3.05e-05
rs7636946	C	A	C	A	-0.135178	-0.005	0.164441	0.2	0.0097	0.606	621088	chr3	65461	0.0324818	3.16e-05
rs10997266	T	C	T	C	0.103169	-0.0076	0.426521	0.38	0.008	0.3397	621296	chr10	65461	0.0248103	3.21e-05
rs61801582	A	C	A	C	-0.192827	0.0003	0.0667573	0.088	0.0176	0.9873	426051	chr1	65461	0.0463934	3.23e-05
rs2287182	T	C	T	C	0.162919	-0.0057	0.115871	0.11	0.013	0.6611	616643	chr12	65461	0.0393098	3.41e-05
rs118083311	T	C	T	C	0.316286	-0.0168	0.0227616	0.041	0.025	0.5022	421325	chr1	65461	0.076371	3.45e-05
rs76174129	G	A	G	A	-0.402573	0.0277	0.0169643	0.03	0.0316	0.3792	567721	chr16	65461	0.0974055	3.58e-05
rs74588661	A	G	A	G	0.300568	0.0138	0.0282764	0.041	0.0253	0.5871	426862	chr3	65461	0.0728294	3.68e-05
rs4129229	T	A	T	A	-0.118534	0.0058	0.232398	0.28	0.0092	0.5287	579035	chr11	65461	0.028734	3.7e-05
rs77881646	G	A	G	A	0.190855	-0.0042	0.0785506	0.08	0.0158	0.7894	579035	chr3	65461	0.0462619	3.7e-05
rs77381811	C	T	C	T	0.226886	0.0373	0.0471197	0.06	0.0178	0.03625	470813	chr8	65461	0.0550842	3.81e-05
rs71631792	C	A	C	A	-0.172005	0.0217	0.086563	0.11	0.0139	0.1195	579035	chr1	65461	0.0418074	3.88e-05
rs6967843	A	T	A	T	-0.110057	0.0026	0.291632	0.28	0.0093	0.7817	621193	chr7	65461	0.0267863	3.98e-05
rs1254118	G	C	G	C	0.242445	-0.0282	0.956447	0.936	0.0196	0.1506	560709	chr1	65461	0.0590409	4.02e-05
rs139518724	T	A	T	A	0.438148	-0.0221	0.0126106	0.03	0.0344	0.5204	416206	chr7	65461	0.106747	4.05e-05
rs62289401	T	C	T	C	-0.375034	0.0309	0.0169032	0.043	0.0313	0.3236	355547	chr4	65461	0.0914305	4.1e-05
rs78719330	T	A	T	A	0.384284	0.0029	0.0158109	0.03	0.0354	0.9336	421325	chr4	65461	0.0937275	4.13e-05
rs73125289	C	G	C	G	-0.200522	0.0023	0.0599823	0.099	0.018	0.8992	399236	chr12	65461	0.0489334	4.17e-05
rs11822751	T	C	T	C	-0.26365	0.0021	0.0526497	0.21	0.0167	0.902	565809	chr11	65461	0.0645155	4.38e-05
rs72822968	A	C	A	C	0.250955	0.0195	0.0402148	0.047	0.0225	0.3863	579035	chr2	65461	0.0614142	4.38e-05
rs58253217	G	A	G	A	0.241366	0.0456	0.0466003	0.04	0.0245	0.06223	468246	chr1	65461	0.0591024	4.43e-05
rs62033607	A	C	A	C	-0.161742	-0.0149	0.0960572	0.14	0.014	0.2882	430146	chr15	65461	0.0396424	4.5e-05
rs61932730	C	A	C	A	0.145023	0.0104	0.131651	0.16	0.0112	0.3567	579035	chr12	65461	0.035602	4.63e-05
rs11571170	A	C	A	C	0.371779	0.0252	0.0157346	0.021	0.0324	0.4375	458691	chr11	65461	0.0913149	4.67e-05
rs1353341	A	G	A	G	0.178192	0.0003	0.0869373	0.07	0.0183	0.9865	463659	chr1	65461	0.0439276	4.98e-05
rs144534381	T	C	T	C	0.439012	0.023	0.0118162	0.017	0.0357	0.5186	455577	chr13	65461	0.108428	5.15e-05
rs2958298	G	C	G	C	0.126723	-0.0053	0.206001	0.34	0.0106	0.6185	482150	chr15	65461	0.031329	5.23e-05
rs143237314	T	C	T	C	-0.268577	-0.0129	0.0311407	0.045	0.0236	0.5845	424975	chr3	65461	0.0665019	5.38e-05
rs76728141	A	G	A	G	-0.20034	0.0422	0.0577443	0.083	0.018	0.01911	428593	chr10	65461	0.0497266	5.61e-05
rs2819851	G	A	G	A	-0.137553	0.0262	0.156803	0.12	0.0121	0.03032	616643	chr9	65461	0.0341625	5.66e-05
rs2345577	C	G	C	G	0.108428	0.0029	0.629474	0.74	0.0095	0.7594	579035	chr8	65461	0.0270209	6e-05
rs13132358	C	T	C	T	-0.157498	0.0013	0.838858	0.91	0.0155	0.9341	621048	chr4	65461	0.0392529	6.01e-05
rs117793232	G	A	G	A	0.192153	0.0161	0.0820641	0.1	0.0193	0.4031	378093	chr15	65461	0.0479516	6.14e-05
rs149456702	A	G	A	G	0.30913	0.0391	0.023197	0.041	0.0232	0.09245	471736	chr11	65461	0.0772304	6.26e-05
rs3905902	A	G	A	G	0.14495	0.0103	0.208292	0.13	0.0139	0.4593	574354	chr3	65461	0.036216	6.27e-05
rs55746901	C	T	C	T	-0.158149	0.0235	0.14585	0.09	0.0198	0.2352	426491	chr6	65461	0.0396273	6.58e-05
rs6584278	T	C	T	C	0.0999517	-0.0027	0.378523	0.44	0.0079	0.736	621241	chr10	65461	0.0251203	6.92e-05
rs72994512	C	T	C	T	-0.132788	-0.015	0.156704	0.15	0.0113	0.1831	621025	chr4	65461	0.0334168	7.08e-05
rs592236	C	T	C	T	0.180034	-0.0154	0.0704694	0.11	0.0154	0.3176	424604	chr6	65461	0.0454456	7.45e-05
rs2388989	A	G	A	G	-0.115014	0.0121	0.248232	0.35	0.009	0.1805	616643	chr12	65461	0.0290441	7.5e-05
rs72860429	C	A	C	A	0.291901	0.0165	0.0259773	0.04	0.0226	0.4646	465623	chr11	65461	0.0737628	7.58e-05
rs59865576	A	G	A	G	0.187407	0.011	0.099334	0.072	0.0261	0.6739	475272	chr6	65461	0.047464	7.87e-05
rs114848265	A	G	A	G	0.376352	0.0126	0.015177	0.028	0.0317	0.6907	416382	chr1	65461	0.0953677	7.94e-05
rs4670399	A	G	A	G	0.100925	0.0042	0.647133	0.62	0.008	0.6016	620961	chr2	65461	0.0255915	8.02e-05
rs13394423	A	C	A	C	0.226562	0.0455	0.0630834	0.055	0.0235	0.05243	613707	chr2	65461	0.0575306	8.21e-05
rs80251407	C	G	C	G	0.156905	-0.011	0.102473	0.12	0.012	0.3586	621298	chr11	65461	0.0398448	8.22e-05
rs10895178	A	G	A	G	-0.211378	-0.0305	0.0722415	0.054	0.025	0.2225	579035	chr11	65461	0.0536895	8.25e-05
rs238330	A	G	A	G	0.096491	-0.0084	0.47099	0.49	0.0081	0.2982	579035	chr13	65461	0.0245242	8.34e-05
rs16923708	T	G	T	G	0.157783	-0.0017	0.123883	0.26	0.0115	0.8796	616643	chr8	65461	0.0401227	8.41e-05
rs1466384	G	A	G	A	-0.140164	0.0057	0.830571	0.89	0.0134	0.6709	612550	chr8	65461	0.0356477	8.43e-05
rs10836762	A	T	A	T	-0.114325	0.0034	0.220078	0.28	0.0094	0.7155	621196	chr11	65461	0.0290866	8.48e-05
rs117209247	G	A	G	A	-0.26974	0.027	0.0301554	0.04	0.027	0.3175	422433	chr16	65461	0.0686403	8.5e-05
rs12379245	A	T	A	T	0.125077	0.0172	0.168299	0.24	0.0112	0.1238	579035	chr9	65461	0.0318298	8.51e-05
rs75170834	A	G	A	G	-0.275088	0.0314	0.0317976	0.041	0.0212	0.138	621027	chr12	65461	0.0700439	8.59e-05
rs12781051	T	C	T	C	-0.102113	0.001	0.399665	0.48	0.0134	0.9406	295939	chr10	65461	0.0259998	8.59e-05
rs10108217	G	T	G	T	0.245983	-0.0347	0.0437971	0.04	0.0232	0.1349	579035	chr8	65461	0.062638	8.6e-05
rs7795417	A	G	A	G	0.111872	-0.0017	0.237592	0.3	0.0096	0.861	574354	chr7	65461	0.0284958	8.64e-05
rs4621891	A	G	A	G	0.169496	0.0122	0.0793984	0.13	0.0144	0.3948	428593	chr9	65461	0.0432267	8.81e-05
rs8044353	A	G	A	G	-0.161961	-0.0137	0.150234	0.11	0.0165	0.407	579035	chr16	65461	0.0413543	8.99e-05
rs17674009	A	T	A	T	-0.241314	-0.0135	0.0374192	0.068	0.0201	0.5019	422433	chr12	65461	0.0616343	9.03e-05
rs12436948	C	A	C	A	0.111975	-0.0031	0.254449	0.29	0.0088	0.7262	616643	chr14	65461	0.0286012	9.04e-05
rs4661294	A	G	A	G	0.0991008	-0.0097	0.424795	0.48	0.0082	0.2347	579035	chr1	65461	0.0253265	9.12e-05
rs7003861	C	T	C	T	-0.0964594	-0.0043	0.535884	0.51	0.0078	0.5787	616643	chr8	65461	0.0246649	9.2e-05
rs559273	G	A	G	A	0.10102	0.0014	0.34849	0.34	0.0094	0.877	480703	chr6	65461	0.0258767	9.47e-05
rs147274315	G	A	G	A	0.460451	-0.0527	0.0109149	0.02	0.0452	0.2429	406241	chr13	65461	0.118055	9.61e-05
rs878035	A	G	A	G	0.227547	-0.0024	0.0412307	0.064	0.02	0.9058	417496	chr13	65461	0.0583508	9.63e-05
rs76816516	T	C	T	C	-0.301475	0.0183	0.0228075	0.028	0.0315	0.5602	422433	chr1	65461	0.07734	9.7e-05
rs117442026	G	A	G	A	-0.341288	-0.0012	0.0173386	0.03	0.0284	0.9671	464607	chr8	65461	0.0875883	9.76e-05
rs28675815	T	C	T	C	0.0998928	-0.0068	0.353485	0.34	0.0098	0.4868	520498	chr12	65461	0.0257031	0.000101736
rs12644637	T	C	T	C	0.100193	0.0081	0.379829	0.49	0.0078	0.303	621161	chr4	65461	0.0257943	0.000102621
rs11134492	A	G	A	G	-0.106942	-0.0207	0.274148	0.38	0.0097	0.03228	572698	chr5	65461	0.0275553	0.000104032
rs504865	T	C	T	C	0.196281	0.004	0.0793602	0.19	0.0144	0.7823	621225	chr2	65461	0.0507678	0.000110521
rs3924689	T	C	T	C	0.0966068	0.0011	0.483983	0.48	0.0088	0.9008	620446	chr8	65461	0.0249931	0.000110933
rs731616	T	C	T	C	-0.119496	-0.0064	0.737737	0.81	0.0118	0.5894	474249	chr11	65461	0.030937	0.000112203
rs12318744	G	A	G	A	-0.292813	0.0087	0.0264356	0.02	0.0299	0.7716	472570	chr12	65461	0.075883	0.000113971
rs58063451	G	T	G	T	-0.2624	-0.0006	0.0322177	0.05	0.0209	0.9765	570019	chr14	65461	0.068039	0.000114968
rs922778	G	A	G	A	-0.129577	-0.0085	0.1508	0.19	0.0104	0.4132	579035	chr15	65461	0.0336223	0.000116244
rs2445304	G	A	G	A	0.0941106	-0.0078	0.489742	0.45	0.0082	0.3418	579035	chr11	65461	0.0244359	0.00011748
rs77892528	T	C	T	C	0.317559	0.0611	0.0228151	0.022	0.0294	0.03768	613348	chr7	65461	0.0824894	0.000118265
rs147996237	T	C	T	C	0.39721	0.0057	0.0116405	0.012	0.0565	0.9196	361881	chr1	65461	0.103265	0.000119813
rs12895026	A	G	A	G	0.206999	0.0311	0.048632	0.06	0.0193	0.1068	463378	chr14	65461	0.0538227	0.000120086
rs467095	C	T	C	T	-0.0971395	0.002	0.495868	0.4	0.0084	0.812	621065	chr5	65461	0.0252868	0.000122279
rs1421477	C	T	C	T	-0.151303	-0.002	0.888353	0.86	0.012	0.8706	615196	chr7	65461	0.0394144	0.000123656
rs13374217	T	A	T	A	0.40205	0.014	0.0125647	0.02	0.0439	0.7504	418919	chr1	65461	0.104819	0.000125222
rs10222469	C	A	C	A	0.114324	0.0117	0.743657	0.81	0.0107	0.2717	616643	chr3	65461	0.0298337	0.00012708
rs12194364	G	A	G	A	-0.145249	-0.0018	0.108637	0.16	0.0125	0.8851	473486	chr6	65461	0.0379513	0.00012959
rs2805787	G	A	G	A	-0.113022	-0.003	0.295481	0.18	0.0106	0.776	621266	chr9	65461	0.0295336	0.000129779
rs144565704	C	T	C	T	0.407071	0.0276	0.0114725	0.02	0.0351	0.4326	458725	chr13	65461	0.106417	0.000130645
rs3916007	G	A	G	A	-0.191597	0.0124	0.0661233	0.06	0.0168	0.4607	621162	chr4	65461	0.0501083	0.000131486
rs12375564	A	T	A	T	-0.176465	0.0172	0.0684224	0.098	0.018	0.3409	393694	chr9	65461	0.0461625	0.000132002
rs116993813	A	G	A	G	0.402179	-0.0033	0.0121981	0.019	0.0358	0.927	419856	chr14	65461	0.105373	0.000135232
rs6720075	C	T	C	T	-0.159844	-0.0226	0.892493	0.914	0.0154	0.1419	602810	chr2	65461	0.041902	0.000136348
rs77519543	A	G	A	G	0.402385	-0.0724	0.0119919	0.017	0.0371	0.05111	458506	chr6	65461	0.105486	0.000136405
rs993413	T	C	T	C	-0.201598	-0.0122	0.922977	0.89	0.0178	0.4935	621298	chr1	65461	0.0528585	0.00013678
rs140804866	G	A	G	A	0.392808	0.0181	0.0138632	0.03	0.0266	0.4949	611237	chr8	65461	0.103062	0.000138205
rs17715065	T	C	T	C	-0.0968825	-0.0072	0.398902	0.48	0.0079	0.3629	610306	chr5	65461	0.0254429	0.000140185
rs76304828	C	G	C	G	0.231186	-0.007	0.0371595	0.062	0.0212	0.7411	420651	chr5	65461	0.0607583	0.000141797
rs11174318	A	C	A	C	0.202115	-0.053	0.0497013	0.068	0.0189	0.005157	436641	chr12	65461	0.0531445	0.000142887
rs259450	G	C	G	C	0.107569	0.0139	0.268901	0.2	0.01	0.1624	621157	chr3	65461	0.0283693	0.000149594
rs10429863	T	C	T	C	0.0977541	0.0053	0.661501	0.62	0.0086	0.5342	579035	chr1	65461	0.0257842	0.000149893
rs4663109	G	A	G	A	0.110556	0.0081	0.772429	0.74	0.0092	0.3744	579035	chr2	65461	0.0291984	0.00015285
rs73156733	G	A	G	A	0.179627	-0.006	0.0637708	0.1	0.0169	0.7227	422067	chr7	65461	0.0474724	0.000154447
rs73244753	G	A	G	A	-0.152335	0.0172	0.129612	0.08	0.0162	0.2865	621013	chr5	65461	0.0402793	0.000155593
rs72634734	T	C	T	C	-0.143275	-0.0099	0.109202	0.13	0.0127	0.4375	579035	chr8	65461	0.0378893	0.000155944
rs10765860	C	T	C	T	0.0997637	0.0058	0.695078	0.7	0.0085	0.4966	621257	chr11	65461	0.026394	0.000156961
rs78541047	A	G	A	G	-0.151614	-0.0106	0.0961718	0.15	0.0132	0.4246	465034	chr1	65461	0.0401463	0.000159024
rs60766650	T	C	T	C	0.136043	0.0156	0.1595	0.22	0.0121	0.1965	579035	chr10	65461	0.0360679	0.000162034
rs9360452	A	G	A	G	0.160552	0.0029	0.116818	0.22	0.0116	0.8034	619841	chr6	65461	0.0425688	0.00016221
rs6459652	C	T	C	T	-0.106012	-0.0038	0.40547	0.3	0.009	0.6761	571856	chr6	65461	0.0281187	0.000163154
rs74055946	A	G	A	G	-0.151354	-0.0354	0.11626	0.081	0.0169	0.03615	579035	chr12	65461	0.0401523	0.000163574
rs35085213	A	G	A	G	0.394772	0.0253	0.0126946	0.021	0.0408	0.5347	377933	chr14	65461	0.104796	0.000165188
rs200307	G	A	G	A	-0.101573	-0.0077	0.658858	0.49	0.0096	0.4219	430909	chr14	65461	0.0269701	0.0001658
rs7659249	T	C	T	C	-0.104298	0.0019	0.267923	0.3	0.0086	0.8241	621299	chr4	65461	0.0276957	0.000165976
rs12683804	T	C	T	C	-0.117887	0.0059	0.177892	0.19	0.0106	0.575	573303	chr9	65461	0.0313071	0.000166209
rs79484232	A	T	A	T	0.223801	-0.0275	0.0405967	0.066	0.0209	0.1869	426051	chr4	65461	0.05946	0.000167293
rs56204575	A	G	A	G	-0.102148	0.0033	0.632621	0.64	0.0091	0.7169	579035	chr6	65461	0.0271426	0.000167633
rs11723284	G	T	G	T	-0.128727	-0.006	0.142535	0.19	0.0107	0.5755	579035	chr4	65461	0.0342063	0.000167718
rs113625398	A	G	A	G	0.196188	-0.0007	0.0527337	0.077	0.018	0.9691	435878	chr7	65461	0.0521477	0.000168453
rs112906947	G	A	G	A	0.295336	0.0098	0.0231359	0.03	0.0316	0.7556	422433	chr10	65461	0.078509	0.000168689
rs60833794	A	G	A	G	-0.168693	0.007	0.0951788	0.063	0.0194	0.7187	573303	chr15	65461	0.0449252	0.000173356
rs73127337	A	T	A	T	0.225758	0.0021	0.0559799	0.044	0.0366	0.9534	458676	chr3	65461	0.0601667	0.000175278
rs60256580	C	G	C	G	-0.164154	-0.0012	0.0981042	0.075	0.0157	0.9383	621256	chr12	65461	0.0437649	0.000176261
rs147000320	C	T	C	T	0.414665	0.0993	0.0113655	0.02	0.0384	0.009699	458438	chr12	65461	0.110565	0.000176538
rs186462144	C	G	C	G	0.279438	0.0464	0.0251218	0.038	0.0295	0.115	375168	chr2	65461	0.0745099	0.000176587
rs57632298	T	C	T	C	0.162079	-0.0008	0.0813461	0.099	0.0133	0.9495	621282	chr7	65461	0.0432782	0.000180357
rs77182006	A	T	A	T	-0.333502	0.0149	0.0190113	0.094	0.0211	0.4803	533940	chr5	65461	0.0890545	0.00018045
rs12211159	A	T	A	T	0.143551	0.0039	0.121844	0.096	0.0163	0.8099	427146	chr6	65461	0.0383546	0.000182032
rs148854582	C	G	C	G	0.414484	0.0207	0.0111593	0.016	0.0469	0.6591	376593	chr7	65461	0.110767	0.000182601
rs2972803	C	A	C	A	-0.816306	0.0145	0.996975	0.983	0.0597	0.8077	386325	chr16	65461	0.218172	0.00018287
rs1860794	G	A	G	A	-0.153862	-0.0082	0.110837	0.08	0.0191	0.6674	428593	chr7	65461	0.0411315	0.000183486
rs2765892	A	G	A	G	0.0926792	-0.0027	0.491705	0.56	0.009	0.7637	579035	chr1	65461	0.0247927	0.00018537
rs1516485	C	T	C	T	-0.585825	-0.1424	0.994355	0.9918	0.0665	0.03224	349570	chr3	65461	0.156738	0.000185775
rs76643606	G	A	G	A	0.374424	0.0294	0.0173462	0.04	0.0251	0.2413	610085	chr11	65461	0.100259	0.000188036
rs78062488	C	T	C	T	0.281559	0.0272	0.0384122	0.17	0.0166	0.1011	620128	chr4	65461	0.0754226	0.000189144
rs9793832	A	G	A	G	-0.13618	-0.0113	0.236263	0.18	0.0133	0.3971	579035	chr1	65461	0.0365186	0.000192197
rs4772053	G	A	G	A	-0.198898	-0.0312	0.050595	0.09	0.0172	0.06951	428367	chr13	65461	0.0533506	0.000192909
rs73162878	C	T	C	T	-0.323826	0.0443	0.0178809	0.03	0.0297	0.1359	422433	chr3	65461	0.0868693	0.000193207
rs141962008	G	C	G	C	0.391859	0.0738	0.0133209	0.01	0.043	0.0857	449989	chr9	65461	0.105235	0.000196366
rs1144986	G	A	G	A	0.106995	0.0105	0.226448	0.29	0.0093	0.2612	610306	chr5	65461	0.0287353	0.000196491
rs78409324	T	G	T	G	0.19152	-0.0049	0.0596844	0.057	0.0209	0.816	428593	chr16	65461	0.0514858	0.000199327
rs7982618	A	C	A	C	0.0947213	-0.0158	0.385504	0.38	0.009	0.07915	621092	chr13	65461	0.0254818	0.000201427
rs11403	G	A	G	A	-0.091265	-0.0017	0.544889	0.57	0.0083	0.8394	575264	chr16	65461	0.0245673	0.000203291
rs55823910	G	C	G	C	0.106489	-0.0136	0.232291	0.22	0.0101	0.1779	573303	chr1	65461	0.0286788	0.000204682
rs144214859	A	G	A	G	0.377453	0.0304	0.0164067	0.014	0.0361	0.3991	618448	chr2	65461	0.101826	0.000209867
rs12911014	A	G	A	G	0.104738	0.0054	0.252395	0.22	0.0101	0.5948	579035	chr15	65461	0.028269	0.000211359
rs2696141	A	C	A	C	0.132029	-0.003	0.15717	0.11	0.0147	0.8364	470259	chr9	65461	0.0356375	0.000211566
rs12531136	C	A	C	A	0.116103	0.01	0.789989	0.79	0.0103	0.3352	621295	chr7	65461	0.031339	0.000211612
rs7555835	T	C	T	C	0.290788	0.0078	0.0280854	0.038	0.0253	0.7577	578447	chr1	65461	0.0785468	0.000213819
rs7915194	C	T	C	T	-0.0996966	-0.0046	0.610906	0.68	0.009	0.6116	573303	chr10	65461	0.0269574	0.000217051
rs59674332	T	C	T	C	0.316782	0.0247	0.0238997	0.077	0.0206	0.2306	574310	chr10	65461	0.0857317	0.000219851
rs16924228	A	C	A	C	-0.16027	-0.0258	0.111013	0.075	0.0213	0.2252	468256	chr11	65461	0.0433795	0.000220233
rs13421382	C	A	C	A	0.375601	0.0046	0.0138403	0.04	0.0236	0.8445	616400	chr2	65461	0.101697	0.000221343
rs9743792	C	T	C	T	0.102297	-0.0244	0.7429	0.76	0.0094	0.009713	573303	chr14	65461	0.0277195	0.000223879
rs11611740	T	C	T	C	-0.117619	-0.0003	0.168154	0.25	0.0109	0.9766	431243	chr12	65461	0.031884	0.000225154
rs10896204	A	G	A	G	-0.161643	0.0165	0.90712	0.93	0.0212	0.4384	391917	chr11	65461	0.0438425	0.000226993
rs1759696	G	T	G	T	0.102172	0.0039	0.738768	0.75	0.0091	0.6694	621268	chr1	65461	0.027717	0.000227571
rs62023602	A	G	A	G	0.311666	0.0224	0.0196147	0.027	0.0325	0.4904	415594	chr15	65461	0.0847253	0.00023457
rs72742402	A	G	A	G	0.264118	0.0082	0.0258169	0.045	0.0223	0.7125	467092	chr1	65461	0.0718179	0.000235426
rs2239206	A	G	A	G	0.0959883	-0.0006	0.36757	0.47	0.008	0.9437	616643	chr12	65461	0.0261491	0.000241781
rs2500274	A	G	A	G	0.193241	0.021	0.942386	0.94	0.0207	0.312	575698	chr1	65461	0.0526857	0.000244636
rs11682263	G	T	G	T	0.0943179	0.002	0.368341	0.34	0.01	0.8391	482150	chr2	65461	0.0257172	0.00024493
rs117775010	G	A	G	A	0.417664	0.0041	0.0114037	0.01	0.0454	0.9285	416791	chr7	65461	0.113951	0.000247043
rs80072916	T	C	T	C	0.217042	0.0213	0.0395655	0.056	0.0214	0.3193	423228	chr16	65461	0.0592466	0.000248919
rs10104596	A	G	A	G	-0.0905328	-0.0145	0.428003	0.43	0.0081	0.07195	579035	chr8	65461	0.0247216	0.000250158
rs17501484	C	T	C	T	0.374314	-0.0009	0.0127099	0.02	0.0308	0.978	463505	chr1	65461	0.102347	0.000254882
rs3814371	C	A	C	A	0.138274	-0.0036	0.153656	0.27	0.0111	0.7479	616643	chr2	65461	0.0378255	0.000256604
rs80046706	T	A	T	A	0.316586	0.066	0.0180947	0.02	0.0355	0.06328	395733	chr8	65461	0.086647	0.000258444
rs72873061	C	T	C	T	0.263566	-0.0418	0.035693	0.03	0.0401	0.2974	461572	chr3	65461	0.0721526	0.000259303
rs495512	T	C	T	C	0.126119	-0.0039	0.148012	0.14	0.0176	0.8249	378162	chr1	65461	0.034535	0.0002603
rs10004577	T	C	T	C	-0.102728	-0.0083	0.255412	0.27	0.0087	0.3411	621028	chr4	65461	0.0281784	0.000266753
rs9561524	A	G	A	G	0.113945	0.007	0.213547	0.2	0.0103	0.4982	616643	chr13	65461	0.0312593	0.000267247
rs6966030	T	C	T	C	0.104215	0.0022	0.280068	0.21	0.01	0.8274	621264	chr7	65461	0.0286014	0.00026875
rs77517226	T	A	T	A	-0.199894	0.0353	0.0552314	0.08	0.0156	0.02344	579035	chr3	65461	0.0548799	0.000270127
rs188235764	A	G	A	G	0.273548	0.0049	0.0246635	0.034	0.0268	0.8554	424975	chr10	65461	0.0751494	0.000272576
rs4325354	T	C	T	C	0.163251	0.0232	0.921602	0.92	0.0169	0.1702	471599	chr12	65461	0.0448874	0.000275946
rs146702740	T	C	T	C	0.395935	-0.0351	0.0115107	0.02	0.0385	0.3613	408877	chr13	65461	0.108906	0.000277364
rs144830857	T	C	T	C	0.382704	-0.0146	0.0121752	0.017	0.0447	0.7439	380881	chr1	65461	0.105312	0.000279063
rs3088203	C	T	C	T	-0.0896618	-0.0036	0.533715	0.47	0.008	0.652	615196	chr6	65461	0.0247052	0.000284223
rs77051265	A	C	A	C	0.395247	0.0742	0.0111058	0.013	0.0453	0.1013	415302	chr4	65461	0.108964	0.000286372
rs77883187	C	T	C	T	0.366432	-0.0152	0.0198057	0.09	0.0283	0.5924	523744	chr11	65461	0.101061	0.00028803
rs112853622	C	G	C	G	-0.392275	-0.0071	0.0117704	0.023	0.0401	0.8601	370609	chr10	65461	0.108274	0.000291215
rs1885793	A	T	A	T	0.208421	0.0515	0.956944	0.94	0.019	0.006548	621077	chr10	65461	0.0575335	0.000291657
rs6443920	C	T	C	T	0.0926609	-0.0157	0.635226	0.57	0.0083	0.05782	575138	chr3	65461	0.0256363	0.00030099
rs2933039	G	A	G	A	-0.0953273	0.0083	0.394456	0.28	0.009	0.3552	616643	chr8	65461	0.0263899	0.000303537
rs80227125	C	T	C	T	0.373102	-0.0115	0.0127328	0.02	0.0323	0.7211	450394	chr9	65461	0.103329	0.000305239
rs12410115	C	T	C	T	-0.288428	0.0414	0.0376713	0.2	0.0186	0.02612	560600	chr1	65461	0.0799857	0.000310962
rs56231975	A	G	A	G	-0.107443	0.0135	0.226998	0.31	0.0088	0.126	579035	chr10	65461	0.0298089	0.000312896
rs73207700	C	T	C	T	0.31221	0.0028	0.018301	0.03	0.0326	0.9323	422433	chr13	65461	0.0867074	0.000317319
rs62297731	T	C	T	C	0.255194	0.0118	0.0270314	0.038	0.0268	0.6597	424975	chr4	65461	0.0708807	0.000317806
rs11064570	G	C	G	C	-0.129353	-0.006	0.124914	0.15	0.0117	0.6093	621111	chr12	65461	0.0359445	0.000319834
rs78316289	A	G	A	G	0.400502	0.0287	0.0106246	0.026	0.0313	0.3588	455539	chr10	65461	0.111468	0.000326919
rs13063657	T	C	T	C	0.266907	-0.0322	0.02516	0.031	0.0315	0.3062	419896	chr3	65461	0.0742991	0.000327733
rs9317120	T	G	T	G	-0.097118	-0.0026	0.72036	0.66	0.0098	0.7897	573637	chr13	65461	0.0270435	0.000329183
rs73597637	T	C	T	C	0.262532	0.0643	0.0276424	0.027	0.0283	0.02312	462460	chr9	65461	0.0731282	0.00033065
rs17243048	A	G	A	G	-0.118127	-0.0151	0.168367	0.26	0.0094	0.106	613424	chr14	65461	0.0329049	0.000330752
rs113440283	G	A	G	A	0.29356	-0.0292	0.0202105	0.03	0.0314	0.3525	422433	chr2	65461	0.0817917	0.000331795
rs6862916	G	A	G	A	-0.162783	0.0188	0.104169	0.13	0.0156	0.2265	577928	chr5	65461	0.0454287	0.000339341
rs71510337	A	G	A	G	0.177924	0.0178	0.0569729	0.096	0.0169	0.2897	428593	chr8	65461	0.0496609	0.000339967
rs997564	C	A	C	A	0.224389	-0.0037	0.0435297	0.15	0.0149	0.8031	620116	chr2	65461	0.0626811	0.000343799
rs17007563	T	C	T	C	-0.17469	-0.0145	0.0839355	0.13	0.0152	0.339	620115	chr2	65461	0.0488322	0.000347085
rs72779543	C	G	C	G	0.108768	0.009	0.191977	0.2	0.0115	0.4347	569997	chr16	65461	0.0304116	0.000348174
rs1157200	C	T	C	T	0.0931496	0.014	0.596363	0.68	0.0087	0.1089	574354	chr2	65461	0.0260573	0.000350496
rs72722203	A	G	A	G	-0.2462	0.0183	0.0290478	0.04	0.0266	0.4913	419896	chr1	65461	0.0688801	0.000351131
rs538138	C	T	C	T	-0.164747	-0.0247	0.115153	0.19	0.0158	0.1177	579035	chr11	65461	0.0460919	0.000351156
rs862055	C	T	C	T	-0.0944236	-0.0017	0.696155	0.66	0.0082	0.836	621254	chr14	65461	0.0264227	0.000352137
rs138671503	A	G	A	G	0.323618	-0.0152	0.0172316	0.026	0.0413	0.7121	372616	chr11	65461	0.0905998	0.000354328
rs3911941	T	C	T	C	-0.115108	0.0113	0.162761	0.2	0.0108	0.2965	579035	chr3	65461	0.0322294	0.000354923
rs4853480	C	A	C	A	-0.194255	-0.0043	0.928072	0.76	0.0153	0.7804	583925	chr2	65461	0.0543977	0.0003556
rs4272363	C	A	C	A	-0.119033	0.0071	0.164648	0.27	0.0094	0.4547	616643	chr8	65461	0.0334101	0.000366936
rs4971548	G	T	G	T	-0.132853	-0.0016	0.131926	0.15	0.0112	0.8893	621324	chr2	65461	0.0372937	0.000367571
rs73159752	A	G	A	G	0.273218	0.0251	0.0229602	0.038	0.0309	0.416	375656	chr3	65461	0.0767496	0.000371049
rs6467401	C	T	C	T	-0.0886006	-0.0065	0.539611	0.63	0.0087	0.4572	577588	chr7	65461	0.0248892	0.000371131
rs145230736	C	G	C	G	0.199133	0.0029	0.0583783	0.074	0.0179	0.8693	621321	chr10	65461	0.0559411	0.000371291
rs138187129	A	G	A	G	0.326987	0.04	0.0166893	0.036	0.0301	0.1836	415784	chr2	65461	0.091885	0.000372757
rs7481410	A	G	A	G	0.20223	0.0086	0.0544675	0.043	0.0215	0.6885	619851	chr11	65461	0.0568387	0.000373744
rs17488855	A	G	A	G	-0.183972	0.0045	0.0529705	0.087	0.0192	0.8151	393801	chr13	65461	0.0517146	0.00037446
rs77300958	A	G	A	G	-0.136498	-0.0139	0.123211	0.16	0.0124	0.2607	579035	chr1	65461	0.0385054	0.000392774
rs11766426	G	C	G	C	-0.121136	0.0105	0.141749	0.17	0.0119	0.3779	577588	chr7	65461	0.034185	0.000394816
rs13415322	A	G	A	G	-0.0908706	-0.0045	0.334505	0.31	0.0086	0.5966	621208	chr2	65461	0.0256609	0.000398306
rs11795159	C	T	C	T	0.3872	0.0374	0.0113961	0.02	0.0355	0.2918	418919	chr9	65461	0.109569	0.000409575
rs7648460	A	C	A	C	0.168605	-0.001	0.0841493	0.062	0.0182	0.9543	619890	chr3	65461	0.0477636	0.000415561
rs12586663	T	A	T	A	0.0924008	-0.0095	0.319793	0.36	0.0082	0.2428	621040	chr14	65461	0.0261802	0.000416473
rs7329101	C	T	C	T	-0.122213	0.0008	0.850774	0.87	0.0126	0.9486	579035	chr13	65461	0.0346706	0.000423539
rs17092932	C	T	C	T	0.152005	0.0012	0.141176	0.1	0.0213	0.9563	577928	chr14	65461	0.0431237	0.000423719
rs2150148	G	A	G	A	-0.229438	-0.0169	0.966988	0.948	0.023	0.4626	425256	chr13	65461	0.0651179	0.000426017
rs4935413	C	G	C	G	0.207097	-0.0452	0.945227	0.96	0.0263	0.08586	620188	chr10	65461	0.0587773	0.000426028
rs6922265	C	T	C	T	0.158694	-0.0147	0.0818961	0.08	0.0153	0.3356	616643	chr6	65461	0.0451046	0.000434238
rs16968022	G	C	G	C	0.201684	0.0479	0.0546967	0.04	0.0224	0.03253	621316	chr16	65461	0.0573473	0.000436627
rs78654769	C	T	C	T	0.226838	0.0225	0.0447671	0.22	0.0161	0.1622	549792	chr3	65461	0.0645514	0.000441295
rs75446008	C	T	C	T	0.226875	0.0369	0.0392906	0.08	0.0172	0.03203	619947	chr2	65461	0.0647077	0.000454632
rs1483214	T	A	T	A	0.101982	-0.0051	0.220582	0.23	0.0105	0.6259	579035	chr2	65461	0.0290999	0.000457374
rs4716643	C	T	C	T	-0.176855	0.0168	0.0836987	0.12	0.0173	0.3298	619805	chr7	65461	0.0504843	0.000459765
rs73209079	T	C	T	C	0.266646	0.0769	0.0231665	0.027	0.0418	0.06608	347652	chr3	65461	0.0761293	0.000460834
rs73674822	C	G	C	G	-0.134012	-0.0151	0.111922	0.12	0.0142	0.2895	579035	chr7	65461	0.0382662	0.000461609
rs142152735	A	G	A	G	-0.219942	-0.0135	0.0349139	0.062	0.0201	0.5038	423867	chr12	65461	0.0629065	0.000471698
rs74577396	A	G	A	G	0.203359	0.0044	0.0409633	0.055	0.0222	0.8442	425256	chr8	65461	0.0581803	0.000473489
rs74745082	G	A	G	A	0.261804	0.0197	0.023724	0.04	0.0249	0.4278	418919	chr4	65461	0.0749077	0.000474019
rs7077625	G	A	G	A	0.0870246	0.0037	0.402423	0.39	0.0087	0.6708	571976	chr10	65461	0.0249235	0.000480014
rs2814719	T	A	T	A	0.108056	0.0044	0.811949	0.76	0.0091	0.6282	621181	chr9	65461	0.0309508	0.000480819
rs4675456	C	T	C	T	0.153996	0.0442	0.882174	0.918	0.0231	0.05593	470844	chr2	65461	0.04414	0.000485176
rs2276118	T	C	T	C	-0.0928355	0.0179	0.438414	0.58	0.0083	0.03035	574354	chr11	65461	0.0266553	0.000496164
rs66570438	C	T	C	T	0.203783	0.0746	0.0557813	0.04	0.0337	0.0268	450449	chr15	65461	0.0585245	0.000497668
rs34865057	G	A	G	A	-0.26921	0.0164	0.0233345	0.04	0.0266	0.5389	426862	chr2	65461	0.0773477	0.000500451
rs116876448	C	T	C	T	0.279822	-0.0144	0.0208368	0.02	0.0398	0.7164	392399	chr7	65461	0.0805038	0.000509164
rs116312315	C	A	C	A	0.314364	0.0091	0.015704	0.03	0.0305	0.7651	472289	chr1	65461	0.0904637	0.000510798
rs10088478	T	G	T	G	-0.199187	0.0133	0.0633812	0.11	0.0197	0.4983	620349	chr8	65461	0.0573317	0.000512198
rs34053999	C	T	C	T	-0.104151	-0.0031	0.202487	0.23	0.0096	0.7484	579035	chr12	65461	0.0300046	0.000518173
rs12629451	T	C	T	C	-0.106552	-0.008	0.220314	0.33	0.009	0.3762	616643	chr3	65461	0.0307531	0.000530725
rs3128101	C	T	C	T	0.149474	0.0108	0.90903	0.919	0.0206	0.6005	361773	chr1	65461	0.0431799	0.000536847
rs744877	A	C	A	C	-0.0852166	0.011	0.481119	0.51	0.0085	0.1933	579035	chr1	65461	0.0246247	0.000538934
rs1844346	C	T	C	T	-0.0883144	-0.0018	0.587273	0.66	0.0082	0.8216	616643	chr4	65461	0.0255212	0.000539301
rs79817143	A	G	A	G	-0.228143	-0.007	0.0344327	0.046	0.0191	0.7131	621257	chr2	65461	0.0659375	0.000540202
rs17025144	A	G	A	G	0.179614	-0.0381	0.0688502	0.048	0.0245	0.1196	579035	chr3	65461	0.051999	0.000551947
rs921535	T	C	T	C	0.118011	-0.0028	0.795435	0.85	0.013	0.8278	471599	chr15	65461	0.0341702	0.000553121
rs10763696	C	G	C	G	-0.100291	0.001	0.241121	0.33	0.0086	0.9044	621109	chr10	65461	0.0290471	0.00055498
rs80170323	C	T	C	T	0.384074	0.0174	0.0104642	0.02	0.0381	0.6478	415237	chr4	65461	0.111319	0.000560167
rs6573584	C	A	C	A	0.209256	-0.005	0.932234	0.64	0.0136	0.7129	619895	chr14	65461	0.060666	0.000562032
rs145935471	G	A	G	A	0.335903	0.0394	0.0132445	0.02	0.0396	0.3193	376604	chr1	65461	0.0976148	0.000579341
rs35966503	A	G	A	G	-0.186645	0.0004	0.0484258	0.085	0.0177	0.9811	431180	chr7	65461	0.0542591	0.000581956
rs12812679	G	A	G	A	0.333695	-0.0444	0.013741	0.02	0.0367	0.226	414516	chr12	65461	0.0970647	0.000586333
rs61819212	G	A	G	A	-0.339819	-0.017	0.0138861	0.02	0.0381	0.6562	404966	chr1	65461	0.0988786	0.000588778
rs56381945	T	C	T	C	0.118527	-0.0231	0.139488	0.14	0.0118	0.05025	579035	chr1	65461	0.0345061	0.000592638
rs11060483	T	C	T	C	-0.0991537	0.0016	0.227609	0.27	0.0075	0.832	621258	chr12	65461	0.0288666	0.000592797
rs143134468	A	G	A	G	0.169094	0.0057	0.0886558	0.13	0.0161	0.7246	621013	chr8	65461	0.0492668	0.00059868
rs116389529	G	T	G	T	0.182268	-0.0048	0.0524205	0.09	0.02	0.81	376605	chr2	65461	0.0531147	0.000600044
rs72755239	T	C	T	C	-0.114945	-0.0041	0.146866	0.19	0.0111	0.7133	573303	chr1	65461	0.0335008	0.000601151
rs75121075	C	T	C	T	-0.206505	0.0106	0.0384198	0.05	0.0225	0.6376	425256	chr2	65461	0.0601941	0.00060211
rs78695164	T	C	T	C	0.372344	0.0507	0.0114572	0.032	0.0331	0.125	397584	chr2	65461	0.108745	0.000617037
rs1599056	A	G	A	G	-0.248139	-0.025	0.0362888	0.11	0.0176	0.1564	574310	chr6	65461	0.0725062	0.000620912
rs144202853	T	C	T	C	0.383516	0.0819	0.0107545	0.023	0.034	0.01609	462299	chr15	65461	0.112098	0.00062334
rs112458284	C	T	C	T	0.266868	0.0661	0.0225936	0.03	0.0284	0.01999	418136	chr14	65461	0.0780991	0.000633044
rs142485732	C	T	C	T	0.345324	0.0387	0.0131529	0.02	0.0509	0.4468	369119	chr12	65461	0.101067	0.000633672
rs73598543	T	C	T	C	0.131193	-0.0058	0.144468	0.089	0.0163	0.7231	573637	chr10	65461	0.0384307	0.000640729
rs1411568	A	G	A	G	0.112149	-0.0144	0.156925	0.21	0.0106	0.1726	579035	chr13	65461	0.0328583	0.000642245
rs72908292	A	T	A	T	0.205404	0.0086	0.0377706	0.049	0.0247	0.7293	419896	chr2	65461	0.0602016	0.000645015
rs7834227	A	G	A	G	-0.234538	-0.0125	0.0289562	0.065	0.021	0.5521	416701	chr8	65461	0.0687811	0.000649818
rs10206979	T	C	T	C	0.177813	-0.0168	0.0552543	0.071	0.0186	0.3668	436641	chr2	65461	0.0521888	0.000656539
rs6806673	T	C	T	C	-0.163493	-0.0101	0.104207	0.13	0.0173	0.558	576533	chr3	65461	0.0480038	0.000659608
rs79824177	C	T	C	T	0.300803	0.013	0.0176059	0.02	0.0259	0.6168	421326	chr13	65461	0.0883466	0.000662099
rs147154500	A	C	A	C	-0.307664	0.052	0.0165366	0.02	0.0356	0.144	423528	chr3	65461	0.0907458	0.000697933
rs187458221	C	G	C	G	-0.377368	-0.0106	0.0107545	0.025	0.0313	0.7356	462287	chr5	65461	0.111324	0.000699423
rs78111595	G	A	G	A	0.26997	-0.0035	0.0217687	0.03	0.0261	0.8945	459767	chr12	65461	0.0796544	0.000700791
rs6700037	C	T	C	T	-0.155189	-0.0057	0.912054	0.94	0.0213	0.7903	573637	chr1	65461	0.0458039	0.000703738
rs2400693	G	C	G	C	-0.180493	0.0138	0.0779472	0.14	0.0184	0.456	550040	chr12	65461	0.0533055	0.000709146
rs76511628	C	G	C	G	0.262419	-0.0085	0.0222423	0.032	0.0272	0.754	466918	chr9	65461	0.0775301	0.000712483
rs720608	T	G	T	G	0.0909079	-0.0156	0.423069	0.51	0.0087	0.07277	579035	chr8	65461	0.0268938	0.000724169
rs114133393	A	G	A	G	0.362815	0.0796	0.0118467	0.018	0.0364	0.02848	417512	chr3	65461	0.107336	0.000724406
rs75625693	C	T	C	T	0.161436	-0.0104	0.0693466	0.1	0.0167	0.5353	426051	chr14	65461	0.0478086	0.000733574
rs116445825	A	G	A	G	-0.331137	0.0601	0.0141535	0.022	0.0349	0.08471	416207	chr2	65461	0.0980895	0.00073585
rs6581296	G	C	G	C	-0.100716	-0.017	0.787858	0.81	0.0105	0.106	579035	chr12	65461	0.0298357	0.000736323
rs8044774	A	G	A	G	0.205865	0.0352	0.0505034	0.041	0.0378	0.3509	435246	chr16	65461	0.0609923	0.000737442
rs76607598	T	C	T	C	-0.312133	-0.0426	0.0157498	0.023	0.0381	0.2638	383481	chr2	65461	0.0925096	0.000740691
rs12528798	C	T	C	T	-0.197068	0.0057	0.0645804	0.21	0.0161	0.7246	569153	chr6	65461	0.0584625	0.000749366
rs11999946	A	C	A	C	-0.13901	-0.003	0.130108	0.081	0.0181	0.8664	579035	chr9	65461	0.0412571	0.000753401
rs138968112	C	A	C	A	0.369563	-0.0142	0.0109454	0.02	0.0412	0.7302	416704	chr3	65461	0.109747	0.00075877
rs4142672	T	C	T	C	0.11118	-0.0352	0.18178	0.13	0.017	0.03786	389866	chr10	65461	0.033036	0.000764255
rs10904691	A	G	A	G	-0.125559	-0.0258	0.87407	0.79	0.0123	0.03594	482150	chr10	65461	0.0373153	0.000765916
rs10803927	G	C	G	C	0.0837365	0.018	0.416691	0.37	0.008	0.02442	618754	chr2	65461	0.02491	0.000775019
rs11189602	G	C	G	C	0.0957033	0.0305	0.250264	0.25	0.0094	0.001129	579035	chr10	65461	0.0284931	0.000782737
rs12142711	G	C	G	C	0.130972	0.003	0.0987	0.13	0.0142	0.8356	430480	chr1	65461	0.0390116	0.000787168
rs12525487	A	C	A	C	-0.331052	0.0165	0.0265349	0.19	0.019	0.3855	479130	chr6	65461	0.0986118	0.000787597
rs6426461	C	T	C	T	0.0823395	0.0051	0.450047	0.42	0.0087	0.5572	579035	chr1	65461	0.0245324	0.000789773
rs117209077	A	G	A	G	-0.283194	-0.005	0.0191946	0.032	0.0329	0.8784	384588	chr13	65461	0.0844618	0.000799625
rs79996126	G	T	G	T	0.117101	-0.0064	0.1442	0.13	0.014	0.6467	433991	chr13	65461	0.0349276	0.000800292
rs478255	C	T	C	T	-0.0847899	-0.002	0.610822	0.66	0.009	0.8259	572698	chr5	65461	0.0253116	0.000808583
rs76695229	G	A	G	A	0.270171	0.0276	0.0207375	0.03	0.0372	0.4579	346576	chr13	65461	0.0806655	0.000810242
rs12716164	A	G	A	G	-0.0847866	0.0038	0.362491	0.43	0.0083	0.6514	576030	chr5	65461	0.0253243	0.000813883
rs145250496	G	C	G	C	-0.223865	-0.0013	0.0322558	0.04	0.0205	0.9493	618949	chr6	65461	0.0668785	0.000815909
rs2031846	A	C	A	C	-0.138578	-0.0113	0.135523	0.13	0.0149	0.4467	572907	chr6	65461	0.0414079	0.000817946
rs75980684	C	T	C	T	-0.387051	-0.0121	0.0100518	0.01	0.0512	0.8129	415839	chr5	65461	0.11566	0.000818532
rs4519046	G	A	G	A	-0.113573	-0.009	0.844778	0.7	0.0093	0.3307	616643	chr10	65461	0.0339413	0.000819436
rs10902660	A	G	A	G	-0.0951764	-0.0015	0.268855	0.3	0.0097	0.876	579035	chr1	65461	0.0284757	0.000830665
rs112203761	T	C	T	C	0.364003	-0.0369	0.0111593	0.013	0.05	0.4601	417811	chr5	65461	0.108927	0.000832582
rs28407152	T	C	T	C	-0.15098	-0.0394	0.115641	0.082	0.0234	0.09257	429623	chr14	65461	0.0452213	0.000841756
rs2737306	T	C	T	C	-0.0840856	-0.0097	0.377675	0.41	0.008	0.2259	615592	chr16	65461	0.025192	0.000844498
rs145332691	T	G	T	G	-0.267873	-0.0329	0.0206841	0.027	0.0409	0.4209	340352	chr15	65461	0.0802654	0.000845829
rs116344813	T	C	T	C	0.295589	-0.0066	0.0186523	0.016	0.0492	0.8937	380932	chr11	65461	0.0887327	0.000864644
rs150528549	C	T	C	T	0.314177	0.0654	0.0143902	0.02	0.0429	0.1275	372604	chr2	65461	0.0943203	0.000865457
rs148004031	G	A	G	A	0.360891	-0.006	0.0115871	0.01	0.0463	0.8964	407140	chr6	65461	0.108453	0.000875936
rs16935043	C	A	C	A	-0.18285	0.0015	0.0738837	0.1	0.0398	0.9708	424023	chr10	65461	0.0550444	0.000894168
rs62194170	A	G	A	G	0.0999339	0.0019	0.214876	0.28	0.0097	0.8449	579035	chr2	65461	0.0300844	0.000894445
rs79873788	T	C	T	C	0.272975	-0.0012	0.0204091	0.031	0.0288	0.9655	421326	chr10	65461	0.0821833	0.000895228
rs142690322	C	G	C	G	-0.33942	0.0405	0.0125876	0.026	0.0319	0.2049	419201	chr1	65461	0.102327	0.000909817
rs147660367	A	C	A	C	-0.231465	0.0302	0.0274362	0.044	0.0254	0.2349	424975	chr1	65461	0.0699635	0.000938395
rs113318861	G	T	G	T	0.294499	0.0687	0.0184232	0.02	0.0418	0.1004	377800	chr4	65461	0.0890806	0.000946436
rs143522519	T	C	T	C	0.366011	-0.0502	0.0107774	0.015	0.0517	0.3315	374766	chr2	65461	0.110784	0.000953796
rs13019320	C	T	C	T	0.0834276	-0.0198	0.376484	0.45	0.0089	0.02551	476254	chr2	65461	0.0252982	0.000974562
rs11864454	G	A	G	A	-0.11061	-0.0008	0.186898	0.12	0.0149	0.9565	579035	chr16	65461	0.0335459	0.000976302
rs75421744	A	C	A	C	-0.279139	0.0205	0.0184767	0.03	0.0315	0.5153	421325	chr3	65461	0.0847506	0.00098894
rs61150942	T	A	T	A	0.147249	0.0082	0.0818121	0.11	0.0133	0.5404	579035	chr11	65461	0.0447082	0.000989253
rs77535478	A	G	A	G	0.198946	0.0043	0.0377324	0.054	0.0237	0.8571	408480	chr9	65461	0.0604278	0.000993709

## Sheet: Supplementary Table 3
Supplementary Table 3: The 4137 putative somatic driver variants detected in 3,863 UK Biobank WES data (n=200,361)
ID	chromosome	Position	Ref	Alt	Location	Gene	Variant	COSMIC ID	Genotype	Depth	wt reads	mut reads	VAF	Included in study*	Notes
1108838	chr10	110573735	C	CT	exonic	SMC3	frameshift insertion	.	0/1	37	30	7	0.189189	Yes	*cases not included had ESKD or missing biochemistry measures
3684834	chr10	110573735	C	CT	exonic	SMC3	frameshift insertion	.	0/1	20	14	6	0.3	Yes
5664404	chr10	110573735	C	CT	exonic	SMC3	frameshift insertion	.	0/1	14	8	6	0.428571	Yes
1081779	chr10	110582022	G	A	exonic	SMC3	stopgain	.	0/1	23	20	3	0.130435	Yes
2242316	chr10	110582619	C	T	exonic	SMC3	stopgain	.	0/1	19	16	3	0.157895	Yes
4407854	chr10	110583874	G	GA	exonic	SMC3	frameshift insertion	.	0/1	29	23	6	0.206897	Yes
3223272	chr10	110584233	G	A	exonic	SMC3	nonsynonymous SNV	ID=COSV62419567	0/1	48	41	7	0.145833	Yes
5517852	chr10	110589667	C	A	exonic	SMC3	stopgain	.	0/1	21	18	3	0.142857	Yes
4518275	chr10	110598263	GCAGT	G	exonic	SMC3	frameshift deletion	.	0/1	27	21	6	0.222222	Yes
3380872	chr10	110603253	C	A	exonic	SMC3	stopgain	.	0/1	20	17	3	0.15	Yes
1025878	chr10	121593801	C	G	exonic	FGFR2	nonsynonymous SNV	ID=COSV60640224	0/1	56	33	23	0.410714	Yes
1084025	chr10	121593801	C	G	exonic	FGFR2	nonsynonymous SNV	ID=COSV60640224	0/1	53	31	21	0.396226	No
1183258	chr10	121593801	C	G	exonic	FGFR2	nonsynonymous SNV	ID=COSV60640224	0/1	47	33	14	0.297872	Yes
1194991	chr10	121593801	C	G	exonic	FGFR2	nonsynonymous SNV	ID=COSV60640224	0/1	61	28	33	0.540984	Yes
1330496	chr10	121593801	C	G	exonic	FGFR2	nonsynonymous SNV	ID=COSV60640224	0/1	54	22	30	0.555556	Yes
1509018	chr10	121593801	C	G	exonic	FGFR2	nonsynonymous SNV	ID=COSV60640224	0/1	40	25	15	0.375	Yes
1547673	chr10	121593801	C	G	exonic	FGFR2	nonsynonymous SNV	ID=COSV60640224	0/1	29	19	10	0.344828	Yes
1569376	chr10	121593801	C	G	exonic	FGFR2	nonsynonymous SNV	ID=COSV60640224	0/1	43	31	12	0.27907	Yes
1824239	chr10	121593801	C	G	exonic	FGFR2	nonsynonymous SNV	ID=COSV60640224	0/1	50	25	25	0.5	Yes
1980181	chr10	121593801	C	G	exonic	FGFR2	nonsynonymous SNV	ID=COSV60640224	0/1	70	38	31	0.442857	Yes
2227660	chr10	121593801	C	G	exonic	FGFR2	nonsynonymous SNV	ID=COSV60640224	0/1	24	16	8	0.333333	Yes
2304515	chr10	121593801	C	G	exonic	FGFR2	nonsynonymous SNV	ID=COSV60640224	0/1	27	13	14	0.518519	Yes
2452913	chr10	121593801	C	G	exonic	FGFR2	nonsynonymous SNV	ID=COSV60640224	0/1	39	20	19	0.487179	Yes
2566412	chr10	121593801	C	G	exonic	FGFR2	nonsynonymous SNV	ID=COSV60640224	0/1	43	22	20	0.465116	Yes
2704154	chr10	121593801	C	G	exonic	FGFR2	nonsynonymous SNV	ID=COSV60640224	0/1	30	20	10	0.333333	No
2736717	chr10	121593801	C	G	exonic	FGFR2	nonsynonymous SNV	ID=COSV60640224	0/1	29	12	17	0.586207	Yes
2930475	chr10	121593801	C	G	exonic	FGFR2	nonsynonymous SNV	ID=COSV60640224	0/1	38	20	18	0.473684	Yes
2951570	chr10	121593801	C	G	exonic	FGFR2	nonsynonymous SNV	ID=COSV60640224	0/1	41	19	19	0.463415	Yes
2957072	chr10	121593801	C	G	exonic	FGFR2	nonsynonymous SNV	ID=COSV60640224	0/1	42	21	21	0.5	Yes
2993605	chr10	121593801	C	G	exonic	FGFR2	nonsynonymous SNV	ID=COSV60640224	0/1	63	37	26	0.412698	Yes
3039552	chr10	121593801	C	G	exonic	FGFR2	nonsynonymous SNV	ID=COSV60640224	0/1	54	33	18	0.333333	Yes
3074449	chr10	121593801	C	G	exonic	FGFR2	nonsynonymous SNV	ID=COSV60640224	0/1	50	35	15	0.3	Yes
3300616	chr10	121593801	C	G	exonic	FGFR2	nonsynonymous SNV	ID=COSV60640224	0/1	48	33	15	0.3125	Yes
3590699	chr10	121593801	C	G	exonic	FGFR2	nonsynonymous SNV	ID=COSV60640224	0/1	96	60	35	0.364583	Yes
3713427	chr10	121593801	C	G	exonic	FGFR2	nonsynonymous SNV	ID=COSV60640224	0/1	48	30	18	0.375	Yes
3792289	chr10	121593801	C	G	exonic	FGFR2	nonsynonymous SNV	ID=COSV60640224	0/1	36	23	13	0.361111	Yes
3851976	chr10	121593801	C	G	exonic	FGFR2	nonsynonymous SNV	ID=COSV60640224	0/1	45	22	23	0.511111	Yes
4106377	chr10	121593801	C	G	exonic	FGFR2	nonsynonymous SNV	ID=COSV60640224	0/1	49	22	26	0.530612	No
4506518	chr10	121593801	C	G	exonic	FGFR2	nonsynonymous SNV	ID=COSV60640224	0/1	40	22	15	0.375	Yes
4578156	chr10	121593801	C	G	exonic	FGFR2	nonsynonymous SNV	ID=COSV60640224	0/1	32	20	12	0.375	Yes
4660036	chr10	121593801	C	G	exonic	FGFR2	nonsynonymous SNV	ID=COSV60640224	0/1	35	17	18	0.514286	Yes
4723399	chr10	121593801	C	G	exonic	FGFR2	nonsynonymous SNV	ID=COSV60640224	0/1	36	25	10	0.277778	Yes
5447113	chr10	121593801	C	G	exonic	FGFR2	nonsynonymous SNV	ID=COSV60640224	0/1	46	26	20	0.434783	Yes
5449604	chr10	121593801	C	G	exonic	FGFR2	nonsynonymous SNV	ID=COSV60640224	0/1	45	28	17	0.377778	Yes
5569097	chr10	121593801	C	G	exonic	FGFR2	nonsynonymous SNV	ID=COSV60640224	0/1	49	26	23	0.469388	Yes
5653910	chr10	121593801	C	G	exonic	FGFR2	nonsynonymous SNV	ID=COSV60640224	0/1	56	31	25	0.446429	Yes
5796215	chr10	121593801	C	G	exonic	FGFR2	nonsynonymous SNV	ID=COSV60640224	0/1	71	41	30	0.422535	Yes
6002787	chr10	121593801	C	G	exonic	FGFR2	nonsynonymous SNV	ID=COSV60640224	0/1	63	38	25	0.396825	Yes
2241975	chr10	25175737	C	T	exonic	GPR158	nonsynonymous SNV	ID=COSV66265424	0/1	42	29	13	0.309524	Yes
2113208	chr10	32017361	T	A	splicing	KIF5B	.	ID=COSV100191429	0/0	22	19	3	0.136364	Yes
3752572	chr10	32017361	T	A	splicing	KIF5B	.	ID=COSV100191429	0/0	20	17	3	0.15	Yes
5886080	chr10	32017361	T	A	splicing	KIF5B	.	ID=COSV100191429	0/0	25	22	3	0.12	Yes
4973853	chr10	49019664	C	T	exonic	VSTM4	nonsynonymous SNV	ID=COSV60525593	0/1	155	101	54	0.348387	Yes
3162395	chr10	7640774	A	T	exonic	ITIH5	nonsynonymous SNV	ID=COSV56896957	0/0	20	17	3	0.15	Yes
5788393	chr10	87957858	C	T	exonic	PTEN	stopgain	ID=COSV64290622	0/1	37	29	7	0.189189	Yes
1084807	chr11	108310287	A	G	exonic	ATM	nonsynonymous SNV	ID=COSV53747696	0/1	63	34	29	0.460317	Yes
1272199	chr11	108310287	A	G	exonic	ATM	nonsynonymous SNV	ID=COSV53747696	0/1	31	19	12	0.387097	Yes
1407655	chr11	108310287	A	G	exonic	ATM	nonsynonymous SNV	ID=COSV53747696	0/1	15	9	6	0.4	Yes
1437113	chr11	108310287	A	G	exonic	ATM	nonsynonymous SNV	ID=COSV53747696	0/1	27	17	10	0.37037	Yes
2087583	chr11	108310287	A	G	exonic	ATM	nonsynonymous SNV	ID=COSV53747696	0/1	69	43	26	0.376812	Yes
2098498	chr11	108310287	A	G	exonic	ATM	nonsynonymous SNV	ID=COSV53747696	0/1	61	40	21	0.344262	Yes
2271304	chr11	108310287	A	G	exonic	ATM	nonsynonymous SNV	ID=COSV53747696	0/1	42	29	13	0.309524	Yes
2506246	chr11	108310287	A	G	exonic	ATM	nonsynonymous SNV	ID=COSV53747696	0/1	27	18	9	0.333333	Yes
2520026	chr11	108310287	A	G	exonic	ATM	nonsynonymous SNV	ID=COSV53747696	0/1	37	14	23	0.621622	Yes
2524215	chr11	108310287	A	G	exonic	ATM	nonsynonymous SNV	ID=COSV53747696	0/1	15	11	4	0.266667	Yes
2580316	chr11	108310287	A	G	exonic	ATM	nonsynonymous SNV	ID=COSV53747696	0/1	46	28	18	0.391304	Yes
2765454	chr11	108310287	A	G	exonic	ATM	nonsynonymous SNV	ID=COSV53747696	0/1	55	35	20	0.363636	Yes
2948134	chr11	108310287	A	G	exonic	ATM	nonsynonymous SNV	ID=COSV53747696	0/1	42	20	22	0.52381	Yes
2972045	chr11	108310287	A	G	exonic	ATM	nonsynonymous SNV	ID=COSV53747696	0/1	27	16	11	0.407407	Yes
3457272	chr11	108310287	A	G	exonic	ATM	nonsynonymous SNV	ID=COSV53747696	0/1	51	28	23	0.45098	Yes
3690031	chr11	108310287	A	G	exonic	ATM	nonsynonymous SNV	ID=COSV53747696	0/1	44	25	19	0.431818	Yes
3722642	chr11	108310287	A	G	exonic	ATM	nonsynonymous SNV	ID=COSV53747696	0/1	48	24	24	0.5	Yes
3856371	chr11	108310287	A	G	exonic	ATM	nonsynonymous SNV	ID=COSV53747696	0/1	22	12	10	0.454545	Yes
3909305	chr11	108310287	A	G	exonic	ATM	nonsynonymous SNV	ID=COSV53747696	0/1	43	29	14	0.325581	Yes
3975996	chr11	108310287	A	G	exonic	ATM	nonsynonymous SNV	ID=COSV53747696	0/1	63	41	22	0.349206	Yes
4158437	chr11	108310287	A	G	exonic	ATM	nonsynonymous SNV	ID=COSV53747696	0/1	19	8	11	0.578947	Yes
4184068	chr11	108310287	A	G	exonic	ATM	nonsynonymous SNV	ID=COSV53747696	0/1	43	19	24	0.55814	Yes
4233173	chr11	108310287	A	G	exonic	ATM	nonsynonymous SNV	ID=COSV53747696	0/1	49	32	17	0.346939	Yes
4819894	chr11	108310287	A	G	exonic	ATM	nonsynonymous SNV	ID=COSV53747696	0/1	61	27	34	0.557377	Yes
4879468	chr11	108310287	A	G	exonic	ATM	nonsynonymous SNV	ID=COSV53747696	0/1	47	29	18	0.382979	Yes
5259256	chr11	108310287	A	G	exonic	ATM	nonsynonymous SNV	ID=COSV53747696	0/1	65	33	32	0.492308	Yes
5350069	chr11	108310287	A	G	exonic	ATM	nonsynonymous SNV	ID=COSV53747696	0/1	47	26	21	0.446809	Yes
5752267	chr11	108310287	A	G	exonic	ATM	nonsynonymous SNV	ID=COSV53747696	0/1	19	13	6	0.315789	Yes
5949079	chr11	108310287	A	G	exonic	ATM	nonsynonymous SNV	ID=COSV53747696	0/1	60	37	23	0.383333	Yes
2265498	chr11	108353766	G	A	exonic	ATM	nonsynonymous SNV	ID=COSV53733895	0/1	17	8	9	0.529412	Yes
3879527	chr11	108353766	G	A	exonic	ATM	nonsynonymous SNV	ID=COSV53733895	0/0	21	18	3	0.142857	Yes
4160411	chr11	108353766	G	A	exonic	ATM	nonsynonymous SNV	ID=COSV53733895	./.	40	35	5	0.125	Yes
4328907	chr11	108353766	G	A	exonic	ATM	nonsynonymous SNV	ID=COSV53733895	0/1	19	16	3	0.157895	Yes
4829150	chr11	108353766	G	A	exonic	ATM	nonsynonymous SNV	ID=COSV53733895	0/1	18	10	8	0.444444	Yes
5516005	chr11	108353766	G	A	exonic	ATM	nonsynonymous SNV	ID=COSV53733895	0/1	19	11	8	0.421053	Yes
2497295	chr11	108365359	C	T	exonic	ATM	nonsynonymous SNV	ID=COSV53730980	0/1	82	53	29	0.353659	Yes
2818055	chr11	108365359	C	T	exonic	ATM	nonsynonymous SNV	ID=COSV53730980	./.	75	65	10	0.133333	Yes
3618240	chr11	108365359	C	T	exonic	ATM	nonsynonymous SNV	ID=COSV53730980	0/1	58	46	12	0.206897	Yes
5127974	chr11	108365359	C	T	exonic	ATM	nonsynonymous SNV	ID=COSV53730980	0/1	88	60	28	0.318182	Yes
5260226	chr11	108365359	C	T	exonic	ATM	nonsynonymous SNV	ID=COSV53730980	0/1	68	47	21	0.308824	Yes
5537785	chr11	108365359	C	T	exonic	ATM	nonsynonymous SNV	ID=COSV53730980	0/1	34	23	11	0.323529	Yes
5965362	chr11	118484888	G	A	exonic	KMT2A	stopgain	.	0/1	19	16	3	0.157895	Yes
2453350	chr11	118493114	T	TC	exonic	KMT2A	frameshift insertion	.	0/1	24	18	6	0.25	Yes
2302379	chr11	118501121	T	TTGCCCATAGTCCAACATCTTTTACAGGTTAGTCTTGAA	exonic	KMT2A	stopgain	.	0/1	79	17	15	0.189873	Yes
2761609	chr11	118501121	T	TTGCCCATAGTCCAACATCTTTTACAGGTTAGTCTTGAA	exonic	KMT2A	stopgain	.	0/1	77	17	10	0.12987	Yes
4896383	chr11	118501121	T	TTGCCCATAGTCCAACATCTTTTACAGGTTAGTCTTGAA	exonic	KMT2A	stopgain	.	0/1	42	9	8	0.190476	Yes
4071084	chr11	119277776	C	T	exonic	CBL	stopgain	ID=COSV50630578	0/1	48	42	6	0.125	Yes
4255496	chr11	119278181	T	C	exonic	CBL	nonsynonymous SNV	ID=COSV50629681	0/1	11	8	3	0.272727	Yes
5649336	chr11	119278182	A	G	exonic	CBL	nonsynonymous SNV	ID=COSV50633987	0/1	18	9	9	0.5	Yes
6007448	chr11	119278182	A	G	exonic	CBL	nonsynonymous SNV	ID=COSV50633987	0/1	26	22	4	0.153846	Yes
4188782	chr11	119278209	T	C	exonic	CBL	nonsynonymous SNV	ID=COSV50630049	0/1	25	19	6	0.24	Yes
4383274	chr11	119278209	T	C	exonic	CBL	nonsynonymous SNV	ID=COSV50630049	./.	55	47	8	0.145455	Yes
5004965	chr11	119278209	T	C	exonic	CBL	nonsynonymous SNV	ID=COSV50630049	0/1	36	17	19	0.527778	Yes
5832188	chr11	119278209	T	C	exonic	CBL	nonsynonymous SNV	ID=COSV50630049	0/1	23	16	7	0.304348	Yes
1496414	chr11	119278211	T	C	exonic	CBL	nonsynonymous SNV	ID=COSV50632014	0/0	24	21	3	0.125	Yes
2250743	chr11	119278214	A	G	exonic	CBL	nonsynonymous SNV	ID=COSV50640869	0/1	24	21	3	0.125	Yes
2684595	chr11	119278221	G	A	exonic	CBL	nonsynonymous SNV	ID=COSV50633156	0/1	44	31	13	0.295455	Yes
4159493	chr11	119278221	G	A	exonic	CBL	nonsynonymous SNV	ID=COSV50633156	0/1	16	10	6	0.375	Yes
5880253	chr11	119278221	G	A	exonic	CBL	nonsynonymous SNV	ID=COSV50633156	0/1	29	25	4	0.137931	Yes
1164801	chr11	119278263	A	G	exonic	CBL	nonsynonymous SNV	ID=COSV50630308	0/1	29	23	6	0.206897	Yes
2197661	chr11	119278281	G	A	exonic	CBL	nonsynonymous SNV	ID=COSV50629989	0/1	43	29	14	0.325581	Yes
2706605	chr11	119278281	G	A	exonic	CBL	nonsynonymous SNV	ID=COSV50629989	0/1	38	32	6	0.157895	Yes
4587648	chr11	119278281	G	A	exonic	CBL	nonsynonymous SNV	ID=COSV50629989	0/1	29	22	7	0.241379	Yes
5035279	chr11	119278281	G	A	exonic	CBL	nonsynonymous SNV	ID=COSV50629989	0/1	46	37	9	0.195652	Yes
5724671	chr11	119278281	G	A	exonic	CBL	nonsynonymous SNV	ID=COSV50629989	0/1	33	16	17	0.515152	Yes
4620027	chr11	119278508	A	G	splicing	CBL	.	ID=COSV50629953	0/1	32	28	4	0.125	Yes
1274218	chr11	119278529	G	C	exonic	CBL	nonsynonymous SNV	ID=COSV99875605	./.	46	39	7	0.152174	Yes
3927821	chr11	119278529	G	C	exonic	CBL	nonsynonymous SNV	ID=COSV99875605	./.	33	29	4	0.121212	Yes
3954729	chr11	119278529	G	C	exonic	CBL	nonsynonymous SNV	ID=COSV99875605	0/1	32	18	14	0.4375	Yes
4157956	chr11	119278529	G	C	exonic	CBL	nonsynonymous SNV	ID=COSV99875605	0/1	32	22	10	0.3125	Yes
1688468	chr11	119278538	G	A	exonic	CBL	nonsynonymous SNV	ID=COSV50630789	./.	24	21	3	0.125	Yes
2406322	chr11	119278541	G	A	exonic	CBL	nonsynonymous SNV	ID=COSV50629675	0/1	31	24	7	0.225806	No
3083407	chr11	119278541	G	A	exonic	CBL	nonsynonymous SNV	ID=COSV50629675	0/1	48	42	6	0.125	Yes
4191207	chr11	119278541	G	A	exonic	CBL	nonsynonymous SNV	ID=COSV50629675	0/1	21	8	13	0.619048	Yes
5284093	chr11	119278541	G	A	exonic	CBL	nonsynonymous SNV	ID=COSV50629675	0/1	56	34	22	0.392857	Yes
5667085	chr11	119278541	G	A	exonic	CBL	nonsynonymous SNV	ID=COSV50629675	0/1	39	21	17	0.435897	Yes
3880312	chr11	13403280	T	A	splicing	BTBD10	.	ID=COSV53398444	0/0	24	21	3	0.125	Yes
1260731	chr11	22362738	G	T	splicing	SLC17A6	.	ID=COSV54137104	0/1	20	14	6	0.3	Yes
4535731	chr11	22362738	G	T	splicing	SLC17A6	.	ID=COSV54137104	0/0	24	21	3	0.125	Yes
1315465	chr11	64766907	C	T	exonic	SF1	stopgain	.	0/1	19	16	3	0.157895	Yes
5091811	chr11	64767776	G	C	exonic	SF1	stopgain	.	0/1	61	48	13	0.213115	Yes
1967512	chr11	68347949	C	T	exonic	LRP5	nonsynonymous SNV	ID=COSV53713954	0/1	58	48	10	0.172414	Yes
3734881	chr11	68347949	C	T	exonic	LRP5	nonsynonymous SNV	ID=COSV53713954	0/1	62	36	26	0.419355	Yes
3547857	chr11	69641443	T	C	exonic	CCND1	nonsynonymous SNV	ID=COSV57119480	0/1	51	44	7	0.137255	Yes
5337720	chr11	86245344	G	A	splicing	EED	.	.	0/1	17	14	3	0.176471	Yes
4554883	chr11	86255239	T	A	exonic	EED	stopgain	.	0/1	23	20	3	0.130435	Yes
3257820	chr11	86255289	T	C	splicing	EED	.	.	0/1	25	22	3	0.12	Yes
2511497	chr11	86264171	G	A	splicing	EED	.	.	0/1	25	22	3	0.12	Yes
1726992	chr12	112477719	A	G	exonic	PTPN11	nonsynonymous SNV	ID=COSV61006575	0/1	37	26	11	0.297297	Yes
5640264	chr12	112477719	A	G	exonic	PTPN11	nonsynonymous SNV	ID=COSV61006575	0/1	50	31	19	0.38	Yes
2651297	chr12	11853483	C	CT	exonic	ETV6	frameshift insertion	.	0/1	26	20	6	0.230769	Yes
1256267	chr12	11869428	C	CT	exonic	ETV6	frameshift insertion	.	0/1	42	29	13	0.309524	Yes
3245711	chr12	22659061	A	G	exonic	ETNK1	nonsynonymous SNV	ID=COSV56883741	0/1	44	36	8	0.181818	Yes
3287628	chr12	22659061	A	G	exonic	ETNK1	nonsynonymous SNV	ID=COSV56883741	0/1	37	32	5	0.135135	Yes
3320371	chr12	22659061	A	G	exonic	ETNK1	nonsynonymous SNV	ID=COSV56883741	0/1	43	30	13	0.302326	Yes
5793709	chr12	22659061	A	G	exonic	ETNK1	nonsynonymous SNV	ID=COSV56883741	0/1	45	37	8	0.177778	Yes
3608576	chr12	25225627	G	A	exonic	KRAS	nonsynonymous SNV	ID=COSV55498939	0/1	89	64	25	0.280899	Yes
3730109	chr12	25225627	G	A	exonic	KRAS	nonsynonymous SNV	ID=COSV55498939	0/1	53	44	9	0.169811	Yes
2965360	chr12	25225628	C	G	exonic	KRAS	nonsynonymous SNV	ID=COSV55541748	./.	60	52	8	0.133333	Yes
3756271	chr12	25225628	C	G	exonic	KRAS	nonsynonymous SNV	ID=COSV55541748	0/1	52	42	10	0.192308	Yes
5105666	chr12	25225628	C	T	exonic	KRAS	nonsynonymous SNV	ID=COSV55501778	0/1	34	27	7	0.205882	Yes
1326818	chr12	25227345	C	T	exonic	KRAS	nonsynonymous SNV	ID=COSV55548621	0/1	30	22	8	0.266667	Yes
2767281	chr12	25227345	C	T	exonic	KRAS	nonsynonymous SNV	ID=COSV55548621	0/1	30	24	6	0.2	Yes
3358061	chr12	25245332	G	T	exonic	KRAS	nonsynonymous SNV	ID=COSV55580549	./.	49	38	11	0.22449	Yes
5672334	chr12	25245332	G	T	exonic	KRAS	nonsynonymous SNV	ID=COSV55580549	0/0	20	16	3	0.15	No
2678414	chr12	25245345	C	T	exonic	KRAS	nonsynonymous SNV	ID=COSV55501342	./.	25	22	3	0.12	Yes
4579477	chr12	25245350	C	A	exonic	KRAS	nonsynonymous SNV	ID=COSV55497419	0/1	40	25	15	0.375	Yes
4108347	chr12	25245351	C	T	exonic	KRAS	nonsynonymous SNV	ID=COSV55497461	0/1	42	31	11	0.261905	Yes
4771446	chr12	25245351	C	T	exonic	KRAS	nonsynonymous SNV	ID=COSV55497461	0/1	43	23	20	0.465116	Yes
5754232	chr12	25245351	C	T	exonic	KRAS	nonsynonymous SNV	ID=COSV55497461	0/1	51	35	16	0.313726	Yes
3478691	chr12	26400193	C	T	exonic	ITPR2	nonsynonymous SNV	ID=COSV67264302	./.	19	16	3	0.157895	Yes
1031422	chr12	2685755	G	A	exonic	CACNA1C	nonsynonymous SNV	ID=COSV59697224	0/1	41	21	19	0.463415	No
1402122	chr12	2685755	G	A	exonic	CACNA1C	nonsynonymous SNV	ID=COSV59697224	0/1	27	20	7	0.259259	Yes
1409881	chr12	2685755	G	A	exonic	CACNA1C	nonsynonymous SNV	ID=COSV59697224	0/1	47	29	17	0.361702	Yes
1438941	chr12	2685755	G	A	exonic	CACNA1C	nonsynonymous SNV	ID=COSV59697224	0/1	17	10	7	0.411765	Yes
1603655	chr12	2685755	G	A	exonic	CACNA1C	nonsynonymous SNV	ID=COSV59697224	0/1	52	34	18	0.346154	Yes
1768956	chr12	2685755	G	A	exonic	CACNA1C	nonsynonymous SNV	ID=COSV59697224	0/1	39	23	16	0.410256	Yes
2017060	chr12	2685755	G	A	exonic	CACNA1C	nonsynonymous SNV	ID=COSV59697224	0/1	38	17	21	0.552632	Yes
2062830	chr12	2685755	G	A	exonic	CACNA1C	nonsynonymous SNV	ID=COSV59697224	0/1	36	21	15	0.416667	No
2224233	chr12	2685755	G	A	exonic	CACNA1C	nonsynonymous SNV	ID=COSV59697224	0/1	33	24	9	0.272727	Yes
2800936	chr12	2685755	G	A	exonic	CACNA1C	nonsynonymous SNV	ID=COSV59697224	0/1	31	18	13	0.419355	Yes
3090702	chr12	2685755	G	A	exonic	CACNA1C	nonsynonymous SNV	ID=COSV59697224	0/1	37	22	15	0.405405	Yes
3190013	chr12	2685755	G	A	exonic	CACNA1C	nonsynonymous SNV	ID=COSV59697224	0/0	25	22	3	0.12	Yes
3294325	chr12	2685755	G	A	exonic	CACNA1C	nonsynonymous SNV	ID=COSV59697224	0/1	22	15	7	0.318182	Yes
3907559	chr12	2685755	G	A	exonic	CACNA1C	nonsynonymous SNV	ID=COSV59697224	./.	18	15	3	0.166667	Yes
4081264	chr12	2685755	G	A	exonic	CACNA1C	nonsynonymous SNV	ID=COSV59697224	0/1	37	20	17	0.459459	No
4086547	chr12	2685755	G	A	exonic	CACNA1C	nonsynonymous SNV	ID=COSV59697224	0/1	35	22	13	0.371429	Yes
4232733	chr12	2685755	G	A	exonic	CACNA1C	nonsynonymous SNV	ID=COSV59697224	0/1	32	24	8	0.25	Yes
4435219	chr12	2685755	G	A	exonic	CACNA1C	nonsynonymous SNV	ID=COSV59697224	0/1	28	20	8	0.285714	Yes
4563391	chr12	2685755	G	A	exonic	CACNA1C	nonsynonymous SNV	ID=COSV59697224	0/1	40	31	9	0.225	Yes
5062713	chr12	2685755	G	A	exonic	CACNA1C	nonsynonymous SNV	ID=COSV59697224	0/1	47	34	13	0.276596	Yes
5344712	chr12	2685755	G	A	exonic	CACNA1C	nonsynonymous SNV	ID=COSV59697224	0/1	40	20	20	0.5	Yes
5469197	chr12	2685755	G	A	exonic	CACNA1C	nonsynonymous SNV	ID=COSV59697224	./.	29	25	4	0.137931	Yes
5514507	chr12	2685755	G	A	exonic	CACNA1C	nonsynonymous SNV	ID=COSV59697224	0/1	25	14	11	0.44	Yes
5645357	chr12	2685755	G	A	exonic	CACNA1C	nonsynonymous SNV	ID=COSV59697224	0/1	29	15	14	0.482759	Yes
5670263	chr12	2685755	G	A	exonic	CACNA1C	nonsynonymous SNV	ID=COSV59697224	0/1	35	20	15	0.428571	Yes
5777745	chr12	2685755	G	A	exonic	CACNA1C	nonsynonymous SNV	ID=COSV59697224	0/1	24	12	12	0.5	Yes
1201850	chr12	39607714	T	C	exonic	ABCD2	nonsynonymous SNV	ID=COSV58051673	0/0	23	20	3	0.130435	Yes
1422527	chr12	39607714	T	C	exonic	ABCD2	nonsynonymous SNV	ID=COSV58051673	0/0	26	21	4	0.153846	Yes
1568880	chr12	39607714	T	C	exonic	ABCD2	nonsynonymous SNV	ID=COSV58051673	0/0	18	15	3	0.166667	Yes
2027679	chr12	39607714	T	C	exonic	ABCD2	nonsynonymous SNV	ID=COSV58051673	0/0	20	17	3	0.15	Yes
2148441	chr12	39607714	T	C	exonic	ABCD2	nonsynonymous SNV	ID=COSV58051673	0/0	19	16	3	0.157895	Yes
2205515	chr12	39607714	T	C	exonic	ABCD2	nonsynonymous SNV	ID=COSV58051673	0/0	19	15	3	0.157895	Yes
2337430	chr12	39607714	T	C	exonic	ABCD2	nonsynonymous SNV	ID=COSV58051673	0/0	24	20	3	0.125	Yes
2791743	chr12	39607714	T	C	exonic	ABCD2	nonsynonymous SNV	ID=COSV58051673	0/0	22	19	3	0.136364	Yes
3023051	chr12	39607714	T	C	exonic	ABCD2	nonsynonymous SNV	ID=COSV58051673	0/0	25	22	3	0.12	Yes
3224942	chr12	39607714	T	C	exonic	ABCD2	nonsynonymous SNV	ID=COSV58051673	0/0	25	21	3	0.12	Yes
3262209	chr12	39607714	T	C	exonic	ABCD2	nonsynonymous SNV	ID=COSV58051673	0/0	25	21	3	0.12	Yes
3496813	chr12	39607714	T	C	exonic	ABCD2	nonsynonymous SNV	ID=COSV58051673	0/0	20	17	3	0.15	Yes
3873297	chr12	39607714	T	C	exonic	ABCD2	nonsynonymous SNV	ID=COSV58051673	0/0	24	21	3	0.125	Yes
3882107	chr12	39607714	T	C	exonic	ABCD2	nonsynonymous SNV	ID=COSV58051673	0/0	22	19	3	0.136364	Yes
4228125	chr12	39607714	T	C	exonic	ABCD2	nonsynonymous SNV	ID=COSV58051673	0/0	23	20	3	0.130435	Yes
4501128	chr12	39607714	T	C	exonic	ABCD2	nonsynonymous SNV	ID=COSV58051673	0/0	21	18	3	0.142857	Yes
4682464	chr12	39607714	T	C	exonic	ABCD2	nonsynonymous SNV	ID=COSV58051673	0/0	21	18	3	0.142857	Yes
4718002	chr12	39607714	T	C	exonic	ABCD2	nonsynonymous SNV	ID=COSV58051673	0/0	19	16	3	0.157895	Yes
4876478	chr12	39607714	T	C	exonic	ABCD2	nonsynonymous SNV	ID=COSV58051673	0/0	20	16	3	0.15	Yes
4904110	chr12	39607714	T	C	exonic	ABCD2	nonsynonymous SNV	ID=COSV58051673	0/0	24	21	3	0.125	Yes
5186571	chr12	39607714	T	C	exonic	ABCD2	nonsynonymous SNV	ID=COSV58051673	0/0	18	14	3	0.166667	Yes
5337630	chr12	39607714	T	C	exonic	ABCD2	nonsynonymous SNV	ID=COSV58051673	0/0	26	21	5	0.192308	Yes
5843075	chr12	39607714	T	C	exonic	ABCD2	nonsynonymous SNV	ID=COSV58051673	0/0	19	16	3	0.157895	Yes
1468178	chr12	4299978	C	A	exonic	CCND2	nonsynonymous SNV	ID=COSV54221939	./.	47	40	7	0.148936	Yes
5594331	chr12	4299978	C	A	exonic	CCND2	nonsynonymous SNV	ID=COSV54221939	0/1	47	38	9	0.191489	Yes
3339549	chr12	49022063	G	A	exonic	KMT2D	stopgain	ID=COSV56407191	0/1	32	28	4	0.125	Yes
6010718	chr12	49022830	GCT	G	exonic	KMT2D	frameshift deletion	.	0/1	38	27	11	0.289474	Yes
2417836	chr12	49026710	G	A	exonic	KMT2D	stopgain	ID=COSV56422821	0/1	110	80	30	0.272727	Yes
4214131	chr12	49026887	G	A	exonic	KMT2D	stopgain	ID=COSV56437167	0/1	86	71	15	0.174419	Yes
4555848	chr12	49030384	GGGGGT	G	exonic	KMT2D	frameshift deletion	.	0/1	46	39	7	0.152174	Yes
4997410	chr12	49030394	TG	T	exonic	KMT2D	frameshift deletion	.	0/1	28	17	6	0.214286	Yes
1253841	chr12	49038879	G	GCTGCTGTTGC	exonic	KMT2D	frameshift insertion	.	0/1	30	19	7	0.233333	Yes
1068128	chr12	49039464	G	A	exonic	KMT2D	stopgain	ID=COSV56408439	0/1	60	48	12	0.2	No
5069614	chr12	49039518	GC	G	exonic	KMT2D	frameshift deletion	.	0/1	77	51	26	0.337662	Yes
4820557	chr12	49040704	G	A	exonic	KMT2D	stopgain	ID=COSV56431706	0/1	51	40	11	0.215686	Yes
3280691	chr12	49041067	T	TG	exonic	KMT2D	frameshift insertion	.	0/1	107	80	27	0.252336	Yes
3263671	chr12	49048032	G	GC	exonic	KMT2D	frameshift insertion	.	0/1	25	19	6	0.24	Yes
4253169	chr12	49048032	G	GC	exonic	KMT2D	frameshift insertion	.	0/1	25	19	6	0.24	Yes
2788459	chr12	49051149	C	CG	exonic	KMT2D	frameshift insertion	.	0/1	30	23	7	0.233333	Yes
1231628	chr12	49631400	G	C	splicing	PRPF40B	.	.	0/1	31	23	8	0.258065	Yes
1708077	chr12	49634600	C	CAGGTAGGCCTGGGCAGAGGG	exonic	PRPF40B	stopgain	.	0/1	61	17	16	0.262295	Yes
1698672	chr12	49637775	TGAAGGCAC	T	exonic	PRPF40B	frameshift deletion	.	0/1	48	33	15	0.3125	Yes
2708909	chr12	49637775	TGAAGGCAC	T	exonic	PRPF40B	frameshift deletion	.	0/1	53	34	19	0.358491	Yes
5199534	chr12	49637775	TGAAGGCAC	T	exonic	PRPF40B	frameshift deletion	.	0/1	24	17	7	0.291667	Yes
5852197	chr12	49637775	TGAAGGCAC	T	exonic	PRPF40B	frameshift deletion	.	0/1	40	31	9	0.225	Yes
1028357	chr12	49637783	C	T	exonic	PRPF40B	stopgain	.	0/1	14	11	3	0.214286	Yes
2178727	chr12	49637783	C	T	exonic	PRPF40B	stopgain	.	0/1	20	17	3	0.15	Yes
3374264	chr12	49642960	C	T	exonic	PRPF40B	stopgain	.	0/1	90	61	29	0.322222	Yes
2204007	chr12	49643267	G	GC	exonic	PRPF40B	frameshift insertion	.	0/1	53	45	7	0.132075	Yes
3321274	chr12	49643267	G	GC	exonic	PRPF40B	frameshift insertion	.	0/1	68	61	7	0.102941	Yes
3526946	chr12	49643267	G	GC	exonic	PRPF40B	frameshift insertion	.	0/1	56	49	7	0.125	Yes
4928370	chr12	49643267	G	GC	exonic	PRPF40B	frameshift insertion	.	0/1	105	96	9	0.0857143	Yes
5904916	chr12	49643267	G	GC	exonic	PRPF40B	frameshift insertion	.	0/1	73	66	6	0.0821918	Yes
2014820	chr12	49643754	T	G	splicing	PRPF40B	.	.	0/1	28	23	4	0.142857	Yes
2088551	chr12	49643754	T	G	splicing	PRPF40B	.	.	0/1	41	32	9	0.219512	Yes
3229594	chr12	49643754	T	G	splicing	PRPF40B	.	.	0/1	52	41	11	0.211538	Yes
3732756	chr12	49643754	T	G	splicing	PRPF40B	.	.	0/1	57	49	8	0.140351	Yes
4275438	chr12	49643754	T	G	splicing	PRPF40B	.	.	0/1	50	42	8	0.16	Yes
4309348	chr12	49643754	T	G	splicing	PRPF40B	.	.	0/1	77	57	19	0.246753	Yes
4602113	chr12	49643754	T	G	splicing	PRPF40B	.	.	0/1	62	51	11	0.177419	Yes
4692337	chr12	49643754	T	G	splicing	PRPF40B	.	.	0/1	47	34	13	0.276596	Yes
4696382	chr12	49643754	T	G	splicing	PRPF40B	.	.	0/1	73	57	16	0.219178	Yes
4966859	chr12	49643754	T	G	splicing	PRPF40B	.	.	0/1	58	42	16	0.275862	Yes
5615099	chr12	49643754	T	G	splicing	PRPF40B	.	.	0/1	29	22	7	0.241379	Yes
5633655	chr12	49643754	T	G	splicing	PRPF40B	.	.	0/1	39	23	16	0.410256	Yes
3399977	chr12	54292645	C	T	exonic	NFE2	nonsynonymous SNV	ID=COSV56455751	0/1	125	96	28	0.224	Yes
2669362	chr12	59774655	A	T	splicing	SLC16A7	.	ID=COSV99676141	0/0	24	21	3	0.125	Yes
1484887	chr13	28018483	T	C	exonic	FLT3	nonsynonymous SNV	ID=COSV54044083	0/1	36	22	14	0.388889	Yes
1776238	chr13	28018483	T	C	exonic	FLT3	nonsynonymous SNV	ID=COSV54044083	0/1	51	33	18	0.352941	Yes
1910159	chr13	28018483	T	C	exonic	FLT3	nonsynonymous SNV	ID=COSV54044083	0/1	36	20	16	0.444444	Yes
1926970	chr13	28018483	T	C	exonic	FLT3	nonsynonymous SNV	ID=COSV54044083	0/1	54	24	30	0.555556	Yes
2043385	chr13	28018483	T	C	exonic	FLT3	nonsynonymous SNV	ID=COSV54044083	0/1	30	15	15	0.5	Yes
2214121	chr13	28018483	T	C	exonic	FLT3	nonsynonymous SNV	ID=COSV54044083	0/1	45	25	20	0.444444	Yes
2310696	chr13	28018483	T	C	exonic	FLT3	nonsynonymous SNV	ID=COSV54044083	0/1	57	36	21	0.368421	Yes
2372216	chr13	28018483	T	C	exonic	FLT3	nonsynonymous SNV	ID=COSV54044083	0/1	49	32	17	0.346939	Yes
2526999	chr13	28018483	T	C	exonic	FLT3	nonsynonymous SNV	ID=COSV54044083	0/1	36	24	12	0.333333	Yes
2557249	chr13	28018483	T	C	exonic	FLT3	nonsynonymous SNV	ID=COSV54044083	0/1	33	17	16	0.484848	Yes
2683410	chr13	28018483	T	C	exonic	FLT3	nonsynonymous SNV	ID=COSV54044083	0/1	40	29	11	0.275	Yes
4304147	chr13	28018483	T	C	exonic	FLT3	nonsynonymous SNV	ID=COSV54044083	0/1	81	48	33	0.407407	Yes
4809785	chr13	28018483	T	C	exonic	FLT3	nonsynonymous SNV	ID=COSV54044083	0/1	40	27	13	0.325	Yes
5034900	chr13	28018483	T	C	exonic	FLT3	nonsynonymous SNV	ID=COSV54044083	0/1	40	21	19	0.475	Yes
5565271	chr13	28018483	T	C	exonic	FLT3	nonsynonymous SNV	ID=COSV54044083	0/1	50	29	21	0.42	Yes
1497704	chr13	28028192	G	A	exonic	FLT3	nonsynonymous SNV	ID=COSV54044587	0/1	19	11	8	0.421053	Yes
1695283	chr13	28028192	G	A	exonic	FLT3	nonsynonymous SNV	ID=COSV54044587	0/1	13	7	6	0.461538	Yes
1855484	chr13	28028192	G	A	exonic	FLT3	nonsynonymous SNV	ID=COSV54044587	0/1	26	16	10	0.384615	Yes
1864291	chr13	28028192	G	A	exonic	FLT3	nonsynonymous SNV	ID=COSV54044587	0/1	16	10	6	0.375	Yes
2138285	chr13	28028192	G	A	exonic	FLT3	nonsynonymous SNV	ID=COSV54044587	0/1	11	5	6	0.545455	Yes
2187809	chr13	28028192	G	A	exonic	FLT3	nonsynonymous SNV	ID=COSV54044587	0/1	25	15	10	0.4	Yes
2530609	chr13	28028192	G	A	exonic	FLT3	nonsynonymous SNV	ID=COSV54044587	0/1	18	9	9	0.5	Yes
2795465	chr13	28028192	G	A	exonic	FLT3	nonsynonymous SNV	ID=COSV54044587	0/1	21	15	6	0.285714	Yes
2948438	chr13	28028192	G	A	exonic	FLT3	nonsynonymous SNV	ID=COSV54044587	0/1	21	10	11	0.52381	Yes
3103435	chr13	28028192	G	A	exonic	FLT3	nonsynonymous SNV	ID=COSV54044587	0/1	19	11	8	0.421053	Yes
3146090	chr13	28028192	G	A	exonic	FLT3	nonsynonymous SNV	ID=COSV54044587	0/1	13	4	9	0.692308	Yes
3456694	chr13	28028192	G	A	exonic	FLT3	nonsynonymous SNV	ID=COSV54044587	0/1	9	2	7	0.777778	Yes
3609713	chr13	28028192	G	A	exonic	FLT3	nonsynonymous SNV	ID=COSV54044587	0/1	18	7	11	0.611111	Yes
3849310	chr13	28028192	G	A	exonic	FLT3	nonsynonymous SNV	ID=COSV54044587	0/1	24	14	10	0.416667	Yes
3867737	chr13	28028192	G	A	exonic	FLT3	nonsynonymous SNV	ID=COSV54044587	0/1	15	10	5	0.333333	Yes
3924470	chr13	28028192	G	A	exonic	FLT3	nonsynonymous SNV	ID=COSV54044587	0/1	14	7	7	0.5	Yes
4839076	chr13	28028192	G	A	exonic	FLT3	nonsynonymous SNV	ID=COSV54044587	0/1	14	5	9	0.642857	Yes
4986114	chr13	28028192	G	A	exonic	FLT3	nonsynonymous SNV	ID=COSV54044587	0/1	11	8	3	0.272727	Yes
5056905	chr13	28028192	G	A	exonic	FLT3	nonsynonymous SNV	ID=COSV54044587	0/1	35	24	11	0.314286	Yes
5156729	chr13	28028192	G	A	exonic	FLT3	nonsynonymous SNV	ID=COSV54044587	0/1	12	6	6	0.5	Yes
5743419	chr13	28028192	G	A	exonic	FLT3	nonsynonymous SNV	ID=COSV54044587	0/1	25	14	11	0.44	Yes
3836814	chr13	32648817	T	A	exonic	PDS5B	stopgain	.	0/1	16	13	3	0.1875	Yes
3929050	chr13	32651802	A	T	splicing	PDS5B	.	.	0/1	22	19	3	0.136364	Yes
1562800	chr13	32658432	A	T	splicing	PDS5B	.	.	0/1	19	16	3	0.157895	No
4129058	chr13	32678833	A	G	splicing	PDS5B	.	.	0/1	16	13	3	0.1875	Yes
3070155	chr13	32709953	C	A	exonic	PDS5B	stopgain	.	0/1	23	20	3	0.130435	Yes
3563442	chr13	32732140	A	AC	exonic	PDS5B	frameshift insertion	.	0/1	21	14	7	0.333333	Yes
5151562	chr13	32732140	A	AC	exonic	PDS5B	frameshift insertion	.	0/1	22	16	6	0.272727	Yes
5662184	chr13	32732140	A	AC	exonic	PDS5B	frameshift insertion	.	0/1	24	18	6	0.25	Yes
5689973	chr13	32732140	A	AC	exonic	PDS5B	frameshift insertion	.	0/1	26	17	9	0.346154	No
3597396	chr13	32742728	G	A	splicing	PDS5B	.	.	0/1	18	15	3	0.166667	Yes
1996329	chr13	32764555	GA	G	exonic	PDS5B	frameshift deletion	.	0/1	27	19	8	0.296296	Yes
4828346	chr13	32764555	GA	G	exonic	PDS5B	frameshift deletion	.	0/1	20	13	6	0.3	Yes
5085900	chr13	32764555	GA	G	exonic	PDS5B	frameshift deletion	.	0/1	28	21	7	0.25	Yes
2514848	chr13	32770535	C	T	exonic	PDS5B	stopgain	.	0/1	49	40	8	0.163265	Yes
4453090	chr13	37580639	G	T	exonic	POSTN	nonsynonymous SNV	ID=COSV65711790	0/0	25	22	3	0.12	No
2242648	chr13	42308452	A	T	splicing	AKAP11	.	ID=COSV99213692	./.	18	15	3	0.166667	Yes
5164497	chr13	42308452	A	T	splicing	AKAP11	.	ID=COSV99213692	0/0	21	18	3	0.142857	Yes
5762114	chr13	42308452	A	T	splicing	AKAP11	.	ID=COSV99213692	0/0	21	18	3	0.142857	Yes
4683369	chr15	27527931	A	T	splicing	GABRG3	.	ID=COSV100405075	0/0	22	19	3	0.136364	Yes
1205032	chr15	28234162	G	A	exonic	HERC2	stopgain	ID=COSV55328098	0/1	12	7	5	0.416667	Yes
1213335	chr15	28234162	G	A	exonic	HERC2	stopgain	ID=COSV55328098	0/1	6	3	3	0.5	Yes
1546943	chr15	28234162	G	A	exonic	HERC2	stopgain	ID=COSV55328098	0/1	8	5	3	0.375	Yes
1584688	chr15	28234162	G	A	exonic	HERC2	stopgain	ID=COSV55328098	0/1	14	8	6	0.428571	Yes
1742303	chr15	28234162	G	A	exonic	HERC2	stopgain	ID=COSV55328098	0/1	9	6	3	0.333333	Yes
1874008	chr15	28234162	G	A	exonic	HERC2	stopgain	ID=COSV55328098	0/1	17	13	4	0.235294	Yes
2216046	chr15	28234162	G	A	exonic	HERC2	stopgain	ID=COSV55328098	0/1	16	12	4	0.25	Yes
2469471	chr15	28234162	G	A	exonic	HERC2	stopgain	ID=COSV55328098	0/1	9	4	5	0.555556	Yes
2885342	chr15	28234162	G	A	exonic	HERC2	stopgain	ID=COSV55328098	0/1	15	11	4	0.266667	Yes
2990536	chr15	28234162	G	A	exonic	HERC2	stopgain	ID=COSV55328098	0/1	10	7	3	0.3	Yes
3126294	chr15	28234162	G	A	exonic	HERC2	stopgain	ID=COSV55328098	0/1	15	12	3	0.2	Yes
3311282	chr15	28234162	G	A	exonic	HERC2	stopgain	ID=COSV55328098	0/1	12	7	5	0.416667	Yes
3417414	chr15	28234162	G	A	exonic	HERC2	stopgain	ID=COSV55328098	0/1	13	9	4	0.307692	Yes
3499885	chr15	28234162	G	A	exonic	HERC2	stopgain	ID=COSV55328098	0/1	8	5	3	0.375	Yes
3602535	chr15	28234162	G	A	exonic	HERC2	stopgain	ID=COSV55328098	0/1	8	4	4	0.5	Yes
3721538	chr15	28234162	G	A	exonic	HERC2	stopgain	ID=COSV55328098	0/1	14	11	3	0.214286	Yes
3824387	chr15	28234162	G	A	exonic	HERC2	stopgain	ID=COSV55328098	0/1	11	7	4	0.363636	Yes
3854566	chr15	28234162	G	A	exonic	HERC2	stopgain	ID=COSV55328098	0/1	22	15	7	0.318182	Yes
3892804	chr15	28234162	G	A	exonic	HERC2	stopgain	ID=COSV55328098	0/1	9	5	4	0.444444	Yes
4081020	chr15	28234162	G	A	exonic	HERC2	stopgain	ID=COSV55328098	0/1	9	5	4	0.444444	Yes
4240296	chr15	28234162	G	A	exonic	HERC2	stopgain	ID=COSV55328098	0/1	16	11	5	0.3125	Yes
4739879	chr15	75411526	T	C	exonic	SIN3A	nonsynonymous SNV	ID=COSV64582527	0/1	65	55	10	0.153846	Yes
4970839	chr15	75411526	T	C	exonic	SIN3A	nonsynonymous SNV	ID=COSV64582527	0/1	40	34	5	0.125	Yes
4429383	chr15	90088702	C	A	exonic	IDH2	nonsynonymous SNV	ID=COSV57469541	0/1	43	27	16	0.372093	No
1281719	chr15	90088702	C	T	exonic	IDH2	nonsynonymous SNV	ID=COSV57468751	0/1	52	37	15	0.288462	Yes
1577897	chr15	90088702	C	T	exonic	IDH2	nonsynonymous SNV	ID=COSV57468751	./.	39	34	5	0.128205	Yes
1959940	chr15	90088702	C	T	exonic	IDH2	nonsynonymous SNV	ID=COSV57468751	0/1	47	29	18	0.382979	Yes
2000754	chr15	90088702	C	T	exonic	IDH2	nonsynonymous SNV	ID=COSV57468751	0/1	39	27	12	0.307692	Yes
2153220	chr15	90088702	C	T	exonic	IDH2	nonsynonymous SNV	ID=COSV57468751	0/1	44	33	11	0.25	Yes
2229756	chr15	90088702	C	T	exonic	IDH2	nonsynonymous SNV	ID=COSV57468751	0/1	42	31	11	0.261905	Yes
2381449	chr15	90088702	C	T	exonic	IDH2	nonsynonymous SNV	ID=COSV57468751	0/1	56	38	18	0.321429	Yes
2432941	chr15	90088702	C	T	exonic	IDH2	nonsynonymous SNV	ID=COSV57468751	0/1	38	31	7	0.184211	No
3088600	chr15	90088702	C	T	exonic	IDH2	nonsynonymous SNV	ID=COSV57468751	0/1	30	25	5	0.166667	Yes
3277817	chr15	90088702	C	T	exonic	IDH2	nonsynonymous SNV	ID=COSV57468751	0/1	44	28	15	0.340909	Yes
3493342	chr15	90088702	C	T	exonic	IDH2	nonsynonymous SNV	ID=COSV57468751	0/1	35	29	6	0.171429	Yes
3701054	chr15	90088702	C	T	exonic	IDH2	nonsynonymous SNV	ID=COSV57468751	0/1	28	22	6	0.214286	Yes
4322463	chr15	90088702	C	T	exonic	IDH2	nonsynonymous SNV	ID=COSV57468751	0/1	40	28	12	0.3	No
4627651	chr15	90088702	C	T	exonic	IDH2	nonsynonymous SNV	ID=COSV57468751	0/1	57	36	21	0.368421	Yes
5328423	chr15	90088702	C	T	exonic	IDH2	nonsynonymous SNV	ID=COSV57468751	./.	40	34	6	0.15	Yes
5767478	chr15	90088702	C	T	exonic	IDH2	nonsynonymous SNV	ID=COSV57468751	0/1	43	29	14	0.325581	No
5833448	chr15	90088702	C	T	exonic	IDH2	nonsynonymous SNV	ID=COSV57468751	0/1	62	46	16	0.258065	Yes
5967239	chr15	90088702	C	T	exonic	IDH2	nonsynonymous SNV	ID=COSV57468751	0/1	47	35	12	0.255319	Yes
6013205	chr15	90088702	C	T	exonic	IDH2	nonsynonymous SNV	ID=COSV57468751	0/1	35	20	15	0.428571	Yes
2833308	chr15	90088703	G	A	exonic	IDH2	nonsynonymous SNV	ID=COSV57469615	./.	56	49	7	0.125	Yes
1147501	chr16	3728438	T	TGC	exonic	CREBBP	frameshift insertion	.	0/1	81	40	40	0.493827	Yes
1192561	chr16	3728438	T	TGC	exonic	CREBBP	frameshift insertion	.	0/1	78	41	30	0.384615	Yes
1500913	chr16	3728438	T	TGC	exonic	CREBBP	frameshift insertion	.	0/1	88	50	18	0.204545	Yes
1659791	chr16	3728438	T	TGC	exonic	CREBBP	frameshift insertion	.	0/1	111	64	39	0.351351	Yes
1986592	chr16	3728438	T	TGC	exonic	CREBBP	frameshift insertion	.	0/1	58	26	31	0.534483	Yes
3014792	chr16	3728438	T	TGC	exonic	CREBBP	frameshift insertion	.	0/1	70	35	31	0.442857	Yes
3359012	chr16	3728438	T	TGC	exonic	CREBBP	frameshift insertion	.	0/1	105	54	46	0.438095	Yes
3594702	chr16	3728438	T	TGC	exonic	CREBBP	frameshift insertion	.	0/1	47	21	24	0.510638	Yes
3739065	chr16	3728438	T	TGC	exonic	CREBBP	frameshift insertion	.	0/1	67	33	33	0.492537	Yes
3751655	chr16	3728438	T	TGC	exonic	CREBBP	frameshift insertion	.	0/1	72	40	31	0.430556	Yes
3928780	chr16	3728438	T	TGC	exonic	CREBBP	frameshift insertion	.	0/1	63	31	20	0.31746	Yes
3935186	chr16	3728438	T	TGC	exonic	CREBBP	frameshift insertion	.	0/1	105	45	54	0.514286	Yes
4290769	chr16	3728438	T	TGC	exonic	CREBBP	frameshift insertion	.	0/1	53	27	24	0.45283	Yes
4755924	chr16	3728438	T	TGC	exonic	CREBBP	frameshift insertion	.	0/1	68	38	17	0.25	Yes
4841671	chr16	3728438	T	TGC	exonic	CREBBP	frameshift insertion	.	0/1	71	34	36	0.507042	Yes
5049840	chr16	3728438	T	TGC	exonic	CREBBP	frameshift insertion	.	0/1	63	36	26	0.412698	Yes
5115393	chr16	3728438	T	TGC	exonic	CREBBP	frameshift insertion	.	0/1	46	27	19	0.413043	Yes
3386788	chr16	3738616	C	T	exonic	CREBBP	nonsynonymous SNV	ID=COSV52112787	0/1	42	35	7	0.166667	Yes
1072697	chr16	3738650	C	T	exonic	CREBBP	nonsynonymous SNV	ID=COSV52114189	0/1	27	22	5	0.185185	Yes
3521711	chr16	3744962	C	T	splicing	CREBBP	.	ID=COSV52135353	0/1	16	13	3	0.1875	Yes
1083387	chr16	3749626	C	T	splicing	CREBBP	.	ID=COSV52117332	./.	25	22	3	0.12	Yes
3167627	chr16	3749626	C	T	splicing	CREBBP	.	ID=COSV52117332	0/1	23	20	3	0.130435	Yes
3075527	chr16	3751725	C	T	splicing	CREBBP	.	ID=COSV52132996	0/1	24	21	3	0.125	Yes
3849348	chr16	3751761	ATTCTC	A	exonic	CREBBP	frameshift deletion	.	0/1	31	25	6	0.193548	Yes
3849348	chr16	3751771	T	TG	exonic	CREBBP	frameshift insertion	.	0/1	31	25	6	0.193548	Yes
3849348	chr16	3751774	ATC	A	exonic	CREBBP	frameshift deletion	.	0/1	31	25	6	0.193548	Yes
1062913	chr16	67611950	G	A	splicing	CTCF	.	.	0/1	58	50	8	0.137931	Yes
5027844	chr16	67621440	A	AG	splicing	CTCF	.	.	0/1	18	14	4	0.222222	Yes
2497741	chr16	67626566	C	T	exonic	CTCF	stopgain	ID=COSV50461417	0/1	34	26	8	0.235294	Yes
5517518	chr16	67636683	TGAAAA	T	splicing	CTCF	.	.	0/1	42	29	13	0.309524	Yes
1386546	chr16	67637693	G	A	exonic;splicing	CTCF;CTCF	nonsynonymous SNV	ID=COSV50461895	0/1	54	32	22	0.407407	Yes
1781730	chr16	67637693	G	A	exonic;splicing	CTCF;CTCF	nonsynonymous SNV	ID=COSV50461895	0/1	42	23	19	0.452381	Yes
2318725	chr16	67637693	G	A	exonic;splicing	CTCF;CTCF	nonsynonymous SNV	ID=COSV50461895	0/1	36	24	12	0.333333	Yes
2917323	chr16	67637693	G	A	exonic;splicing	CTCF;CTCF	nonsynonymous SNV	ID=COSV50461895	0/1	44	30	14	0.318182	Yes
4678915	chr16	67637693	G	A	exonic;splicing	CTCF;CTCF	nonsynonymous SNV	ID=COSV50461895	0/1	39	25	14	0.358974	Yes
4787342	chr16	67637693	G	A	exonic;splicing	CTCF;CTCF	nonsynonymous SNV	ID=COSV50461895	0/1	38	19	19	0.5	Yes
1094078	chr17	28172515	A	T	splicing	NLK	.	ID=COSV100817298	0/1	16	12	4	0.25	Yes
3494565	chr17	28172515	A	T	splicing	NLK	.	ID=COSV100817298	0/0	22	19	3	0.136364	Yes
4772613	chr17	31219080	C	T	exonic	NF1	stopgain	ID=COSV62199278	0/1	89	64	25	0.280899	Yes
2600887	chr17	31226459	AC	A	exonic	NF1	frameshift deletion	.	0/1	79	54	25	0.316456	Yes
2657331	chr17	31226459	AC	A	exonic	NF1	frameshift deletion	.	0/1	59	44	15	0.254237	Yes
1086318	chr17	31226459	A	AC	exonic	NF1	frameshift insertion	.	0/1	54	45	8	0.148148	Yes
2430581	chr17	31226459	A	AC	exonic	NF1	frameshift insertion	.	0/1	87	74	12	0.137931	Yes
3109239	chr17	31226459	A	AC	exonic	NF1	frameshift insertion	.	0/1	91	63	28	0.307692	Yes
4642356	chr17	31226459	A	AC	exonic	NF1	frameshift insertion	.	0/1	82	50	30	0.365854	Yes
4674235	chr17	31226459	A	AC	exonic	NF1	frameshift insertion	.	0/1	94	74	18	0.191489	Yes
5046341	chr17	31226459	A	AC	exonic	NF1	frameshift insertion	.	0/1	75	58	17	0.226667	Yes
5706235	chr17	31226459	A	AC	exonic	NF1	frameshift insertion	.	0/1	67	54	13	0.19403	No
5783048	chr17	31226459	A	AC	exonic	NF1	frameshift insertion	.	0/1	71	59	12	0.169014	Yes
3745569	chr17	31226562	T	TC	exonic	NF1	frameshift insertion	.	0/1	115	97	18	0.156522	Yes
2398885	chr17	31229118	C	T	exonic	NF1	stopgain	ID=COSV100645763	0/1	82	65	17	0.207317	Yes
1122762	chr17	31235729	G	A	exonic	NF1	nonsynonymous SNV	ID=COSV62196628	0/1	37	30	7	0.189189	Yes
5441983	chr17	31252991	C	CA	exonic	NF1	frameshift insertion	.	0/1	26	20	6	0.230769	Yes
4958535	chr17	31258409	TATCA	T	exonic	NF1	frameshift deletion	.	0/1	27	20	7	0.259259	Yes
3862607	chr17	31258422	A	ATTGTC	exonic	NF1	frameshift insertion	.	0/1	47	31	12	0.255319	Yes
4861961	chr17	31260462	TC	T	exonic	NF1	frameshift deletion	.	0/1	29	22	7	0.241379	Yes
5590945	chr17	31327535	C	T	exonic	NF1	stopgain	ID=COSV62196320	./.	54	47	7	0.12963	Yes
5427395	chr17	31327621	C	CA	exonic	NF1	frameshift insertion	.	0/1	53	37	16	0.301887	Yes
4980334	chr17	31327657	G	GCTCACCT	exonic	NF1	frameshift insertion	.	0/1	90	70	18	0.2	Yes
4120289	chr17	31330298	C	G	exonic	NF1	stopgain	ID=COSV62212047	0/1	30	22	8	0.266667	Yes
5337821	chr17	31334927	C	T	exonic	NF1	stopgain	ID=COSV62199973	0/1	46	37	9	0.195652	Yes
4477808	chr17	31338092	C	T	exonic	NF1	stopgain	ID=COSV62192184	0/1	34	23	10	0.294118	Yes
5065089	chr17	31343126	CT	C	exonic	NF1	stopgain	.	0/1	17	14	3	0.176471	Yes
4551432	chr17	31350289	T	A	exonic	NF1	stopgain	.	0/1	36	29	7	0.194444	Yes
4508584	chr17	31352348	C	T	exonic	NF1	stopgain	ID=COSV62199126	0/1	53	38	15	0.283019	Yes
4833776	chr17	31352348	C	T	exonic	NF1	stopgain	ID=COSV62199126	0/1	46	29	17	0.369565	Yes
4690178	chr17	31358574	GTGTACCA	G	exonic	NF1	frameshift deletion	.	0/1	50	39	10	0.2	Yes
5703079	chr17	31983006	C	T	exonic	SUZ12	stopgain	.	0/1	31	25	6	0.193548	Yes
5029872	chr17	31988347	C	T	exonic	SUZ12	stopgain	.	0/1	83	57	26	0.313253	Yes
4659439	chr17	39766368	C	T	exonic	IKZF3	nonsynonymous SNV	ID=COSV53099562	0/1	52	29	23	0.442308	Yes
5831241	chr17	39766368	C	T	exonic	IKZF3	nonsynonymous SNV	ID=COSV53099562	0/1	57	39	17	0.298246	Yes
5541188	chr17	39791523	A	C	exonic	IKZF3	nonsynonymous SNV	ID=COSV53099858	./.	56	48	8	0.142857	Yes
3178049	chr17	40554792	G	A	exonic	CCR7	nonsynonymous SNV	ID=COSV55849053	0/0	72	51	21	0.291667	Yes
2907601	chr17	42207641	T	A	exonic	STAT5B	nonsynonymous SNV	ID=COSV53180610	0/0	47	41	6	0.12766	Yes
2104797	chr17	42207711	T	G	exonic	STAT5B	nonsynonymous SNV	ID=COSV53180204	./.	72	60	12	0.166667	Yes
4271121	chr17	42322401	T	A	exonic	STAT3	nonsynonymous SNV	ID=COSV52886283	0/1	38	29	9	0.236842	Yes
1690206	chr17	42322402	C	A	exonic	STAT3	nonsynonymous SNV	ID=COSV52882933	0/0	41	36	5	0.121951	Yes
4271121	chr17	42322402	C	A	exonic	STAT3	nonsynonymous SNV	ID=COSV52882933	0/1	39	30	9	0.230769	Yes
5004269	chr17	42322443	T	A	exonic	STAT3	nonsynonymous SNV	ID=COSV52882818	0/1	74	55	19	0.256757	Yes
2189182	chr17	42322464	T	A	exonic	STAT3	nonsynonymous SNV	ID=COSV52882807	0/1	109	91	18	0.165138	Yes
2923788	chr17	42322464	T	A	exonic	STAT3	nonsynonymous SNV	ID=COSV52882807	./.	58	51	7	0.12069	Yes
4234374	chr17	42322464	T	A	exonic	STAT3	nonsynonymous SNV	ID=COSV52882807	0/1	76	64	12	0.157895	Yes
5301091	chr17	42322464	T	A	exonic	STAT3	nonsynonymous SNV	ID=COSV52882807	./.	57	50	7	0.122807	Yes
4872833	chr17	60656802	T	A	exonic	PPM1D	stopgain	.	0/1	65	46	19	0.292308	Yes
5979744	chr17	60663011	CA	C	exonic	PPM1D	frameshift deletion	.	0/1	40	29	11	0.275	Yes
2892517	chr17	60663014	G	A	exonic	PPM1D	stopgain	ID=COSV59954246	0/1	57	46	11	0.192982	Yes
3660728	chr17	60663014	G	A	exonic	PPM1D	stopgain	ID=COSV59954246	0/1	20	17	3	0.15	Yes
5586287	chr17	60663014	G	A	exonic	PPM1D	stopgain	ID=COSV59954246	0/1	48	40	8	0.166667	Yes
5892248	chr17	60663014	G	A	exonic	PPM1D	stopgain	ID=COSV59954246	0/1	57	36	20	0.350877	No
1405463	chr17	60663015	G	A	exonic	PPM1D	stopgain	ID=COSV59954253	0/1	52	39	13	0.25	Yes
3378650	chr17	60663015	G	A	exonic	PPM1D	stopgain	ID=COSV59954253	0/1	42	28	14	0.333333	Yes
5423725	chr17	60663071	C	G	exonic	PPM1D	stopgain	ID=COSV59956020	0/1	65	49	16	0.246154	Yes
4457055	chr17	60663077	AT	A	exonic	PPM1D	stopgain	.	0/1	66	43	23	0.348485	Yes
4911588	chr17	60663077	AT	A	exonic	PPM1D	stopgain	.	0/1	61	40	21	0.344262	Yes
3881054	chr17	60663118	C	T	exonic	PPM1D	stopgain	ID=COSV59955543	0/1	42	36	6	0.142857	Yes
4881994	chr17	60663133	CCCTCAAAAGAT	C	exonic	PPM1D	frameshift deletion	.	0/1	66	49	17	0.257576	Yes
1488357	chr17	60663155	TTGAAGAAA	T	exonic	PPM1D	frameshift deletion	.	0/1	84	74	10	0.119048	Yes
2504353	chr17	60663168	C	A	exonic	PPM1D	stopgain	ID=COSV59955237	./.	50	41	9	0.18	Yes
2530889	chr17	60663168	C	A	exonic	PPM1D	stopgain	ID=COSV59955237	0/0	81	69	11	0.135802	Yes
3470987	chr17	60663168	C	A	exonic	PPM1D	stopgain	ID=COSV59955237	0/0	25	22	3	0.12	Yes
3604712	chr17	60663168	C	A	exonic	PPM1D	stopgain	ID=COSV59955237	0/0	62	53	9	0.145161	Yes
3865908	chr17	60663168	C	A	exonic	PPM1D	stopgain	ID=COSV59955237	./.	48	41	7	0.145833	No
4444212	chr17	60663168	C	A	exonic	PPM1D	stopgain	ID=COSV59955237	0/1	62	48	14	0.225806	Yes
4767430	chr17	60663168	C	A	exonic	PPM1D	stopgain	ID=COSV59955237	0/1	73	53	20	0.273973	Yes
5806434	chr17	60663171	T	TA	exonic	PPM1D	frameshift insertion	.	0/1	39	31	7	0.179487	No
5875097	chr17	60663182	CTTTAAGGATACATGATTCTT	C	exonic	PPM1D	frameshift deletion	.	0/1	51	41	10	0.196078	Yes
1068128	chr17	60663185	T	G	exonic	PPM1D	stopgain	ID=COSV100010613	0/1	21	16	5	0.238095	No
4389063	chr17	60663185	T	G	exonic	PPM1D	stopgain	ID=COSV100010613	0/1	62	36	26	0.419355	Yes
4436848	chr17	60663185	T	G	exonic	PPM1D	stopgain	ID=COSV100010613	0/1	39	28	11	0.282051	Yes
2130541	chr17	60663198	TTC	T	exonic	PPM1D	frameshift deletion	.	0/1	30	22	8	0.266667	Yes
3981215	chr17	60663242	C	G	exonic	PPM1D	stopgain	.	0/1	68	50	18	0.264706	Yes
3391131	chr17	60663262	CA	C	exonic	PPM1D	frameshift deletion	.	0/1	80	50	30	0.375	Yes
3948240	chr17	60663262	CA	C	exonic	PPM1D	frameshift deletion	.	0/1	82	60	22	0.268293	Yes
3957601	chr17	60663262	C	CA	exonic	PPM1D	frameshift insertion	.	0/1	97	75	22	0.226804	Yes
4155988	chr17	60663281	C	G	exonic	PPM1D	stopgain	ID=COSV59956876	0/1	154	125	29	0.188312	Yes
5616836	chr17	60663292	C	T	exonic	PPM1D	stopgain	ID=COSV100010926	0/1	78	59	18	0.230769	Yes
3623372	chr17	60663304	C	T	exonic	PPM1D	stopgain	ID=COSV59957525	0/1	69	60	9	0.130435	Yes
1460791	chr17	60663312	T	TGAAAGAAC	exonic	PPM1D	frameshift insertion	.	0/1	121	88	27	0.22314	Yes
3463693	chr17	60663317	GA	G	exonic	PPM1D	frameshift deletion	.	0/1	83	60	23	0.277108	Yes
1790057	chr17	60663333	C	CT	exonic	PPM1D	stopgain	.	0/1	47	35	12	0.255319	Yes
2237150	chr17	60663333	C	CT	exonic	PPM1D	stopgain	.	0/1	49	33	16	0.326531	Yes
1388409	chr17	60663335	TTAAAAGG	T	exonic	PPM1D	frameshift deletion	.	0/1	49	39	10	0.204082	Yes
3595193	chr17	60663340	AG	A	exonic	PPM1D	frameshift deletion	.	0/1	60	39	21	0.35	Yes
4662901	chr17	60663340	AG	A	exonic	PPM1D	frameshift deletion	.	0/1	132	99	32	0.242424	Yes
3150262	chr17	60663349	G	T	exonic	PPM1D	stopgain	.	0/1	65	45	20	0.307692	Yes
2107163	chr17	60663352	GA	G	exonic	PPM1D	frameshift deletion	ID=COSV99045424	0/1	55	44	11	0.2	Yes
2036914	chr17	60663388	C	T	exonic	PPM1D	stopgain	ID=COSV59954404	0/1	87	46	41	0.471264	Yes
2136944	chr17	60663388	C	T	exonic	PPM1D	stopgain	ID=COSV59954404	0/1	104	85	19	0.182692	Yes
3467194	chr17	60663388	C	T	exonic	PPM1D	stopgain	ID=COSV59954404	0/1	84	66	18	0.214286	Yes
4586376	chr17	60663388	C	T	exonic	PPM1D	stopgain	ID=COSV59954404	0/1	95	70	25	0.263158	Yes
4802408	chr17	60663388	C	T	exonic	PPM1D	stopgain	ID=COSV59954404	0/1	96	49	47	0.489583	Yes
5389853	chr17	60663388	C	T	exonic	PPM1D	stopgain	ID=COSV59954404	./.	140	117	23	0.164286	Yes
5585921	chr17	60663388	C	T	exonic	PPM1D	stopgain	ID=COSV59954404	./.	87	75	12	0.137931	Yes
5964523	chr17	60663388	C	T	exonic	PPM1D	stopgain	ID=COSV59954404	0/0	87	75	12	0.137931	Yes
5646052	chr17	60663429	TCTCCCCACAACCTC	T	exonic	PPM1D	frameshift deletion	.	0/1	92	67	25	0.271739	Yes
4137951	chr17	60663443	C	G	exonic	PPM1D	stopgain	.	0/1	78	67	10	0.128205	Yes
1188522	chr17	60663448	C	T	exonic	PPM1D	stopgain	ID=COSV59954582	0/1	58	23	35	0.603448	Yes
2884458	chr17	60663448	C	T	exonic	PPM1D	stopgain	ID=COSV59954582	./.	65	57	8	0.123077	Yes
3427002	chr17	60663448	C	T	exonic	PPM1D	stopgain	ID=COSV59954582	0/1	81	70	11	0.135802	Yes
4521219	chr17	60663448	C	T	exonic	PPM1D	stopgain	ID=COSV59954582	0/1	58	46	12	0.206897	Yes
5077420	chr17	60663448	C	T	exonic	PPM1D	stopgain	ID=COSV59954582	0/1	75	62	13	0.173333	Yes
4069105	chr17	60663458	C	CT	exonic	PPM1D	frameshift insertion	.	0/1	67	55	11	0.164179	Yes
1579275	chr17	60663475	C	T	exonic	PPM1D	stopgain	ID=COSV59954411	./.	52	45	7	0.134615	Yes
1968214	chr17	60663475	C	T	exonic	PPM1D	stopgain	ID=COSV59954411	0/1	85	38	47	0.552941	Yes
2580998	chr17	60663475	C	T	exonic	PPM1D	stopgain	ID=COSV59954411	0/1	59	32	27	0.457627	Yes
3134448	chr17	60663475	C	T	exonic	PPM1D	stopgain	ID=COSV59954411	0/1	63	49	14	0.222222	Yes
4076007	chr17	60663475	C	T	exonic	PPM1D	stopgain	ID=COSV59954411	0/1	41	34	7	0.170732	Yes
4588677	chr17	60663475	C	T	exonic	PPM1D	stopgain	ID=COSV59954411	0/1	82	52	30	0.365854	Yes
5629707	chr17	60663475	C	T	exonic	PPM1D	stopgain	ID=COSV59954411	0/1	81	60	21	0.259259	Yes
5418498	chr17	63929438	T	G	exonic	CD79B	nonsynonymous SNV	ID=COSV50076156	0/0	25	22	3	0.12	Yes
5598863	chr17	63929438	T	G	exonic	CD79B	nonsynonymous SNV	ID=COSV50076156	0/0	32	28	4	0.125	Yes
2969353	chr17	63929439	A	G	exonic	CD79B	nonsynonymous SNV	ID=COSV50075971	0/1	68	52	16	0.235294	Yes
1118531	chr17	76736877	G	A	exonic	SRSF2	nonsynonymous SNV	ID=COSV57969830	0/1	83	63	20	0.240964	Yes
1170377	chr17	76736877	G	A	exonic	SRSF2	nonsynonymous SNV	ID=COSV57969830	0/1	105	86	19	0.180952	Yes
1218321	chr17	76736877	G	A	exonic	SRSF2	nonsynonymous SNV	ID=COSV57969830	0/1	72	35	37	0.513889	Yes
1256267	chr17	76736877	G	A	exonic	SRSF2	nonsynonymous SNV	ID=COSV57969830	0/1	40	32	7	0.175	Yes
1519401	chr17	76736877	G	A	exonic	SRSF2	nonsynonymous SNV	ID=COSV57969830	0/1	104	77	27	0.259615	No
1959940	chr17	76736877	G	A	exonic	SRSF2	nonsynonymous SNV	ID=COSV57969830	0/1	80	56	24	0.3	Yes
2109292	chr17	76736877	G	A	exonic	SRSF2	nonsynonymous SNV	ID=COSV57969830	0/1	82	51	31	0.378049	Yes
2153576	chr17	76736877	G	A	exonic	SRSF2	nonsynonymous SNV	ID=COSV57969830	0/1	80	65	15	0.1875	Yes
2229756	chr17	76736877	G	A	exonic	SRSF2	nonsynonymous SNV	ID=COSV57969830	0/1	67	48	19	0.283582	Yes
2238653	chr17	76736877	G	A	exonic	SRSF2	nonsynonymous SNV	ID=COSV57969830	0/1	85	64	15	0.176471	Yes
2790475	chr17	76736877	G	A	exonic	SRSF2	nonsynonymous SNV	ID=COSV57969830	0/1	72	46	26	0.361111	Yes
3504634	chr17	76736877	G	A	exonic	SRSF2	nonsynonymous SNV	ID=COSV57969830	0/0	107	91	16	0.149533	Yes
3754324	chr17	76736877	G	A	exonic	SRSF2	nonsynonymous SNV	ID=COSV57969830	0/1	76	41	35	0.460526	Yes
3996201	chr17	76736877	G	A	exonic	SRSF2	nonsynonymous SNV	ID=COSV57969830	0/1	70	45	18	0.257143	Yes
4264225	chr17	76736877	G	A	exonic	SRSF2	nonsynonymous SNV	ID=COSV57969830	0/1	79	47	32	0.405063	Yes
4322463	chr17	76736877	G	A	exonic	SRSF2	nonsynonymous SNV	ID=COSV57969830	0/1	59	42	17	0.288136	No
4429383	chr17	76736877	G	A	exonic	SRSF2	nonsynonymous SNV	ID=COSV57969830	0/1	107	60	46	0.429907	No
5507168	chr17	76736877	G	A	exonic	SRSF2	nonsynonymous SNV	ID=COSV57969830	0/1	74	58	16	0.216216	Yes
5807115	chr17	76736877	G	A	exonic	SRSF2	nonsynonymous SNV	ID=COSV57969830	0/1	96	54	42	0.4375	Yes
6013205	chr17	76736877	G	A	exonic	SRSF2	nonsynonymous SNV	ID=COSV57969830	0/1	79	50	29	0.367089	Yes
1155628	chr17	76736877	G	C	exonic	SRSF2	nonsynonymous SNV	ID=COSV57969809	0/0	98	81	16	0.163265	Yes
1317599	chr17	76736877	G	C	exonic	SRSF2	nonsynonymous SNV	ID=COSV57969809	0/1	99	72	27	0.272727	Yes
1456125	chr17	76736877	G	C	exonic	SRSF2	nonsynonymous SNV	ID=COSV57969809	./.	112	93	18	0.160714	Yes
1605671	chr17	76736877	G	C	exonic	SRSF2	nonsynonymous SNV	ID=COSV57969809	0/1	67	54	13	0.19403	Yes
2299225	chr17	76736877	G	C	exonic	SRSF2	nonsynonymous SNV	ID=COSV57969809	0/0	76	65	10	0.131579	Yes
2381449	chr17	76736877	G	C	exonic	SRSF2	nonsynonymous SNV	ID=COSV57969809	0/1	92	61	31	0.336957	Yes
2455292	chr17	76736877	G	C	exonic	SRSF2	nonsynonymous SNV	ID=COSV57969809	0/1	70	50	20	0.285714	Yes
3988465	chr17	76736877	G	C	exonic	SRSF2	nonsynonymous SNV	ID=COSV57969809	0/1	92	72	20	0.217391	Yes
3989155	chr17	76736877	G	C	exonic	SRSF2	nonsynonymous SNV	ID=COSV57969809	0/1	76	37	39	0.513158	Yes
4167088	chr17	76736877	G	C	exonic	SRSF2	nonsynonymous SNV	ID=COSV57969809	0/0	49	43	6	0.122449	Yes
4227314	chr17	76736877	G	C	exonic	SRSF2	nonsynonymous SNV	ID=COSV57969809	0/1	61	38	23	0.377049	Yes
4627651	chr17	76736877	G	C	exonic	SRSF2	nonsynonymous SNV	ID=COSV57969809	0/1	103	69	34	0.330097	Yes
4739174	chr17	76736877	G	C	exonic	SRSF2	nonsynonymous SNV	ID=COSV57969809	0/1	118	83	35	0.29661	Yes
5856542	chr17	76736877	G	C	exonic	SRSF2	nonsynonymous SNV	ID=COSV57969809	0/1	130	96	34	0.261538	Yes
1219651	chr17	76736877	G	T	exonic	SRSF2	nonsynonymous SNV	ID=COSV57969816	./.	66	53	13	0.19697	Yes
1234126	chr17	76736877	G	T	exonic	SRSF2	nonsynonymous SNV	ID=COSV57969816	0/1	83	67	16	0.192771	Yes
1371797	chr17	76736877	G	T	exonic	SRSF2	nonsynonymous SNV	ID=COSV57969816	0/1	136	96	40	0.294118	Yes
1694431	chr17	76736877	G	T	exonic	SRSF2	nonsynonymous SNV	ID=COSV57969816	0/1	108	68	39	0.361111	Yes
2491345	chr17	76736877	G	T	exonic	SRSF2	nonsynonymous SNV	ID=COSV57969816	./.	61	50	11	0.180328	Yes
2512970	chr17	76736877	G	T	exonic	SRSF2	nonsynonymous SNV	ID=COSV57969816	0/1	73	45	28	0.383562	Yes
2615545	chr17	76736877	G	T	exonic	SRSF2	nonsynonymous SNV	ID=COSV57969816	./.	116	97	19	0.163793	Yes
2746346	chr17	76736877	G	T	exonic	SRSF2	nonsynonymous SNV	ID=COSV57969816	0/0	81	68	13	0.160494	Yes
2850328	chr17	76736877	G	T	exonic	SRSF2	nonsynonymous SNV	ID=COSV57969816	0/0	80	70	10	0.125	Yes
2977815	chr17	76736877	G	T	exonic	SRSF2	nonsynonymous SNV	ID=COSV57969816	0/1	100	57	43	0.43	Yes
3083407	chr17	76736877	G	T	exonic	SRSF2	nonsynonymous SNV	ID=COSV57969816	0/1	91	53	38	0.417582	Yes
3177681	chr17	76736877	G	T	exonic	SRSF2	nonsynonymous SNV	ID=COSV57969816	0/1	80	55	25	0.3125	Yes
3277817	chr17	76736877	G	T	exonic	SRSF2	nonsynonymous SNV	ID=COSV57969816	0/1	95	67	28	0.294737	Yes
3454862	chr17	76736877	G	T	exonic	SRSF2	nonsynonymous SNV	ID=COSV57969816	./.	63	49	14	0.222222	Yes
3701054	chr17	76736877	G	T	exonic	SRSF2	nonsynonymous SNV	ID=COSV57969816	0/1	74	46	28	0.378378	Yes
4033768	chr17	76736877	G	T	exonic	SRSF2	nonsynonymous SNV	ID=COSV57969816	./.	98	75	23	0.234694	Yes
4124637	chr17	76736877	G	T	exonic	SRSF2	nonsynonymous SNV	ID=COSV57969816	0/1	70	35	35	0.5	Yes
4339518	chr17	76736877	G	T	exonic	SRSF2	nonsynonymous SNV	ID=COSV57969816	0/1	53	39	13	0.245283	Yes
4380648	chr17	76736877	G	T	exonic	SRSF2	nonsynonymous SNV	ID=COSV57969816	0/1	84	45	39	0.464286	Yes
4395948	chr17	76736877	G	T	exonic	SRSF2	nonsynonymous SNV	ID=COSV57969816	0/1	79	52	26	0.329114	Yes
4535718	chr17	76736877	G	T	exonic	SRSF2	nonsynonymous SNV	ID=COSV57969816	0/1	112	76	36	0.321429	Yes
4578109	chr17	76736877	G	T	exonic	SRSF2	nonsynonymous SNV	ID=COSV57969816	0/0	102	87	15	0.147059	Yes
4851476	chr17	76736877	G	T	exonic	SRSF2	nonsynonymous SNV	ID=COSV57969816	0/1	72	54	18	0.25	Yes
4952615	chr17	76736877	G	T	exonic	SRSF2	nonsynonymous SNV	ID=COSV57969816	0/1	70	53	17	0.242857	Yes
5341201	chr17	76736877	G	T	exonic	SRSF2	nonsynonymous SNV	ID=COSV57969816	0/0	84	69	15	0.178571	Yes
5357856	chr17	76736877	G	T	exonic	SRSF2	nonsynonymous SNV	ID=COSV57969816	./.	37	31	6	0.162162	Yes
5475325	chr17	76736877	G	T	exonic	SRSF2	nonsynonymous SNV	ID=COSV57969816	0/1	103	76	27	0.262136	Yes
5590218	chr17	76736877	G	T	exonic	SRSF2	nonsynonymous SNV	ID=COSV57969816	0/1	67	48	19	0.283582	Yes
5642968	chr17	76736877	G	T	exonic	SRSF2	nonsynonymous SNV	ID=COSV57969816	0/0	63	54	9	0.142857	No
5716091	chr17	76736877	G	T	exonic	SRSF2	nonsynonymous SNV	ID=COSV57969816	0/1	95	60	35	0.368421	Yes
5764933	chr17	76736877	G	T	exonic	SRSF2	nonsynonymous SNV	ID=COSV57969816	0/0	73	63	10	0.136986	Yes
5767435	chr17	76736877	G	T	exonic	SRSF2	nonsynonymous SNV	ID=COSV57969816	0/1	53	31	22	0.415094	Yes
5833448	chr17	76736877	G	T	exonic	SRSF2	nonsynonymous SNV	ID=COSV57969816	0/1	71	51	20	0.28169	Yes
5849457	chr17	76736877	G	T	exonic	SRSF2	nonsynonymous SNV	ID=COSV57969816	0/0	114	93	21	0.184211	Yes
5967239	chr17	76736877	G	T	exonic	SRSF2	nonsynonymous SNV	ID=COSV57969816	0/1	74	56	18	0.243243	Yes
5984218	chr17	76736877	G	T	exonic	SRSF2	nonsynonymous SNV	ID=COSV57969816	0/1	84	58	26	0.309524	Yes
1758623	chr17	76736878	G	C	exonic	SRSF2	nonsynonymous SNV	ID=COSV57970391	0/1	79	58	21	0.265823	Yes
2270908	chr17	76736878	G	C	exonic	SRSF2	nonsynonymous SNV	ID=COSV57970391	0/1	89	62	27	0.303371	Yes
5767478	chr17	76736878	G	C	exonic	SRSF2	nonsynonymous SNV	ID=COSV57970391	0/1	63	36	27	0.428571	No
3088600	chr17	76736878	G	T	exonic	SRSF2	nonsynonymous SNV	ID=COSV57970203	0/1	84	69	15	0.178571	Yes
3420059	chr17	76736878	G	T	exonic	SRSF2	nonsynonymous SNV	ID=COSV57970203	./.	76	60	16	0.210526	Yes
5356519	chr17	76736878	G	T	exonic	SRSF2	nonsynonymous SNV	ID=COSV57970203	0/1	73	58	15	0.205479	Yes
3416956	chr17	7673736	G	GGCTCCCCTTTCTT	exonic	TP53	frameshift insertion	.	0/1	68	40	20	0.294118	No
4065976	chr17	7673771	GCGCC	G	exonic	TP53	frameshift deletion	.	0/1	50	35	14	0.28	Yes
5324112	chr17	7673779	C	G	exonic	TP53	nonsynonymous SNV	ID=COSV52674651	0/1	39	29	10	0.25641	Yes
3919937	chr17	7673787	G	A	exonic	TP53	nonsynonymous SNV	ID=COSV52678063	0/1	47	34	13	0.276596	Yes
1256760	chr17	7673787	G	C	exonic	TP53	nonsynonymous SNV	ID=COSV52661225	0/1	61	48	13	0.213115	Yes
3931818	chr17	7673789	A	C	exonic	TP53	nonsynonymous SNV	ID=COSV52783531	0/1	69	49	20	0.289855	Yes
4494185	chr17	7673793	G	T	exonic	TP53	nonsynonymous SNV	ID=COSV52761908	0/1	71	54	17	0.239437	Yes
5921979	chr17	7673794	C	G	exonic	TP53	nonsynonymous SNV	ID=COSV52731052	0/1	59	51	8	0.135593	Yes
1002917	chr17	7673802	C	T	exonic	TP53	nonsynonymous SNV	ID=COSV52660980	0/1	50	43	7	0.14	Yes
1127724	chr17	7673802	C	T	exonic	TP53	nonsynonymous SNV	ID=COSV52660980	0/1	46	39	7	0.152174	Yes
2725512	chr17	7673802	C	T	exonic	TP53	nonsynonymous SNV	ID=COSV52660980	0/1	39	23	16	0.410256	Yes
3848957	chr17	7673802	C	T	exonic	TP53	nonsynonymous SNV	ID=COSV52660980	0/1	54	45	9	0.166667	Yes
4198455	chr17	7673802	C	T	exonic	TP53	nonsynonymous SNV	ID=COSV52660980	0/1	73	56	17	0.232877	Yes
4288345	chr17	7673802	C	T	exonic	TP53	nonsynonymous SNV	ID=COSV52660980	0/1	48	40	8	0.166667	Yes
4429383	chr17	7673802	C	T	exonic	TP53	nonsynonymous SNV	ID=COSV52660980	0/1	76	44	32	0.421053	No
4464223	chr17	7673802	C	T	exonic	TP53	nonsynonymous SNV	ID=COSV52660980	0/1	68	50	18	0.264706	Yes
4738022	chr17	7673802	C	T	exonic	TP53	nonsynonymous SNV	ID=COSV52660980	0/1	51	28	23	0.45098	Yes
2179063	chr17	7673803	G	A	exonic	TP53	nonsynonymous SNV	ID=COSV52662066	0/1	59	27	32	0.542373	Yes
2767811	chr17	7673803	G	A	exonic	TP53	nonsynonymous SNV	ID=COSV52662066	./.	64	56	8	0.125	Yes
3459571	chr17	7673803	G	A	exonic	TP53	nonsynonymous SNV	ID=COSV52662066	./.	62	54	8	0.129032	Yes
3291035	chr17	7673806	C	T	exonic	TP53	nonsynonymous SNV	ID=COSV52661812	./.	54	47	7	0.12963	Yes
3937367	chr17	7673806	C	T	exonic	TP53	nonsynonymous SNV	ID=COSV52661812	0/1	58	40	18	0.310345	Yes
1021814	chr17	7673835	C	A	exonic	TP53	nonsynonymous SNV	ID=COSV52677105	0/1	43	26	17	0.395349	Yes
3556644	chr17	7673835	C	A	exonic	TP53	nonsynonymous SNV	ID=COSV52677105	0/1	33	26	7	0.212121	Yes
2627448	chr17	7674193	A	G	exonic	TP53	nonsynonymous SNV	ID=COSV52757928	0/0	25	22	3	0.12	Yes
3999961	chr17	7674199	A	T	exonic	TP53	nonsynonymous SNV	ID=COSV52714133	0/0	24	20	3	0.125	Yes
2087231	chr17	7674205	G	T	exonic	TP53	nonsynonymous SNV	ID=COSV52784543	0/0	24	21	3	0.125	Yes
4564306	chr17	7674211	A	T	exonic	TP53	nonsynonymous SNV	ID=COSV52741592	./.	30	26	4	0.133333	Yes
3785819	chr17	7674214	G	A	exonic	TP53	nonsynonymous SNV	ID=COSV52687307	0/1	63	54	9	0.142857	Yes
2044864	chr17	7674221	G	A	exonic	TP53	nonsynonymous SNV	ID=COSV52662035	./.	63	55	8	0.126984	Yes
2117702	chr17	7674221	G	A	exonic	TP53	nonsynonymous SNV	ID=COSV52662035	0/1	18	13	5	0.277778	Yes
4020575	chr17	7674225	C	T	exonic	TP53	nonsynonymous SNV	ID=COSV52735934	0/1	65	44	21	0.323077	Yes
2719459	chr17	7674229	C	T	exonic	TP53	nonsynonymous SNV	ID=COSV52667838	0/1	26	21	5	0.192308	Yes
3525877	chr17	7674241	G	A	exonic	TP53	nonsynonymous SNV	ID=COSV52661688	0/1	34	29	5	0.147059	Yes
5523172	chr17	7674241	G	C	exonic	TP53	nonsynonymous SNV	ID=COSV52662386	0/1	32	25	7	0.21875	Yes
4964138	chr17	7674247	T	G	exonic	TP53	nonsynonymous SNV	ID=COSV52664176	0/1	34	24	10	0.294118	Yes
2964894	chr17	7674250	C	T	exonic	TP53	nonsynonymous SNV	ID=COSV52661646	0/1	42	30	12	0.285714	Yes
4766119	chr17	7674251	A	C	exonic	TP53	nonsynonymous SNV	ID=COSV52711932	./.	45	38	7	0.155556	Yes
1902008	chr17	7674252	C	A	exonic	TP53	nonsynonymous SNV	ID=COSV52681050	0/0	24	21	3	0.125	Yes
4016864	chr17	7674858	C	A	splicing	TP53	.	ID=COSV52670407	./.	53	44	9	0.169811	Yes
1738613	chr17	7674872	T	C	exonic	TP53	nonsynonymous SNV	ID=COSV52661282	0/1	34	20	14	0.411765	Yes
2915665	chr17	7674872	T	C	exonic	TP53	nonsynonymous SNV	ID=COSV52661282	0/0	61	50	10	0.163934	Yes
3970741	chr17	7674872	T	C	exonic	TP53	nonsynonymous SNV	ID=COSV52661282	./.	53	46	7	0.132075	Yes
4481702	chr17	7674872	T	C	exonic	TP53	nonsynonymous SNV	ID=COSV52661282	0/1	63	52	11	0.174603	Yes
2275361	chr17	7674873	A	G	exonic	TP53	nonsynonymous SNV	ID=COSV52760651	0/1	45	32	13	0.288889	Yes
4823962	chr17	7674893	C	T	exonic	TP53	nonsynonymous SNV	ID=COSV52665093	0/1	61	38	23	0.377049	Yes
5186738	chr17	7674893	C	T	exonic	TP53	nonsynonymous SNV	ID=COSV52665093	0/1	55	46	9	0.163636	Yes
5249219	chr17	7674894	G	A	exonic	TP53	stopgain	ID=COSV52665560	0/1	54	38	16	0.296296	Yes
3005027	chr17	7674918	A	C	exonic	TP53	nonsynonymous SNV	ID=COSV52760580	./.	67	55	11	0.164179	Yes
4696412	chr17	7674962	G	A	exonic	TP53	nonsynonymous SNV	ID=COSV52664064	0/1	37	29	8	0.216216	Yes
5845987	chr17	7674962	G	A	exonic	TP53	nonsynonymous SNV	ID=COSV52664064	0/1	44	35	9	0.204545	Yes
3887648	chr17	7675070	C	G	exonic	TP53	nonsynonymous SNV	ID=COSV52676870	0/1	102	84	18	0.176471	Yes
5449657	chr17	7675086	A	T	exonic	TP53	nonsynonymous SNV	ID=COSV52681947	./.	86	74	12	0.139535	Yes
3922761	chr17	7675124	T	C	exonic	TP53	nonsynonymous SNV	ID=COSV52663142	./.	113	99	14	0.123894	Yes
3163662	chr17	7675137	C	G	exonic	TP53	nonsynonymous SNV	ID=COSV52661847	0/1	95	80	15	0.157895	Yes
1700717	chr17	7675139	C	A	exonic	TP53	nonsynonymous SNV	ID=COSV52676395	0/1	52	41	11	0.211538	Yes
3194621	chr17	7675185	C	T	exonic	TP53	nonsynonymous SNV	ID=COSV52665025	0/1	53	39	14	0.264151	Yes
3277170	chr17	7675185	C	T	exonic	TP53	nonsynonymous SNV	ID=COSV52665025	0/1	44	27	17	0.386364	Yes
3661508	chr17	7675185	C	T	exonic	TP53	nonsynonymous SNV	ID=COSV52665025	0/1	72	41	31	0.430556	Yes
4431467	chr17	7675190	C	T	exonic	TP53	nonsynonymous SNV	ID=COSV52664953	0/1	90	65	25	0.277778	Yes
4503575	chr17	7675237	C	T	splicing	TP53	.	ID=COSV52688618	./.	87	75	12	0.137931	Yes
3286445	chr17	7675992	A	C	splicing	TP53	.	ID=COSV52730362	0/1	46	32	14	0.304348	Yes
4070885	chr17	7676152	C	CG	exonic	TP53	frameshift insertion	.	0/1	91	68	23	0.252747	Yes
3575456	chr17	7676564	C	G	exonic	TP53	nonsynonymous SNV	ID=COSV52746799	0/1	51	32	19	0.372549	Yes
3728735	chr17	7676564	C	G	exonic	TP53	nonsynonymous SNV	ID=COSV52746799	0/1	50	30	20	0.4	Yes
5893183	chr17	7676564	C	G	exonic	TP53	nonsynonymous SNV	ID=COSV52746799	0/1	47	30	17	0.361702	Yes
3083407	chr18	44951942	G	A	exonic	SETBP1	nonsynonymous SNV	ID=COSV56311800	0/1	40	34	6	0.15	Yes
5384825	chr18	44951948	G	A	exonic	SETBP1	nonsynonymous SNV	ID=COSV56311834	0/1	47	38	9	0.191489	Yes
3723730	chr18	50284031	C	T	exonic	CXXC1	nonsynonymous SNV	ID=COSV53273010	0/1	42	21	21	0.5	Yes
4387293	chr18	50284031	C	T	exonic	CXXC1	nonsynonymous SNV	ID=COSV53273010	0/1	54	40	13	0.240741	Yes
5247504	chr18	63318510	G	A	exonic	BCL2	nonsynonymous SNV	ID=COSV61372523	0/1	70	57	13	0.185714	Yes
2468325	chr18	63318656	G	A	exonic	BCL2	nonsynonymous SNV	ID=COSV61375197	0/1	76	49	26	0.342105	Yes
1066399	chr19	12943813	A	ATTGTC	exonic	CALR	frameshift insertion	ID=COSV57116551	0/1	143	85	50	0.34965	Yes
1235227	chr19	12943813	A	ATTGTC	exonic	CALR	frameshift insertion	ID=COSV57116551	0/1	108	84	22	0.203704	Yes
1249981	chr19	12943813	A	ATTGTC	exonic	CALR	frameshift insertion	ID=COSV57116551	0/1	115	72	38	0.330435	Yes
1295493	chr19	12943813	A	ATTGTC	exonic	CALR	frameshift insertion	ID=COSV57116551	0/0	100	93	7	0.07	Yes
1583164	chr19	12943813	A	ATTGTC	exonic	CALR	frameshift insertion	ID=COSV57116551	./.	121	92	26	0.214876	Yes
1748319	chr19	12943813	A	ATTGTC	exonic	CALR	frameshift insertion	ID=COSV57116551	0/1	106	66	34	0.320755	Yes
2067674	chr19	12943813	A	ATTGTC	exonic	CALR	frameshift insertion	ID=COSV57116551	0/1	81	50	29	0.358025	Yes
2293150	chr19	12943813	A	ATTGTC	exonic	CALR	frameshift insertion	ID=COSV57116551	./.	108	89	16	0.148148	Yes
2301695	chr19	12943813	A	ATTGTC	exonic	CALR	frameshift insertion	ID=COSV57116551	0/1	200	125	69	0.345	Yes
2345386	chr19	12943813	A	ATTGTC	exonic	CALR	frameshift insertion	ID=COSV57116551	0/1	166	94	64	0.385542	Yes
3310481	chr19	12943813	A	ATTGTC	exonic	CALR	frameshift insertion	ID=COSV57116551	0/0	114	105	9	0.0789474	Yes
3426384	chr19	12943813	A	ATTGTC	exonic	CALR	frameshift insertion	ID=COSV57116551	0/1	127	89	36	0.283465	Yes
3937367	chr19	12943813	A	ATTGTC	exonic	CALR	frameshift insertion	ID=COSV57116551	0/1	98	75	21	0.214286	Yes
4293669	chr19	12943813	A	ATTGTC	exonic	CALR	frameshift insertion	ID=COSV57116551	0/1	161	93	61	0.378882	Yes
5100382	chr19	12943813	A	ATTGTC	exonic	CALR	frameshift insertion	ID=COSV57116551	0/1	213	110	97	0.455399	Yes
5891839	chr19	12943813	A	ATTGTC	exonic	CALR	frameshift insertion	ID=COSV57116551	0/1	197	124	67	0.340102	Yes
4165412	chr19	17835160	C	T	exonic	JAK3	nonsynonymous SNV	ID=COSV71685371	0/1	57	33	24	0.421053	Yes
4339557	chr19	17835160	C	T	exonic	JAK3	nonsynonymous SNV	ID=COSV71685371	0/1	58	32	26	0.448276	Yes
2742480	chr19	18753498	A	C	splicing	CRTC1	.	ID=COSV58716513	0/0	22	19	3	0.136364	No
4527308	chr19	18753498	A	C	splicing	CRTC1	.	ID=COSV58716513	0/0	22	19	3	0.136364	Yes
4635551	chr19	18753498	A	C	splicing	CRTC1	.	ID=COSV58716513	0/0	21	18	3	0.142857	Yes
5345967	chr19	18753498	A	C	splicing	CRTC1	.	ID=COSV58716513	0/0	20	17	3	0.15	Yes
5886080	chr19	18753498	A	C	splicing	CRTC1	.	ID=COSV58716513	0/0	23	20	3	0.130435	Yes
5548154	chr19	33302407	G	T	exonic	CEBPA	stopgain	.	0/1	24	20	4	0.166667	Yes
3206395	chr19	42095878	T	C	exonic	POU2F2	nonsynonymous SNV	ID=COSV60761129	0/1	100	88	12	0.12	Yes
1150126	chr19	6590102	C	T	splicing	CD70	.	ID=COSV55565485	./.	25	22	3	0.12	Yes
1205032	chr19	6828846	A	G	exonic	VAV1	nonsynonymous SNV	ID=COSV58379593	./.	70	60	9	0.128571	Yes
1004695	chr1	114713909	G	T	exonic	NRAS	nonsynonymous SNV	ID=COSV54736310	0/0	25	22	3	0.12	Yes
1314920	chr1	114716123	C	T	exonic	NRAS	nonsynonymous SNV	ID=COSV54736416	0/1	24	20	4	0.166667	Yes
1694431	chr1	114716124	C	A	exonic	NRAS	nonsynonymous SNV	ID=COSV54736386	./.	27	22	5	0.185185	Yes
2590562	chr1	114716126	C	T	exonic	NRAS	nonsynonymous SNV	ID=COSV54736383	0/1	29	7	22	0.758621	Yes
3348054	chr1	114716126	C	T	exonic	NRAS	nonsynonymous SNV	ID=COSV54736383	0/1	34	29	5	0.147059	Yes
3529063	chr1	114716126	C	T	exonic	NRAS	nonsynonymous SNV	ID=COSV54736383	0/1	41	32	9	0.219512	Yes
5382331	chr1	114716126	C	T	exonic	NRAS	nonsynonymous SNV	ID=COSV54736383	0/1	32	24	8	0.25	Yes
1555291	chr1	114716127	C	A	exonic	NRAS	nonsynonymous SNV	ID=COSV54736487	0/0	40	35	5	0.125	Yes
2100606	chr1	119915869	G	A	exonic	NOTCH2	stopgain	ID=COSV56682510	0/1	70	56	14	0.2	Yes
2041293	chr1	12847889	G	A	exonic	HNRNPCL1	nonsynonymous SNV	ID=COSV58610565	2021-01-01	3	0	3	1	Yes
2204186	chr1	12847889	G	A	exonic	HNRNPCL1	nonsynonymous SNV	ID=COSV58610565	2021-01-01	3	0	3	1	Yes
2676611	chr1	12847889	G	A	exonic	HNRNPCL1	nonsynonymous SNV	ID=COSV58610565	2021-01-01	3	0	3	1	Yes
2702409	chr1	12847889	G	A	exonic	HNRNPCL1	nonsynonymous SNV	ID=COSV58610565	./.	16	13	3	0.1875	Yes
2967571	chr1	12847889	G	A	exonic	HNRNPCL1	nonsynonymous SNV	ID=COSV58610565	0/1	24	21	3	0.125	Yes
3476090	chr1	12847889	G	A	exonic	HNRNPCL1	nonsynonymous SNV	ID=COSV58610565	./.	23	20	3	0.130435	Yes
4000000	chr1	12847889	G	A	exonic	HNRNPCL1	nonsynonymous SNV	ID=COSV58610565	0/0	142	115	26	0.183099	Yes
5311856	chr1	12847889	G	A	exonic	HNRNPCL1	nonsynonymous SNV	ID=COSV58610565	./.	24	21	3	0.125	Yes
5627872	chr1	12847889	G	A	exonic	HNRNPCL1	nonsynonymous SNV	ID=COSV58610565	0/1	95	76	19	0.2	Yes
1068128	chr1	150755006	A	C	exonic	CTSS	nonsynonymous SNV	ID=COSV64565855	0/1	38	33	5	0.131579	No
2283971	chr1	150960873	C	CGGACTCTCTGAGACAACTTCCAA	exonic	SETDB1	frameshift insertion	.	0/1	42	22	6	0.142857	Yes
5202980	chr1	150963114	CTT	C	exonic	SETDB1	stopgain	.	0/1	59	48	11	0.186441	Yes
2884190	chr1	150964328	C	A	exonic	SETDB1	stopgain	.	0/1	29	25	4	0.137931	Yes
1106568	chr1	16954326	G	C	exonic	CROCC	nonsynonymous SNV	ID=COSV65010907	0/1	46	30	16	0.347826	Yes
1442317	chr1	16954326	G	C	exonic	CROCC	nonsynonymous SNV	ID=COSV65010907	0/1	47	26	21	0.446809	Yes
1505278	chr1	16954326	G	C	exonic	CROCC	nonsynonymous SNV	ID=COSV65010907	0/1	50	35	15	0.3	Yes
1642084	chr1	16954326	G	C	exonic	CROCC	nonsynonymous SNV	ID=COSV65010907	0/1	54	28	26	0.481481	Yes
1802634	chr1	16954326	G	C	exonic	CROCC	nonsynonymous SNV	ID=COSV65010907	0/1	32	19	13	0.40625	Yes
2144449	chr1	16954326	G	C	exonic	CROCC	nonsynonymous SNV	ID=COSV65010907	0/1	48	37	11	0.229167	Yes
2262164	chr1	16954326	G	C	exonic	CROCC	nonsynonymous SNV	ID=COSV65010907	0/1	55	40	15	0.272727	Yes
2407304	chr1	16954326	G	C	exonic	CROCC	nonsynonymous SNV	ID=COSV65010907	0/1	58	35	23	0.396552	Yes
2627519	chr1	16954326	G	C	exonic	CROCC	nonsynonymous SNV	ID=COSV65010907	0/1	48	25	23	0.479167	Yes
2732541	chr1	16954326	G	C	exonic	CROCC	nonsynonymous SNV	ID=COSV65010907	0/1	82	53	29	0.353659	Yes
3051078	chr1	16954326	G	C	exonic	CROCC	nonsynonymous SNV	ID=COSV65010907	0/1	55	32	23	0.418182	Yes
3196679	chr1	16954326	G	C	exonic	CROCC	nonsynonymous SNV	ID=COSV65010907	0/1	55	38	16	0.290909	Yes
3453235	chr1	16954326	G	C	exonic	CROCC	nonsynonymous SNV	ID=COSV65010907	0/1	66	45	21	0.318182	Yes
3633189	chr1	16954326	G	C	exonic	CROCC	nonsynonymous SNV	ID=COSV65010907	0/1	71	44	27	0.380282	Yes
4637027	chr1	16954326	G	C	exonic	CROCC	nonsynonymous SNV	ID=COSV65010907	0/1	48	31	17	0.354167	Yes
4647291	chr1	16954326	G	C	exonic	CROCC	nonsynonymous SNV	ID=COSV65010907	0/1	54	33	21	0.388889	Yes
4914729	chr1	16954326	G	C	exonic	CROCC	nonsynonymous SNV	ID=COSV65010907	0/1	76	45	31	0.407895	Yes
5597160	chr1	16954326	G	C	exonic	CROCC	nonsynonymous SNV	ID=COSV65010907	0/1	72	46	26	0.361111	Yes
5821266	chr1	16954326	G	C	exonic	CROCC	nonsynonymous SNV	ID=COSV65010907	0/1	56	27	29	0.517857	Yes
1073259	chr1	1815790	T	C	exonic	GNB1	nonsynonymous SNV	ID=COSV66100005	0/1	38	26	12	0.315789	Yes
1081785	chr1	1815790	T	C	exonic	GNB1	nonsynonymous SNV	ID=COSV66100005	0/1	43	28	15	0.348837	No
1085540	chr1	1815790	T	C	exonic	GNB1	nonsynonymous SNV	ID=COSV66100005	0/1	32	26	6	0.1875	Yes
1136665	chr1	1815790	T	C	exonic	GNB1	nonsynonymous SNV	ID=COSV66100005	./.	25	22	3	0.12	Yes
1151677	chr1	1815790	T	C	exonic	GNB1	nonsynonymous SNV	ID=COSV66100005	0/1	38	30	8	0.210526	Yes
1159066	chr1	1815790	T	C	exonic	GNB1	nonsynonymous SNV	ID=COSV66100005	0/1	19	16	3	0.157895	Yes
1183564	chr1	1815790	T	C	exonic	GNB1	nonsynonymous SNV	ID=COSV66100005	0/1	27	23	4	0.148148	Yes
1202482	chr1	1815790	T	C	exonic	GNB1	nonsynonymous SNV	ID=COSV66100005	0/1	17	14	3	0.176471	Yes
1228354	chr1	1815790	T	C	exonic	GNB1	nonsynonymous SNV	ID=COSV66100005	0/1	38	26	12	0.315789	Yes
1290290	chr1	1815790	T	C	exonic	GNB1	nonsynonymous SNV	ID=COSV66100005	0/1	28	22	6	0.214286	Yes
1353317	chr1	1815790	T	C	exonic	GNB1	nonsynonymous SNV	ID=COSV66100005	0/1	30	20	10	0.333333	Yes
1411869	chr1	1815790	T	C	exonic	GNB1	nonsynonymous SNV	ID=COSV66100005	./.	19	16	3	0.157895	Yes
1471794	chr1	1815790	T	C	exonic	GNB1	nonsynonymous SNV	ID=COSV66100005	0/1	27	19	8	0.296296	Yes
1518052	chr1	1815790	T	C	exonic	GNB1	nonsynonymous SNV	ID=COSV66100005	0/1	24	19	5	0.208333	Yes
1534199	chr1	1815790	T	C	exonic	GNB1	nonsynonymous SNV	ID=COSV66100005	0/1	16	12	4	0.25	Yes
1547417	chr1	1815790	T	C	exonic	GNB1	nonsynonymous SNV	ID=COSV66100005	0/1	21	18	3	0.142857	Yes
1563288	chr1	1815790	T	C	exonic	GNB1	nonsynonymous SNV	ID=COSV66100005	0/1	23	19	4	0.173913	Yes
1564521	chr1	1815790	T	C	exonic	GNB1	nonsynonymous SNV	ID=COSV66100005	0/1	17	14	3	0.176471	Yes
1573654	chr1	1815790	T	C	exonic	GNB1	nonsynonymous SNV	ID=COSV66100005	0/1	18	13	5	0.277778	Yes
1596831	chr1	1815790	T	C	exonic	GNB1	nonsynonymous SNV	ID=COSV66100005	0/1	27	22	5	0.185185	Yes
1621033	chr1	1815790	T	C	exonic	GNB1	nonsynonymous SNV	ID=COSV66100005	0/1	27	22	5	0.185185	Yes
1668020	chr1	1815790	T	C	exonic	GNB1	nonsynonymous SNV	ID=COSV66100005	0/1	27	19	8	0.296296	Yes
1704753	chr1	1815790	T	C	exonic	GNB1	nonsynonymous SNV	ID=COSV66100005	0/1	26	20	6	0.230769	Yes
1707902	chr1	1815790	T	C	exonic	GNB1	nonsynonymous SNV	ID=COSV66100005	0/1	23	18	5	0.217391	Yes
1718458	chr1	1815790	T	C	exonic	GNB1	nonsynonymous SNV	ID=COSV66100005	0/1	28	21	7	0.25	Yes
1775418	chr1	1815790	T	C	exonic	GNB1	nonsynonymous SNV	ID=COSV66100005	0/1	19	16	3	0.157895	Yes
1794648	chr1	1815790	T	C	exonic	GNB1	nonsynonymous SNV	ID=COSV66100005	0/1	29	16	13	0.448276	Yes
1803497	chr1	1815790	T	C	exonic	GNB1	nonsynonymous SNV	ID=COSV66100005	0/1	18	15	3	0.166667	Yes
1828338	chr1	1815790	T	C	exonic	GNB1	nonsynonymous SNV	ID=COSV66100005	0/1	45	34	11	0.244444	Yes
1916578	chr1	1815790	T	C	exonic	GNB1	nonsynonymous SNV	ID=COSV66100005	./.	20	17	3	0.15	Yes
2015041	chr1	1815790	T	C	exonic	GNB1	nonsynonymous SNV	ID=COSV66100005	0/1	32	28	4	0.125	Yes
2032149	chr1	1815790	T	C	exonic	GNB1	nonsynonymous SNV	ID=COSV66100005	0/1	30	22	8	0.266667	Yes
2116486	chr1	1815790	T	C	exonic	GNB1	nonsynonymous SNV	ID=COSV66100005	0/1	21	14	7	0.333333	Yes
2120844	chr1	1815790	T	C	exonic	GNB1	nonsynonymous SNV	ID=COSV66100005	0/1	39	32	7	0.179487	Yes
2152530	chr1	1815790	T	C	exonic	GNB1	nonsynonymous SNV	ID=COSV66100005	0/1	20	12	8	0.4	Yes
2162996	chr1	1815790	T	C	exonic	GNB1	nonsynonymous SNV	ID=COSV66100005	./.	22	19	3	0.136364	Yes
2177042	chr1	1815790	T	C	exonic	GNB1	nonsynonymous SNV	ID=COSV66100005	0/1	30	25	5	0.166667	Yes
2182296	chr1	1815790	T	C	exonic	GNB1	nonsynonymous SNV	ID=COSV66100005	0/1	18	15	3	0.166667	Yes
2278335	chr1	1815790	T	C	exonic	GNB1	nonsynonymous SNV	ID=COSV66100005	0/1	28	23	5	0.178571	Yes
2416125	chr1	1815790	T	C	exonic	GNB1	nonsynonymous SNV	ID=COSV66100005	0/1	16	11	5	0.3125	Yes
2575410	chr1	1815790	T	C	exonic	GNB1	nonsynonymous SNV	ID=COSV66100005	0/1	26	22	4	0.153846	Yes
2587748	chr1	1815790	T	C	exonic	GNB1	nonsynonymous SNV	ID=COSV66100005	0/1	21	15	6	0.285714	Yes
2609566	chr1	1815790	T	C	exonic	GNB1	nonsynonymous SNV	ID=COSV66100005	0/1	39	32	7	0.179487	Yes
2862232	chr1	1815790	T	C	exonic	GNB1	nonsynonymous SNV	ID=COSV66100005	0/1	51	43	8	0.156863	Yes
2989086	chr1	1815790	T	C	exonic	GNB1	nonsynonymous SNV	ID=COSV66100005	0/1	35	28	7	0.2	Yes
3159536	chr1	1815790	T	C	exonic	GNB1	nonsynonymous SNV	ID=COSV66100005	0/1	9	6	3	0.333333	Yes
3176361	chr1	1815790	T	C	exonic	GNB1	nonsynonymous SNV	ID=COSV66100005	./.	23	20	3	0.130435	Yes
3193707	chr1	1815790	T	C	exonic	GNB1	nonsynonymous SNV	ID=COSV66100005	0/1	33	29	4	0.121212	Yes
3241257	chr1	1815790	T	C	exonic	GNB1	nonsynonymous SNV	ID=COSV66100005	0/1	27	23	4	0.148148	Yes
3253493	chr1	1815790	T	C	exonic	GNB1	nonsynonymous SNV	ID=COSV66100005	0/1	25	15	10	0.4	No
3308699	chr1	1815790	T	C	exonic	GNB1	nonsynonymous SNV	ID=COSV66100005	0/1	24	20	4	0.166667	Yes
3467217	chr1	1815790	T	C	exonic	GNB1	nonsynonymous SNV	ID=COSV66100005	0/1	26	22	4	0.153846	Yes
3480980	chr1	1815790	T	C	exonic	GNB1	nonsynonymous SNV	ID=COSV66100005	./.	62	52	10	0.16129	Yes
3512170	chr1	1815790	T	C	exonic	GNB1	nonsynonymous SNV	ID=COSV66100005	0/1	32	26	6	0.1875	Yes
3581045	chr1	1815790	T	C	exonic	GNB1	nonsynonymous SNV	ID=COSV66100005	0/1	21	17	4	0.190476	Yes
3602688	chr1	1815790	T	C	exonic	GNB1	nonsynonymous SNV	ID=COSV66100005	0/1	27	19	8	0.296296	Yes
3624042	chr1	1815790	T	C	exonic	GNB1	nonsynonymous SNV	ID=COSV66100005	0/1	24	15	9	0.375	Yes
3647316	chr1	1815790	T	C	exonic	GNB1	nonsynonymous SNV	ID=COSV66100005	0/1	31	27	4	0.129032	Yes
3655944	chr1	1815790	T	C	exonic	GNB1	nonsynonymous SNV	ID=COSV66100005	0/1	15	7	8	0.533333	Yes
3763603	chr1	1815790	T	C	exonic	GNB1	nonsynonymous SNV	ID=COSV66100005	0/1	26	21	5	0.192308	Yes
3766643	chr1	1815790	T	C	exonic	GNB1	nonsynonymous SNV	ID=COSV66100005	0/1	18	9	9	0.5	No
3846278	chr1	1815790	T	C	exonic	GNB1	nonsynonymous SNV	ID=COSV66100005	0/1	23	18	5	0.217391	Yes
3914535	chr1	1815790	T	C	exonic	GNB1	nonsynonymous SNV	ID=COSV66100005	0/1	41	35	6	0.146341	Yes
3924498	chr1	1815790	T	C	exonic	GNB1	nonsynonymous SNV	ID=COSV66100005	0/1	32	25	7	0.21875	Yes
4007950	chr1	1815790	T	C	exonic	GNB1	nonsynonymous SNV	ID=COSV66100005	0/1	21	15	6	0.285714	Yes
4081172	chr1	1815790	T	C	exonic	GNB1	nonsynonymous SNV	ID=COSV66100005	0/1	23	19	4	0.173913	Yes
4085433	chr1	1815790	T	C	exonic	GNB1	nonsynonymous SNV	ID=COSV66100005	0/1	34	27	7	0.205882	Yes
4206611	chr1	1815790	T	C	exonic	GNB1	nonsynonymous SNV	ID=COSV66100005	0/1	23	18	5	0.217391	Yes
4245515	chr1	1815790	T	C	exonic	GNB1	nonsynonymous SNV	ID=COSV66100005	0/1	31	26	5	0.16129	Yes
4268315	chr1	1815790	T	C	exonic	GNB1	nonsynonymous SNV	ID=COSV66100005	0/1	14	9	5	0.357143	Yes
4378037	chr1	1815790	T	C	exonic	GNB1	nonsynonymous SNV	ID=COSV66100005	0/1	20	16	4	0.2	Yes
4483555	chr1	1815790	T	C	exonic	GNB1	nonsynonymous SNV	ID=COSV66100005	0/1	37	32	5	0.135135	Yes
4656777	chr1	1815790	T	C	exonic	GNB1	nonsynonymous SNV	ID=COSV66100005	0/1	18	14	4	0.222222	Yes
4668666	chr1	1815790	T	C	exonic	GNB1	nonsynonymous SNV	ID=COSV66100005	0/1	47	41	6	0.12766	Yes
4688290	chr1	1815790	T	C	exonic	GNB1	nonsynonymous SNV	ID=COSV66100005	0/0	21	18	3	0.142857	Yes
4772371	chr1	1815790	T	C	exonic	GNB1	nonsynonymous SNV	ID=COSV66100005	0/1	29	19	10	0.344828	Yes
4823267	chr1	1815790	T	C	exonic	GNB1	nonsynonymous SNV	ID=COSV66100005	0/1	52	44	8	0.153846	Yes
4994781	chr1	1815790	T	C	exonic	GNB1	nonsynonymous SNV	ID=COSV66100005	0/1	25	15	10	0.4	Yes
5085295	chr1	1815790	T	C	exonic	GNB1	nonsynonymous SNV	ID=COSV66100005	./.	23	20	3	0.130435	Yes
5098590	chr1	1815790	T	C	exonic	GNB1	nonsynonymous SNV	ID=COSV66100005	0/1	19	14	5	0.263158	Yes
5105741	chr1	1815790	T	C	exonic	GNB1	nonsynonymous SNV	ID=COSV66100005	0/1	35	23	12	0.342857	Yes
5150541	chr1	1815790	T	C	exonic	GNB1	nonsynonymous SNV	ID=COSV66100005	0/1	22	18	4	0.181818	Yes
5202980	chr1	1815790	T	C	exonic	GNB1	nonsynonymous SNV	ID=COSV66100005	0/1	21	16	5	0.238095	Yes
5206620	chr1	1815790	T	C	exonic	GNB1	nonsynonymous SNV	ID=COSV66100005	0/1	18	13	5	0.277778	Yes
5420159	chr1	1815790	T	C	exonic	GNB1	nonsynonymous SNV	ID=COSV66100005	0/1	29	23	6	0.206897	Yes
5657136	chr1	1815790	T	C	exonic	GNB1	nonsynonymous SNV	ID=COSV66100005	0/1	24	17	7	0.291667	Yes
5676480	chr1	1815790	T	C	exonic	GNB1	nonsynonymous SNV	ID=COSV66100005	0/1	21	12	9	0.428571	Yes
5721772	chr1	1815790	T	C	exonic	GNB1	nonsynonymous SNV	ID=COSV66100005	0/1	31	23	7	0.225806	Yes
5800067	chr1	1815790	T	C	exonic	GNB1	nonsynonymous SNV	ID=COSV66100005	0/1	29	16	13	0.448276	No
5908793	chr1	1815790	T	C	exonic	GNB1	nonsynonymous SNV	ID=COSV66100005	0/1	14	9	5	0.357143	Yes
1610035	chr1	186345698	T	A	splicing	TPR	.	ID=COSV100823565	./.	18	15	3	0.166667	Yes
3177681	chr1	32672471	G	A	exonic	RBBP4	nonsynonymous SNV	ID=COSV65132341	0/1	51	40	11	0.215686	Yes
4505902	chr1	32672471	G	A	exonic	RBBP4	nonsynonymous SNV	ID=COSV65132341	0/1	47	25	22	0.468085	Yes
1568632	chr1	43349337	T	A	exonic	MPL	nonsynonymous SNV	ID=COSV65244126	./.	73	59	14	0.191781	Yes
1198597	chr1	43349338	G	T	exonic	MPL	nonsynonymous SNV	ID=COSV65243776	./.	37	31	6	0.162162	Yes
1562415	chr1	43349338	G	T	exonic	MPL	nonsynonymous SNV	ID=COSV65243776	./.	50	40	10	0.2	Yes
2196976	chr1	43349338	G	T	exonic	MPL	nonsynonymous SNV	ID=COSV65243776	0/1	91	73	17	0.186813	Yes
3955461	chr1	43349338	G	T	exonic	MPL	nonsynonymous SNV	ID=COSV65243776	./.	62	48	14	0.225806	Yes
4700182	chr1	43349338	G	T	exonic	MPL	nonsynonymous SNV	ID=COSV65243776	0/1	54	10	44	0.814815	Yes
5292881	chr1	43349338	G	T	exonic	MPL	nonsynonymous SNV	ID=COSV65243776	0/1	50	36	14	0.28	Yes
3220957	chr1	52790001	A	T	splicing	ZYG11B	.	ID=COSV99596851	0/0	19	16	3	0.157895	Yes
1881339	chr1	64835475	C	T	exonic	JAK1	nonsynonymous SNV	ID=COSV53805739	0/1	26	22	4	0.153846	Yes
4509344	chr1	93183976	A	T	splicing	CCDC18	.	ID=COSV58142189	./.	22	19	3	0.136364	Yes
1098042	chr20	2988445	G	A	exonic	PTPRA	nonsynonymous SNV	ID=COSV53780647	0/1	52	32	20	0.384615	Yes
1808350	chr20	2988445	G	A	exonic	PTPRA	nonsynonymous SNV	ID=COSV53780647	0/1	56	44	12	0.214286	Yes
2733524	chr20	2988445	G	A	exonic	PTPRA	nonsynonymous SNV	ID=COSV53780647	0/1	86	69	17	0.197674	Yes
3557651	chr20	2988445	G	A	exonic	PTPRA	nonsynonymous SNV	ID=COSV53780647	0/1	47	27	20	0.425532	Yes
1775807	chr20	32433312	C	T	exonic	ASXL1	stopgain	ID=COSV60104588	0/1	106	73	33	0.311321	Yes
1295181	chr20	32433384	C	T	exonic	ASXL1	stopgain	.	0/1	70	53	17	0.242857	Yes
3127856	chr20	32433408	C	CGAGATGG	exonic	ASXL1	frameshift insertion	.	0/1	141	95	37	0.262411	Yes
1014898	chr20	32433408	C	T	exonic	ASXL1	stopgain	ID=COSV60102210	0/1	102	74	28	0.27451	Yes
1772034	chr20	32433408	C	T	exonic	ASXL1	stopgain	ID=COSV60102210	./.	128	98	30	0.234375	Yes
2626912	chr20	32433408	C	T	exonic	ASXL1	stopgain	ID=COSV60102210	./.	87	67	20	0.229885	Yes
2752519	chr20	32433408	C	T	exonic	ASXL1	stopgain	ID=COSV60102210	./.	87	75	12	0.137931	Yes
3092321	chr20	32433408	C	T	exonic	ASXL1	stopgain	ID=COSV60102210	0/1	108	84	24	0.222222	Yes
3249590	chr20	32433408	C	T	exonic	ASXL1	stopgain	ID=COSV60102210	0/1	78	62	16	0.205128	Yes
3832544	chr20	32433408	C	T	exonic	ASXL1	stopgain	ID=COSV60102210	0/1	109	81	28	0.256881	Yes
3878111	chr20	32433408	C	T	exonic	ASXL1	stopgain	ID=COSV60102210	0/1	65	40	25	0.384615	Yes
4321074	chr20	32433408	C	T	exonic	ASXL1	stopgain	ID=COSV60102210	0/1	97	79	18	0.185567	Yes
5645379	chr20	32433408	C	T	exonic	ASXL1	stopgain	ID=COSV60102210	0/1	101	81	20	0.19802	Yes
5876473	chr20	32433408	C	T	exonic	ASXL1	stopgain	ID=COSV60102210	0/1	78	53	25	0.320513	Yes
1070729	chr20	32433447	C	T	exonic	ASXL1	stopgain	ID=COSV60102853	./.	165	145	20	0.121212	Yes
1936541	chr20	32433447	C	T	exonic	ASXL1	stopgain	ID=COSV60102853	0/1	104	86	18	0.173077	Yes
2004356	chr20	32433447	C	T	exonic	ASXL1	stopgain	ID=COSV60102853	0/1	125	104	21	0.168	Yes
2126948	chr20	32433447	C	T	exonic	ASXL1	stopgain	ID=COSV60102853	0/1	112	73	38	0.339286	Yes
2383278	chr20	32433447	C	T	exonic	ASXL1	stopgain	ID=COSV60102853	0/1	113	81	32	0.283186	Yes
2829933	chr20	32433447	C	T	exonic	ASXL1	stopgain	ID=COSV60102853	0/1	58	41	17	0.293103	No
2886686	chr20	32433447	C	T	exonic	ASXL1	stopgain	ID=COSV60102853	0/1	63	42	20	0.31746	Yes
3029438	chr20	32433447	C	T	exonic	ASXL1	stopgain	ID=COSV60102853	0/1	144	101	43	0.298611	Yes
3446271	chr20	32433447	C	T	exonic	ASXL1	stopgain	ID=COSV60102853	0/1	93	78	14	0.150538	Yes
4343478	chr20	32433447	C	T	exonic	ASXL1	stopgain	ID=COSV60102853	0/1	83	52	31	0.373494	Yes
4370601	chr20	32433447	C	T	exonic	ASXL1	stopgain	ID=COSV60102853	0/1	91	70	21	0.230769	Yes
4898008	chr20	32433447	C	T	exonic	ASXL1	stopgain	ID=COSV60102853	0/1	104	68	36	0.346154	Yes
5118705	chr20	32433447	C	T	exonic	ASXL1	stopgain	ID=COSV60102853	0/1	81	64	16	0.197531	Yes
5259120	chr20	32433447	C	T	exonic	ASXL1	stopgain	ID=COSV60102853	0/1	93	77	16	0.172043	Yes
5384825	chr20	32433447	C	T	exonic	ASXL1	stopgain	ID=COSV60102853	0/1	68	38	30	0.441176	Yes
6017372	chr20	32433447	C	T	exonic	ASXL1	stopgain	ID=COSV60102853	0/1	70	49	21	0.3	Yes
4883953	chr20	32433468	CTG	C	exonic	ASXL1	frameshift deletion	.	0/1	82	62	19	0.231707	Yes
2569741	chr20	32433473	C	CA	exonic	ASXL1	frameshift insertion	.	0/1	55	43	12	0.218182	Yes
3013166	chr20	32433473	C	CA	exonic	ASXL1	frameshift insertion	.	0/1	63	33	30	0.47619	Yes
3717306	chr20	32433473	C	CA	exonic	ASXL1	frameshift insertion	.	0/1	49	40	9	0.183673	Yes
5180597	chr20	32433473	C	CA	exonic	ASXL1	frameshift insertion	.	0/1	101	49	52	0.514852	Yes
2065829	chr20	32433474	A	T	exonic	ASXL1	stopgain	.	0/1	69	50	19	0.275362	Yes
4060624	chr20	32433477	A	T	exonic	ASXL1	stopgain	ID=COSV60107989	0/1	63	47	16	0.253968	Yes
3046750	chr20	32433480	C	T	exonic	ASXL1	stopgain	ID=COSV60103334	0/1	80	61	19	0.2375	No
1000780	chr20	32433492	C	T	exonic	ASXL1	stopgain	.	0/1	109	90	19	0.174312	Yes
1269300	chr20	32433492	C	T	exonic	ASXL1	stopgain	.	0/1	82	64	18	0.219512	Yes
5832430	chr20	32433545	C	A	exonic	ASXL1	stopgain	.	0/1	181	152	29	0.160221	Yes
5838570	chr20	32433559	C	CT	exonic	ASXL1	stopgain	.	0/1	154	106	48	0.311688	Yes
1928855	chr20	32433568	ACC	A	exonic	ASXL1	frameshift deletion	.	0/1	50	38	12	0.24	Yes
4181586	chr20	32433627	G	T	exonic	ASXL1	stopgain	.	0/1	139	90	49	0.352518	Yes
1880013	chr20	32433646	T	TG	exonic	ASXL1	stopgain	.	0/1	142	103	39	0.274648	Yes
1446324	chr20	32433732	C	T	exonic	ASXL1	stopgain	ID=COSV60118460	0/1	84	69	15	0.178571	Yes
1468525	chr20	32433732	C	T	exonic	ASXL1	stopgain	ID=COSV60118460	0/1	125	102	22	0.176	Yes
3024745	chr20	32433732	C	T	exonic	ASXL1	stopgain	ID=COSV60118460	0/1	74	47	27	0.364865	No
3073712	chr20	32433732	C	T	exonic	ASXL1	stopgain	ID=COSV60118460	0/1	83	72	11	0.13253	Yes
4073673	chr20	32433732	C	T	exonic	ASXL1	stopgain	ID=COSV60118460	0/1	83	58	25	0.301205	Yes
4124637	chr20	32433732	C	T	exonic	ASXL1	stopgain	ID=COSV60118460	0/1	94	58	35	0.37234	Yes
5266409	chr20	32433732	C	T	exonic	ASXL1	stopgain	ID=COSV60118460	0/1	145	115	30	0.206897	Yes
1552769	chr20	32433739	CTG	C	exonic	ASXL1	frameshift deletion	.	0/1	103	79	24	0.23301	Yes
5311603	chr20	32433739	CTG	C	exonic	ASXL1	frameshift deletion	.	0/1	72	45	27	0.375	Yes
1399761	chr20	32433783	C	T	exonic	ASXL1	stopgain	.	0/1	100	65	34	0.34	Yes
1223646	chr20	32433807	G	T	exonic	ASXL1	stopgain	ID=COSV60108838	0/1	122	94	28	0.229508	Yes
2778484	chr20	32433807	G	T	exonic	ASXL1	stopgain	ID=COSV60108838	0/1	46	31	15	0.326087	Yes
4981018	chr20	32433813	A	T	exonic	ASXL1	stopgain	.	0/1	68	49	19	0.279412	Yes
3938571	chr20	32433816	CCCCGG	C	exonic	ASXL1	stopgain	.	0/1	64	47	16	0.25	Yes
4837994	chr20	32433838	C	CCTTTCGTAACACAATTGAAAGTGTT	exonic	ASXL1	frameshift insertion	.	0/1	37	13	6	0.162162	Yes
3123738	chr20	32433839	C	CT	exonic	ASXL1	frameshift insertion	.	0/1	45	38	7	0.155556	Yes
5283413	chr20	32433909	CCCAT	C	exonic	ASXL1	frameshift deletion	.	0/1	109	98	11	0.100917	Yes
1781545	chr20	32434431	G	A	splicing	ASXL1	.	.	0/1	59	40	19	0.322034	Yes
3043867	chr20	32434431	G	C	splicing	ASXL1	.	ID=COSV60124780	0/1	70	48	22	0.314286	Yes
3196212	chr20	32434431	G	T	splicing	ASXL1	.	ID=COSV100040440	0/1	34	24	10	0.294118	Yes
5187288	chr20	32434431	G	T	splicing	ASXL1	.	ID=COSV100040440	0/1	46	36	10	0.217391	Yes
1191416	chr20	32434460	G	A	exonic	ASXL1	stopgain	ID=COSV60110517	0/1	52	43	9	0.173077	Yes
2230964	chr20	32434460	G	A	exonic	ASXL1	stopgain	ID=COSV60110517	0/1	64	42	22	0.34375	Yes
4778350	chr20	32434460	G	A	exonic	ASXL1	stopgain	ID=COSV60110517	0/1	63	54	9	0.142857	Yes
1842861	chr20	32434474	C	T	exonic	ASXL1	stopgain	ID=COSV60103144	0/1	48	38	10	0.208333	Yes
5253645	chr20	32434474	C	T	exonic	ASXL1	stopgain	ID=COSV60103144	0/1	47	40	7	0.148936	Yes
5796455	chr20	32434474	C	T	exonic	ASXL1	stopgain	ID=COSV60103144	./.	58	48	10	0.172414	Yes
1714358	chr20	32434481	C	CT	exonic	ASXL1	frameshift insertion	.	0/1	90	75	15	0.166667	Yes
1112035	chr20	32434483	T	TA	exonic	ASXL1	stopgain	.	0/1	87	73	13	0.149425	Yes
1371173	chr20	32434483	T	TA	exonic	ASXL1	stopgain	.	0/1	86	52	34	0.395349	Yes
2193767	chr20	32434483	T	TA	exonic	ASXL1	stopgain	.	0/1	71	61	10	0.140845	Yes
2676255	chr20	32434483	T	TA	exonic	ASXL1	stopgain	.	0/1	66	57	9	0.136364	Yes
4815988	chr20	32434483	T	TA	exonic	ASXL1	stopgain	.	0/1	49	35	13	0.265306	Yes
5661841	chr20	32434483	T	TA	exonic	ASXL1	stopgain	.	0/1	89	68	21	0.235955	Yes
5916139	chr20	32434483	T	TA	exonic	ASXL1	stopgain	.	0/1	64	49	15	0.234375	Yes
1173549	chr20	32434485	C	A	exonic	ASXL1	stopgain	ID=COSV60102562	0/1	88	52	36	0.409091	Yes
1258846	chr20	32434485	C	A	exonic	ASXL1	stopgain	ID=COSV60102562	./.	50	41	9	0.18	Yes
1743891	chr20	32434485	C	A	exonic	ASXL1	stopgain	ID=COSV60102562	0/1	84	58	26	0.309524	Yes
1756310	chr20	32434485	C	A	exonic	ASXL1	stopgain	ID=COSV60102562	./.	39	33	6	0.153846	Yes
2035238	chr20	32434485	C	A	exonic	ASXL1	stopgain	ID=COSV60102562	0/1	37	27	10	0.27027	Yes
2275138	chr20	32434485	C	A	exonic	ASXL1	stopgain	ID=COSV60102562	0/1	58	47	11	0.189655	Yes
3015851	chr20	32434485	C	A	exonic	ASXL1	stopgain	ID=COSV60102562	./.	90	75	15	0.166667	Yes
3022312	chr20	32434485	C	A	exonic	ASXL1	stopgain	ID=COSV60102562	0/1	69	49	20	0.289855	Yes
3308074	chr20	32434485	C	A	exonic	ASXL1	stopgain	ID=COSV60102562	0/1	57	43	14	0.245614	Yes
3415567	chr20	32434485	C	A	exonic	ASXL1	stopgain	ID=COSV60102562	./.	54	46	8	0.148148	Yes
2281703	chr20	32434485	C	G	exonic	ASXL1	stopgain	ID=COSV60102917	0/1	73	59	14	0.191781	Yes
2391957	chr20	32434485	C	G	exonic	ASXL1	stopgain	ID=COSV60102917	0/1	68	56	12	0.176471	Yes
2649658	chr20	32434485	C	G	exonic	ASXL1	stopgain	ID=COSV60102917	0/0	77	67	10	0.12987	Yes
3953171	chr20	32434485	C	G	exonic	ASXL1	stopgain	ID=COSV60102917	0/0	91	75	16	0.175824	Yes
5306456	chr20	32434485	C	G	exonic	ASXL1	stopgain	ID=COSV60102917	0/1	80	60	20	0.25	Yes
5520051	chr20	32434485	C	G	exonic	ASXL1	stopgain	ID=COSV60102917	./.	71	60	11	0.15493	Yes
3301020	chr20	32434486	C	T	exonic	ASXL1	stopgain	ID=COSV60102519	0/1	74	63	11	0.148649	Yes
3658270	chr20	32434486	C	T	exonic	ASXL1	stopgain	ID=COSV60102519	0/1	75	55	19	0.253333	Yes
3920491	chr20	32434493	G	GC	exonic	ASXL1	frameshift insertion	.	0/1	86	61	25	0.290698	Yes
3003488	chr20	32434543	G	GC	exonic	ASXL1	frameshift insertion	.	0/1	115	87	28	0.243478	No
2285587	chr20	32434563	T	TA	exonic	ASXL1	frameshift insertion	.	0/1	103	92	10	0.0970874	Yes
3119417	chr20	32434579	C	T	exonic	ASXL1	stopgain	ID=COSV60102887	0/1	135	113	22	0.162963	Yes
4879626	chr20	32434582	G	GT	exonic	ASXL1	frameshift insertion	.	0/1	73	59	14	0.191781	Yes
4320267	chr20	32434596	AGGTCACCACTGCCATAGAGAGGC	A	exonic	ASXL1	frameshift deletion	.	0/1	72	51	21	0.291667	Yes
1007315	chr20	32434599	TCACCACTGCCATAGAGAGGCGGC	T	exonic	ASXL1	frameshift deletion	.	0/1	98	62	36	0.367347	Yes
1541847	chr20	32434599	TCACCACTGCCATAGAGAGGCGGC	T	exonic	ASXL1	frameshift deletion	.	0/1	79	62	17	0.21519	Yes
1571799	chr20	32434599	TCACCACTGCCATAGAGAGGCGGC	T	exonic	ASXL1	frameshift deletion	.	0/1	107	93	14	0.130841	Yes
1856287	chr20	32434599	TCACCACTGCCATAGAGAGGCGGC	T	exonic	ASXL1	frameshift deletion	.	0/1	137	102	35	0.255474	Yes
1905134	chr20	32434599	TCACCACTGCCATAGAGAGGCGGC	T	exonic	ASXL1	frameshift deletion	.	0/1	78	61	16	0.205128	Yes
1963626	chr20	32434599	TCACCACTGCCATAGAGAGGCGGC	T	exonic	ASXL1	frameshift deletion	.	0/1	78	46	31	0.397436	Yes
2563665	chr20	32434599	TCACCACTGCCATAGAGAGGCGGC	T	exonic	ASXL1	frameshift deletion	.	0/1	115	82	33	0.286957	Yes
2685897	chr20	32434599	TCACCACTGCCATAGAGAGGCGGC	T	exonic	ASXL1	frameshift deletion	.	0/1	92	54	38	0.413043	Yes
2795465	chr20	32434599	TCACCACTGCCATAGAGAGGCGGC	T	exonic	ASXL1	frameshift deletion	.	0/1	111	53	58	0.522523	Yes
2803444	chr20	32434599	TCACCACTGCCATAGAGAGGCGGC	T	exonic	ASXL1	frameshift deletion	.	0/1	76	33	43	0.565789	Yes
2957337	chr20	32434599	TCACCACTGCCATAGAGAGGCGGC	T	exonic	ASXL1	frameshift deletion	.	0/1	117	69	48	0.410256	Yes
2999590	chr20	32434599	TCACCACTGCCATAGAGAGGCGGC	T	exonic	ASXL1	frameshift deletion	.	0/1	100	47	53	0.53	Yes
3054868	chr20	32434599	TCACCACTGCCATAGAGAGGCGGC	T	exonic	ASXL1	frameshift deletion	.	0/1	146	72	74	0.506849	Yes
3174747	chr20	32434599	TCACCACTGCCATAGAGAGGCGGC	T	exonic	ASXL1	frameshift deletion	.	0/1	69	33	36	0.521739	Yes
3236125	chr20	32434599	TCACCACTGCCATAGAGAGGCGGC	T	exonic	ASXL1	frameshift deletion	.	0/1	117	95	20	0.17094	Yes
3530430	chr20	32434599	TCACCACTGCCATAGAGAGGCGGC	T	exonic	ASXL1	frameshift deletion	.	0/1	87	47	39	0.448276	Yes
3565638	chr20	32434599	TCACCACTGCCATAGAGAGGCGGC	T	exonic	ASXL1	frameshift deletion	.	0/1	59	43	16	0.271186	Yes
3663009	chr20	32434599	TCACCACTGCCATAGAGAGGCGGC	T	exonic	ASXL1	frameshift deletion	.	0/1	65	26	39	0.6	Yes
3668757	chr20	32434599	TCACCACTGCCATAGAGAGGCGGC	T	exonic	ASXL1	frameshift deletion	.	0/1	77	40	37	0.480519	Yes
3730008	chr20	32434599	TCACCACTGCCATAGAGAGGCGGC	T	exonic	ASXL1	frameshift deletion	.	0/1	118	59	59	0.5	Yes
3731448	chr20	32434599	TCACCACTGCCATAGAGAGGCGGC	T	exonic	ASXL1	frameshift deletion	.	0/1	118	67	50	0.423729	Yes
4183198	chr20	32434599	TCACCACTGCCATAGAGAGGCGGC	T	exonic	ASXL1	frameshift deletion	.	0/1	88	52	36	0.409091	Yes
4342081	chr20	32434599	TCACCACTGCCATAGAGAGGCGGC	T	exonic	ASXL1	frameshift deletion	.	0/1	80	52	28	0.35	Yes
4413700	chr20	32434599	TCACCACTGCCATAGAGAGGCGGC	T	exonic	ASXL1	frameshift deletion	.	0/1	114	89	25	0.219298	Yes
4571619	chr20	32434599	TCACCACTGCCATAGAGAGGCGGC	T	exonic	ASXL1	frameshift deletion	.	0/1	65	38	27	0.415385	Yes
4635527	chr20	32434599	TCACCACTGCCATAGAGAGGCGGC	T	exonic	ASXL1	frameshift deletion	.	0/1	108	79	28	0.259259	Yes
4732691	chr20	32434599	TCACCACTGCCATAGAGAGGCGGC	T	exonic	ASXL1	frameshift deletion	.	0/1	123	68	55	0.447154	Yes
4868832	chr20	32434599	TCACCACTGCCATAGAGAGGCGGC	T	exonic	ASXL1	frameshift deletion	.	0/1	89	53	36	0.404494	Yes
4929647	chr20	32434599	TCACCACTGCCATAGAGAGGCGGC	T	exonic	ASXL1	frameshift deletion	.	0/1	68	27	40	0.588235	No
5143108	chr20	32434599	TCACCACTGCCATAGAGAGGCGGC	T	exonic	ASXL1	frameshift deletion	.	0/1	106	77	29	0.273585	Yes
5145434	chr20	32434599	TCACCACTGCCATAGAGAGGCGGC	T	exonic	ASXL1	frameshift deletion	.	0/1	96	52	43	0.447917	Yes
5249330	chr20	32434599	TCACCACTGCCATAGAGAGGCGGC	T	exonic	ASXL1	frameshift deletion	.	0/1	112	65	47	0.419643	Yes
5385979	chr20	32434599	TCACCACTGCCATAGAGAGGCGGC	T	exonic	ASXL1	frameshift deletion	.	0/1	112	58	54	0.482143	Yes
5402683	chr20	32434599	TCACCACTGCCATAGAGAGGCGGC	T	exonic	ASXL1	frameshift deletion	.	0/1	67	42	25	0.373134	No
5426723	chr20	32434599	TCACCACTGCCATAGAGAGGCGGC	T	exonic	ASXL1	frameshift deletion	.	0/1	116	50	65	0.560345	Yes
5529142	chr20	32434599	TCACCACTGCCATAGAGAGGCGGC	T	exonic	ASXL1	frameshift deletion	.	0/1	120	99	21	0.175	Yes
5674694	chr20	32434599	TCACCACTGCCATAGAGAGGCGGC	T	exonic	ASXL1	frameshift deletion	.	0/1	88	53	34	0.386364	Yes
4371165	chr20	32434611	T	TA	exonic	ASXL1	frameshift insertion	.	0/1	78	58	20	0.25641	Yes
2724547	chr20	32434612	AGAGAGGCGGCCACCACTGCCATC	A	exonic	ASXL1	frameshift deletion	.	0/1	114	87	27	0.236842	Yes
3235919	chr20	32434612	AGAGAGGCGGCCACCACTGCCATC	A	exonic	ASXL1	frameshift deletion	.	0/1	99	57	41	0.414141	Yes
5353646	chr20	32434612	AGAGAGGCGGCCACCACTGCCATC	A	exonic	ASXL1	frameshift deletion	.	0/1	102	82	19	0.186275	No
5521650	chr20	32434612	AGAGAGGCGGCCACCACTGCCATC	A	exonic	ASXL1	frameshift deletion	.	0/1	99	60	37	0.373737	Yes
5693800	chr20	32434629	TGCCATCGGAGG	T	exonic	ASXL1	frameshift deletion	.	0/1	99	78	21	0.212121	Yes
3473070	chr20	32434632	CATCGGAGG	C	exonic	ASXL1	frameshift deletion	.	0/1	122	82	40	0.327869	No
5642529	chr20	32434635	CGGAGG	C	exonic	ASXL1	frameshift deletion	.	0/1	76	59	17	0.223684	Yes
4213698	chr20	32434637	G	GA	exonic	ASXL1	frameshift insertion	.	0/1	89	61	28	0.314607	Yes
4334542	chr20	32434637	G	GA	exonic	ASXL1	frameshift insertion	.	0/1	63	48	14	0.222222	Yes
1010783	chr20	32434638	A	AG	exonic	ASXL1	frameshift insertion	.	0/1	81	44	34	0.419753	Yes
1016064	chr20	32434638	A	AG	exonic	ASXL1	frameshift insertion	.	0/1	78	58	19	0.24359	Yes
1056191	chr20	32434638	A	AG	exonic	ASXL1	frameshift insertion	.	0/1	106	68	30	0.283019	Yes
1220225	chr20	32434638	A	AG	exonic	ASXL1	frameshift insertion	.	0/1	98	55	40	0.408163	Yes
1290034	chr20	32434638	A	AG	exonic	ASXL1	frameshift insertion	.	0/1	50	35	11	0.22	Yes
1290330	chr20	32434638	A	AG	exonic	ASXL1	frameshift insertion	.	0/1	109	76	27	0.247706	Yes
1386522	chr20	32434638	A	AG	exonic	ASXL1	frameshift insertion	.	0/1	112	67	41	0.366071	Yes
1521644	chr20	32434638	A	AG	exonic	ASXL1	frameshift insertion	.	0/1	64	50	13	0.203125	Yes
1555022	chr20	32434638	A	AG	exonic	ASXL1	frameshift insertion	.	0/1	67	44	19	0.283582	Yes
1694431	chr20	32434638	A	AG	exonic	ASXL1	frameshift insertion	.	0/1	121	70	44	0.363636	Yes
1713842	chr20	32434638	A	AG	exonic	ASXL1	frameshift insertion	.	0/1	77	51	22	0.285714	Yes
1714580	chr20	32434638	A	AG	exonic	ASXL1	frameshift insertion	.	0/1	83	40	37	0.445783	Yes
1931369	chr20	32434638	A	AG	exonic	ASXL1	frameshift insertion	.	0/1	78	54	20	0.25641	Yes
1987021	chr20	32434638	A	AG	exonic	ASXL1	frameshift insertion	.	0/1	105	72	24	0.228571	Yes
2052503	chr20	32434638	A	AG	exonic	ASXL1	frameshift insertion	.	0/1	75	37	36	0.48	No
2111413	chr20	32434638	A	AG	exonic	ASXL1	frameshift insertion	.	0/1	86	42	40	0.465116	Yes
2203829	chr20	32434638	A	AG	exonic	ASXL1	frameshift insertion	.	0/1	78	45	28	0.358974	Yes
2207481	chr20	32434638	A	AG	exonic	ASXL1	frameshift insertion	.	0/1	62	38	23	0.370968	No
2230373	chr20	32434638	A	AG	exonic	ASXL1	frameshift insertion	.	0/1	106	74	23	0.216981	Yes
2307849	chr20	32434638	A	AG	exonic	ASXL1	frameshift insertion	.	0/1	75	38	32	0.426667	Yes
2314661	chr20	32434638	A	AG	exonic	ASXL1	frameshift insertion	.	0/1	93	53	39	0.419355	Yes
2326507	chr20	32434638	A	AG	exonic	ASXL1	frameshift insertion	.	0/1	49	29	19	0.387755	Yes
2399584	chr20	32434638	A	AG	exonic	ASXL1	frameshift insertion	.	0/1	101	59	35	0.346535	Yes
2428769	chr20	32434638	A	AG	exonic	ASXL1	frameshift insertion	.	0/1	80	51	26	0.325	Yes
2436722	chr20	32434638	A	AG	exonic	ASXL1	frameshift insertion	.	0/1	82	44	33	0.402439	Yes
2446092	chr20	32434638	A	AG	exonic	ASXL1	frameshift insertion	.	0/1	85	64	18	0.211765	Yes
2446618	chr20	32434638	A	AG	exonic	ASXL1	frameshift insertion	.	0/1	93	70	17	0.182796	Yes
2457246	chr20	32434638	A	AG	exonic	ASXL1	frameshift insertion	.	0/1	67	39	26	0.38806	Yes
2555504	chr20	32434638	A	AG	exonic	ASXL1	frameshift insertion	.	0/1	89	70	17	0.191011	Yes
2605993	chr20	32434638	A	AG	exonic	ASXL1	frameshift insertion	.	0/1	68	44	22	0.323529	Yes
2671853	chr20	32434638	A	AG	exonic	ASXL1	frameshift insertion	.	0/1	79	52	22	0.278481	Yes
2722912	chr20	32434638	A	AG	exonic	ASXL1	frameshift insertion	.	0/1	76	52	22	0.289474	Yes
2762509	chr20	32434638	A	AG	exonic	ASXL1	frameshift insertion	.	0/1	105	70	33	0.314286	Yes
2855564	chr20	32434638	A	AG	exonic	ASXL1	frameshift insertion	.	0/1	94	71	22	0.234043	No
2888938	chr20	32434638	A	AG	exonic	ASXL1	frameshift insertion	.	0/1	54	31	22	0.407407	No
2901760	chr20	32434638	A	AG	exonic	ASXL1	frameshift insertion	.	0/1	101	60	39	0.386139	Yes
2934516	chr20	32434638	A	AG	exonic	ASXL1	frameshift insertion	.	0/1	95	63	32	0.336842	Yes
2960494	chr20	32434638	A	AG	exonic	ASXL1	frameshift insertion	.	0/1	92	69	23	0.25	Yes
2993111	chr20	32434638	A	AG	exonic	ASXL1	frameshift insertion	.	0/1	63	45	15	0.238095	Yes
3009308	chr20	32434638	A	AG	exonic	ASXL1	frameshift insertion	.	0/1	92	51	36	0.391304	Yes
3083407	chr20	32434638	A	AG	exonic	ASXL1	frameshift insertion	.	0/1	79	44	29	0.367089	Yes
3087014	chr20	32434638	A	AG	exonic	ASXL1	frameshift insertion	.	0/1	89	52	30	0.337079	Yes
3091546	chr20	32434638	A	AG	exonic	ASXL1	frameshift insertion	.	0/1	103	58	44	0.427184	Yes
3178027	chr20	32434638	A	AG	exonic	ASXL1	frameshift insertion	.	0/1	99	67	31	0.313131	Yes
3204746	chr20	32434638	A	AG	exonic	ASXL1	frameshift insertion	.	0/1	95	62	31	0.326316	Yes
3245711	chr20	32434638	A	AG	exonic	ASXL1	frameshift insertion	.	0/1	74	43	31	0.418919	Yes
3448487	chr20	32434638	A	AG	exonic	ASXL1	frameshift insertion	.	0/1	93	48	39	0.419355	Yes
3506701	chr20	32434638	A	AG	exonic	ASXL1	frameshift insertion	.	0/1	78	43	32	0.410256	Yes
3558054	chr20	32434638	A	AG	exonic	ASXL1	frameshift insertion	.	0/1	86	43	38	0.44186	Yes
3597549	chr20	32434638	A	AG	exonic	ASXL1	frameshift insertion	.	0/1	77	51	22	0.285714	Yes
3613594	chr20	32434638	A	AG	exonic	ASXL1	frameshift insertion	.	0/1	101	52	43	0.425743	Yes
3622923	chr20	32434638	A	AG	exonic	ASXL1	frameshift insertion	.	0/1	73	56	15	0.205479	Yes
3686492	chr20	32434638	A	AG	exonic	ASXL1	frameshift insertion	.	0/1	101	64	29	0.287129	Yes
3865353	chr20	32434638	A	AG	exonic	ASXL1	frameshift insertion	.	0/1	40	23	15	0.375	Yes
3867167	chr20	32434638	A	AG	exonic	ASXL1	frameshift insertion	.	0/1	87	50	36	0.413793	Yes
3918777	chr20	32434638	A	AG	exonic	ASXL1	frameshift insertion	.	0/1	112	72	36	0.321429	Yes
3932496	chr20	32434638	A	AG	exonic	ASXL1	frameshift insertion	.	0/1	72	38	29	0.402778	Yes
3948489	chr20	32434638	A	AG	exonic	ASXL1	frameshift insertion	.	0/1	93	49	39	0.419355	Yes
3986272	chr20	32434638	A	AG	exonic	ASXL1	frameshift insertion	.	0/1	107	64	37	0.345794	Yes
4002358	chr20	32434638	A	AG	exonic	ASXL1	frameshift insertion	.	0/1	94	56	29	0.308511	Yes
4041809	chr20	32434638	A	AG	exonic	ASXL1	frameshift insertion	.	0/1	130	82	41	0.315385	Yes
4054326	chr20	32434638	A	AG	exonic	ASXL1	frameshift insertion	.	0/1	87	60	22	0.252874	Yes
4057203	chr20	32434638	A	AG	exonic	ASXL1	frameshift insertion	.	0/1	76	36	39	0.513158	Yes
4304238	chr20	32434638	A	AG	exonic	ASXL1	frameshift insertion	.	0/1	98	75	20	0.204082	Yes
4380648	chr20	32434638	A	AG	exonic	ASXL1	frameshift insertion	.	0/1	92	63	23	0.25	Yes
4435566	chr20	32434638	A	AG	exonic	ASXL1	frameshift insertion	.	0/1	112	74	36	0.321429	Yes
4464223	chr20	32434638	A	AG	exonic	ASXL1	frameshift insertion	.	0/1	102	74	24	0.235294	Yes
4512977	chr20	32434638	A	AG	exonic	ASXL1	frameshift insertion	.	0/1	68	41	24	0.352941	Yes
4533687	chr20	32434638	A	AG	exonic	ASXL1	frameshift insertion	.	0/1	62	39	22	0.354839	Yes
4606698	chr20	32434638	A	AG	exonic	ASXL1	frameshift insertion	.	0/1	99	60	33	0.333333	Yes
4645614	chr20	32434638	A	AG	exonic	ASXL1	frameshift insertion	.	0/1	83	47	32	0.385542	Yes
4714400	chr20	32434638	A	AG	exonic	ASXL1	frameshift insertion	.	0/1	118	65	49	0.415254	Yes
4765438	chr20	32434638	A	AG	exonic	ASXL1	frameshift insertion	.	0/1	104	64	39	0.375	Yes
5035279	chr20	32434638	A	AG	exonic	ASXL1	frameshift insertion	.	0/1	77	44	30	0.38961	Yes
5062210	chr20	32434638	A	AG	exonic	ASXL1	frameshift insertion	.	0/1	65	43	21	0.323077	Yes
5096528	chr20	32434638	A	AG	exonic	ASXL1	frameshift insertion	.	0/1	110	58	48	0.436364	Yes
5104328	chr20	32434638	A	AG	exonic	ASXL1	frameshift insertion	.	0/1	91	56	34	0.373626	Yes
5127016	chr20	32434638	A	AG	exonic	ASXL1	frameshift insertion	.	0/1	72	45	23	0.319444	Yes
5140549	chr20	32434638	A	AG	exonic	ASXL1	frameshift insertion	.	0/1	77	50	20	0.25974	Yes
5217819	chr20	32434638	A	AG	exonic	ASXL1	frameshift insertion	.	0/1	87	61	25	0.287356	Yes
5458166	chr20	32434638	A	AG	exonic	ASXL1	frameshift insertion	.	0/1	95	51	37	0.389474	Yes
5483912	chr20	32434638	A	AG	exonic	ASXL1	frameshift insertion	.	0/1	94	64	26	0.276596	Yes
5545313	chr20	32434638	A	AG	exonic	ASXL1	frameshift insertion	.	0/1	80	59	18	0.225	Yes
5550744	chr20	32434638	A	AG	exonic	ASXL1	frameshift insertion	.	0/1	82	50	27	0.329268	Yes
5603270	chr20	32434638	A	AG	exonic	ASXL1	frameshift insertion	.	0/1	105	54	45	0.428571	Yes
5691676	chr20	32434638	A	AG	exonic	ASXL1	frameshift insertion	.	0/1	113	84	26	0.230089	Yes
5703705	chr20	32434638	A	AG	exonic	ASXL1	frameshift insertion	.	0/1	99	69	28	0.282828	Yes
5924712	chr20	32434638	A	AG	exonic	ASXL1	frameshift insertion	.	0/1	77	40	35	0.454545	Yes
2523502	chr20	32434639	GGGGGGGGT	G	exonic	ASXL1	frameshift deletion	.	0/1	90	67	23	0.255556	No
5696135	chr20	32434644	G	GC	exonic	ASXL1	frameshift insertion	.	0/1	142	104	36	0.253521	Yes
5075174	chr20	32434769	AGT	A	exonic	ASXL1	frameshift deletion	.	0/1	117	92	24	0.205128	Yes
1730511	chr20	32434778	C	G	exonic	ASXL1	stopgain	ID=COSV60108724	0/1	149	103	46	0.308725	Yes
3467217	chr20	32434778	C	G	exonic	ASXL1	stopgain	ID=COSV60108724	0/1	119	97	22	0.184874	Yes
1426485	chr20	32434789	C	T	exonic	ASXL1	stopgain	ID=COSV60102332	0/1	109	86	23	0.211009	Yes
1687657	chr20	32434789	C	T	exonic	ASXL1	stopgain	ID=COSV60102332	./.	98	85	13	0.132653	Yes
2578257	chr20	32434789	C	T	exonic	ASXL1	stopgain	ID=COSV60102332	0/1	96	73	23	0.239583	Yes
2688258	chr20	32434789	C	T	exonic	ASXL1	stopgain	ID=COSV60102332	0/1	118	98	20	0.169492	Yes
3919937	chr20	32434789	C	T	exonic	ASXL1	stopgain	ID=COSV60102332	0/1	65	51	14	0.215385	Yes
4686362	chr20	32434789	C	T	exonic	ASXL1	stopgain	ID=COSV60102332	0/1	118	75	43	0.364407	No
4761881	chr20	32434789	C	T	exonic	ASXL1	stopgain	ID=COSV60102332	0/1	128	82	46	0.359375	Yes
5857353	chr20	32434789	C	T	exonic	ASXL1	stopgain	ID=COSV60102332	./.	84	73	11	0.130952	Yes
2309328	chr20	32434795	C	CT	exonic	ASXL1	frameshift insertion	.	0/1	111	88	23	0.207207	Yes
5821812	chr20	32434795	C	T	exonic	ASXL1	stopgain	ID=COSV60103358	0/1	108	88	20	0.185185	Yes
5258911	chr20	32434798	C	CA	exonic	ASXL1	frameshift insertion	.	0/1	128	105	23	0.179688	Yes
5833448	chr20	32434800	ACTGCCGC	A	exonic	ASXL1	frameshift deletion	.	0/1	92	61	31	0.336957	Yes
3323349	chr20	32434827	GCATA	G	exonic	ASXL1	frameshift deletion	.	0/1	95	65	30	0.315789	Yes
4599395	chr20	32434831	ACC	A	exonic	ASXL1	frameshift deletion	.	0/1	87	61	26	0.298851	Yes
2104797	chr20	32434834	C	T	exonic	ASXL1	stopgain	ID=COSV60103078	0/1	97	55	42	0.43299	Yes
2461139	chr20	32434834	C	T	exonic	ASXL1	stopgain	ID=COSV60103078	0/1	68	43	25	0.367647	Yes
3094819	chr20	32434834	C	T	exonic	ASXL1	stopgain	ID=COSV60103078	0/1	103	76	27	0.262136	Yes
2114362	chr20	32434842	AAC	A	exonic	ASXL1	frameshift deletion	.	0/1	78	64	14	0.179487	Yes
1418862	chr20	32434843	ACTGCCATG	A	exonic	ASXL1	frameshift deletion	.	0/1	102	82	19	0.186275	Yes
4790375	chr20	32434886	GA	G	exonic	ASXL1	frameshift deletion	.	0/1	97	71	26	0.268041	Yes
1372424	chr20	32434891	GA	G	exonic	ASXL1	frameshift deletion	.	0/1	75	61	14	0.186667	Yes
1999749	chr20	32434909	C	T	exonic	ASXL1	stopgain	ID=COSV60108004	0/1	68	51	17	0.25	Yes
2490419	chr20	32434909	C	T	exonic	ASXL1	stopgain	ID=COSV60108004	./.	78	67	11	0.141026	Yes
3138981	chr20	32434909	C	T	exonic	ASXL1	stopgain	ID=COSV60108004	0/1	108	79	29	0.268519	Yes
5910381	chr20	32434909	C	T	exonic	ASXL1	stopgain	ID=COSV60108004	0/1	52	37	15	0.288462	Yes
3335877	chr20	32434934	A	ATG	exonic	ASXL1	frameshift insertion	.	0/1	76	61	15	0.197368	Yes
1979978	chr20	32434965	TG	T	exonic	ASXL1	frameshift deletion	.	0/1	82	56	26	0.317073	Yes
4269348	chr20	32434971	CA	C	exonic	ASXL1	frameshift deletion	.	0/1	60	49	11	0.183333	Yes
5833208	chr20	32434998	GC	G	exonic	ASXL1	frameshift deletion	.	0/1	64	45	19	0.296875	Yes
1481694	chr20	32435003	T	TA	exonic	ASXL1	frameshift insertion	.	0/1	74	51	23	0.310811	Yes
4113673	chr20	32435023	GT	G	exonic	ASXL1	frameshift deletion	.	0/1	101	74	27	0.267327	Yes
1558000	chr20	32435036	T	A	exonic	ASXL1	stopgain	ID=COSV60103879	./.	80	70	10	0.125	Yes
1447398	chr20	32435036	T	G	exonic	ASXL1	stopgain	ID=COSV60106096	0/0	102	86	16	0.156863	Yes
4542217	chr20	32435036	T	G	exonic	ASXL1	stopgain	ID=COSV60106096	0/1	47	38	9	0.191489	Yes
1460703	chr20	32435044	C	T	exonic	ASXL1	stopgain	ID=COSV60104684	./.	102	87	15	0.147059	Yes
1462155	chr20	32435044	C	T	exonic	ASXL1	stopgain	ID=COSV60104684	0/0	125	110	15	0.12	Yes
1540380	chr20	32435050	C	T	exonic	ASXL1	stopgain	ID=COSV60107863	0/1	70	50	20	0.285714	Yes
5107188	chr20	32435054	T	TG	exonic	ASXL1	frameshift insertion	.	0/1	77	58	19	0.246753	Yes
3267936	chr20	32435095	TC	T	exonic	ASXL1	frameshift deletion	.	0/1	60	45	15	0.25	Yes
3066733	chr20	32435133	TCCTGC	T	exonic	ASXL1	frameshift deletion	.	0/1	74	60	12	0.162162	Yes
4810782	chr20	32435175	T	TA	exonic	ASXL1	frameshift insertion	.	0/1	66	52	14	0.212121	Yes
5336557	chr20	32435180	T	A	exonic	ASXL1	stopgain	ID=COSV100040139	0/1	91	75	16	0.175824	Yes
2239236	chr20	32435205	TGACA	T	exonic	ASXL1	frameshift deletion	.	0/1	86	75	11	0.127907	Yes
1029768	chr20	32435251	TC	T	exonic	ASXL1	frameshift deletion	.	0/1	79	57	22	0.278481	Yes
4191825	chr20	32435251	TC	T	exonic	ASXL1	frameshift deletion	.	0/1	79	59	20	0.253165	Yes
1338649	chr20	32435273	CTGAT	C	exonic	ASXL1	frameshift deletion	.	0/1	114	84	30	0.263158	Yes
4933759	chr20	32435273	CTGAT	C	exonic	ASXL1	frameshift deletion	.	0/1	84	63	20	0.238095	Yes
1921545	chr20	32435305	G	T	exonic	ASXL1	stopgain	.	0/1	67	51	16	0.238806	No
1967074	chr20	32435341	GA	G	exonic	ASXL1	frameshift deletion	.	0/1	69	47	22	0.318841	Yes
4937145	chr20	32435356	C	T	exonic	ASXL1	stopgain	.	0/1	81	57	24	0.296296	Yes
1088157	chr20	32435390	AC	A	exonic	ASXL1	frameshift deletion	.	0/1	57	38	18	0.315789	Yes
2977005	chr20	32435395	T	TCTTTG	exonic	ASXL1	frameshift insertion	.	0/1	95	79	13	0.136842	Yes
3409162	chr20	32435396	C	CT	exonic	ASXL1	frameshift insertion	.	0/1	108	70	38	0.351852	Yes
6020429	chr20	32435405	G	A	exonic	ASXL1	stopgain	ID=COSV60120196	0/1	112	91	21	0.1875	Yes
2171184	chr20	32435487	GGTTGGAGAGGAGT	G	exonic	ASXL1	frameshift deletion	.	0/1	108	96	12	0.111111	Yes
4911855	chr20	32435580	T	TA	exonic	ASXL1	frameshift insertion	.	0/1	89	77	12	0.134831	Yes
1769600	chr20	32435587	CT	C	exonic	ASXL1	frameshift deletion	.	0/1	97	77	20	0.206186	Yes
2232578	chr20	32435592	G	A	exonic	ASXL1	stopgain	ID=COSV60109492	./.	99	85	14	0.141414	Yes
4558430	chr20	32435633	AC	A	exonic	ASXL1	frameshift deletion	ID=COSV60122945	0/1	77	53	24	0.311688	Yes
3754324	chr20	32435686	CTGAGTCCTCACGG	C	exonic	ASXL1	frameshift deletion	.	0/1	47	38	9	0.191489	Yes
1136718	chr20	32435914	C	T	exonic	ASXL1	stopgain	ID=COSV60104536	0/1	105	81	24	0.228571	Yes
2148486	chr20	58909365	C	T	exonic	GNAS	nonsynonymous SNV	ID=COSV55670339	0/1	29	25	4	0.137931	Yes
5344390	chr20	58909365	C	T	exonic	GNAS	nonsynonymous SNV	ID=COSV55670339	0/1	29	23	6	0.206897	No
5869600	chr20	58909365	C	T	exonic	GNAS	nonsynonymous SNV	ID=COSV55670339	./.	20	17	3	0.15	Yes
1071967	chr20	58909366	G	A	exonic	GNAS	nonsynonymous SNV	ID=COSV55670349	0/1	56	47	9	0.160714	Yes
1276818	chr20	58909366	G	A	exonic	GNAS	nonsynonymous SNV	ID=COSV55670349	0/1	23	20	3	0.130435	Yes
1437572	chr20	58909366	G	A	exonic	GNAS	nonsynonymous SNV	ID=COSV55670349	0/1	38	31	7	0.184211	Yes
2039434	chr20	58909366	G	A	exonic	GNAS	nonsynonymous SNV	ID=COSV55670349	0/1	37	32	5	0.135135	Yes
2081865	chr20	58909366	G	A	exonic	GNAS	nonsynonymous SNV	ID=COSV55670349	0/1	38	27	11	0.289474	Yes
2110240	chr20	58909366	G	A	exonic	GNAS	nonsynonymous SNV	ID=COSV55670349	0/1	26	22	4	0.153846	Yes
2416991	chr20	58909366	G	A	exonic	GNAS	nonsynonymous SNV	ID=COSV55670349	0/1	43	37	6	0.139535	Yes
2482713	chr20	58909366	G	A	exonic	GNAS	nonsynonymous SNV	ID=COSV55670349	0/1	25	18	7	0.28	Yes
2593102	chr20	58909366	G	A	exonic	GNAS	nonsynonymous SNV	ID=COSV55670349	0/1	39	34	5	0.128205	Yes
2644070	chr20	58909366	G	A	exonic	GNAS	nonsynonymous SNV	ID=COSV55670349	0/1	30	23	7	0.233333	Yes
2820406	chr20	58909366	G	A	exonic	GNAS	nonsynonymous SNV	ID=COSV55670349	0/1	69	53	16	0.231884	No
3019003	chr20	58909366	G	A	exonic	GNAS	nonsynonymous SNV	ID=COSV55670349	0/1	35	30	5	0.142857	Yes
3121141	chr20	58909366	G	A	exonic	GNAS	nonsynonymous SNV	ID=COSV55670349	0/1	41	32	9	0.219512	Yes
3215586	chr20	58909366	G	A	exonic	GNAS	nonsynonymous SNV	ID=COSV55670349	0/1	33	29	4	0.121212	Yes
3403573	chr20	58909366	G	A	exonic	GNAS	nonsynonymous SNV	ID=COSV55670349	0/1	43	33	10	0.232558	Yes
3477989	chr20	58909366	G	A	exonic	GNAS	nonsynonymous SNV	ID=COSV55670349	0/0	123	106	17	0.138211	Yes
3757565	chr20	58909366	G	A	exonic	GNAS	nonsynonymous SNV	ID=COSV55670349	0/1	52	45	7	0.134615	Yes
3874666	chr20	58909366	G	A	exonic	GNAS	nonsynonymous SNV	ID=COSV55670349	0/1	19	14	5	0.263158	Yes
4184215	chr20	58909366	G	A	exonic	GNAS	nonsynonymous SNV	ID=COSV55670349	0/1	30	20	10	0.333333	Yes
4296335	chr20	58909366	G	A	exonic	GNAS	nonsynonymous SNV	ID=COSV55670349	0/1	31	24	7	0.225806	Yes
4620829	chr20	58909366	G	A	exonic	GNAS	nonsynonymous SNV	ID=COSV55670349	0/1	33	28	5	0.151515	Yes
4654650	chr20	58909366	G	A	exonic	GNAS	nonsynonymous SNV	ID=COSV55670349	./.	25	22	3	0.12	Yes
4701211	chr20	58909366	G	A	exonic	GNAS	nonsynonymous SNV	ID=COSV55670349	0/1	24	21	3	0.125	Yes
4708135	chr20	58909366	G	A	exonic	GNAS	nonsynonymous SNV	ID=COSV55670349	0/1	32	23	8	0.25	Yes
4769302	chr20	58909366	G	A	exonic	GNAS	nonsynonymous SNV	ID=COSV55670349	0/1	22	17	5	0.227273	Yes
4770575	chr20	58909366	G	A	exonic	GNAS	nonsynonymous SNV	ID=COSV55670349	0/1	46	33	13	0.282609	Yes
4772769	chr20	58909366	G	A	exonic	GNAS	nonsynonymous SNV	ID=COSV55670349	0/1	24	20	4	0.166667	Yes
4793070	chr20	58909366	G	A	exonic	GNAS	nonsynonymous SNV	ID=COSV55670349	0/1	44	37	7	0.159091	Yes
4912563	chr20	58909366	G	A	exonic	GNAS	nonsynonymous SNV	ID=COSV55670349	0/1	32	24	8	0.25	Yes
5002048	chr20	58909366	G	A	exonic	GNAS	nonsynonymous SNV	ID=COSV55670349	0/1	18	15	3	0.166667	Yes
5302816	chr20	58909366	G	A	exonic	GNAS	nonsynonymous SNV	ID=COSV55670349	0/1	33	29	4	0.121212	Yes
5312199	chr20	58909366	G	A	exonic	GNAS	nonsynonymous SNV	ID=COSV55670349	./.	66	57	9	0.136364	Yes
5980611	chr20	58909366	G	A	exonic	GNAS	nonsynonymous SNV	ID=COSV55670349	0/1	25	16	8	0.32	Yes
2790475	chr21	34859485	C	T	exonic	RUNX1	nonsynonymous SNV	ID=COSV55867719	./.	39	33	6	0.153846	Yes
3989981	chr21	34859486	G	A	exonic	RUNX1	stopgain	ID=COSV55866784	0/1	39	33	6	0.153846	Yes
4865097	chr21	34859580	T	C	splicing	RUNX1	.	.	0/1	28	21	7	0.25	Yes
3083407	chr21	34880580	C	T	exonic	RUNX1	nonsynonymous SNV	ID=COSV55868310	./.	74	65	9	0.121622	Yes
2104797	chr21	34880683	T	TGC	exonic	RUNX1	frameshift insertion	.	0/1	46	31	14	0.304348	Yes
2650143	chr21	37490292	T	G	exonic	DYRK1A	nonsynonymous SNV	ID=COSV58297230	0/1	46	35	11	0.23913	Yes
4459717	chr21	43094667	T	C	exonic	U2AF1;U2AF1L5	nonsynonymous SNV	ID=COSV52341147	0/1	5	1	4	0.8	Yes
5910381	chr21	43094667	T	G	exonic	U2AF1;U2AF1L5	nonsynonymous SNV	ID=COSV52341120	0/1	13	9	4	0.307692	Yes
4898879	chr22	22888260	G	C	splicing	IGLL5	.	ID=COSV73250119	0/1	63	47	16	0.253968	Yes
1130845	chr22	30337705	TG	T	exonic	SF3A1	stopgain	.	0/1	14	11	3	0.214286	Yes
2235542	chr22	30337705	TG	T	exonic	SF3A1	stopgain	.	0/1	15	12	3	0.2	Yes
2861686	chr22	30337705	TG	T	exonic	SF3A1	stopgain	.	0/1	15	11	3	0.2	Yes
5642359	chr22	30337705	TG	T	exonic	SF3A1	stopgain	.	0/1	15	12	3	0.2	Yes
3172411	chr22	30337716	CG	C	exonic	SF3A1	frameshift deletion	.	0/1	26	20	6	0.230769	Yes
2005358	chr22	32483895	A	T	splicing	FBXO7	.	ID=COSV56676959	0/0	22	19	3	0.136364	Yes
2500311	chr22	32483895	A	T	splicing	FBXO7	.	ID=COSV56676959	0/1	23	12	11	0.478261	Yes
4719091	chr22	32483895	A	T	splicing	FBXO7	.	ID=COSV56676959	./.	22	19	3	0.136364	Yes
2878445	chr22	41140138	A	G	splicing	EP300	.	.	0/1	16	13	3	0.1875	Yes
3906831	chr22	41172497	A	G	splicing	EP300	.	ID=COSV54333949	0/1	26	22	4	0.153846	Yes
5172116	chr22	41178813	G	GACCAGAATTCAATGCTTTCTCA	exonic	EP300	frameshift insertion	.	0/1	124	44	40	0.322581	Yes
1472120	chr2	197400938	T	A	splicing	SF3B1	.	ID=COSV100133865	./.	23	20	3	0.130435	Yes
1026867	chr2	197401887	C	T	exonic	SF3B1	nonsynonymous SNV	ID=COSV59205440	0/1	22	17	4	0.181818	Yes
3070708	chr2	197401887	C	T	exonic	SF3B1	nonsynonymous SNV	ID=COSV59205440	0/1	18	15	3	0.166667	Yes
5633539	chr2	197401887	C	T	exonic	SF3B1	nonsynonymous SNV	ID=COSV59205440	0/1	30	26	4	0.133333	Yes
1478553	chr2	197402110	T	C	exonic	SF3B1	nonsynonymous SNV	ID=COSV59205318	0/1	40	21	19	0.475	Yes
1738613	chr2	197402110	T	C	exonic	SF3B1	nonsynonymous SNV	ID=COSV59205318	0/1	43	33	10	0.232558	Yes
2300378	chr2	197402110	T	C	exonic	SF3B1	nonsynonymous SNV	ID=COSV59205318	./.	58	51	7	0.12069	Yes
2389075	chr2	197402110	T	C	exonic	SF3B1	nonsynonymous SNV	ID=COSV59205318	0/1	83	57	26	0.313253	Yes
2422484	chr2	197402110	T	C	exonic	SF3B1	nonsynonymous SNV	ID=COSV59205318	./.	45	39	6	0.133333	Yes
2545299	chr2	197402110	T	C	exonic	SF3B1	nonsynonymous SNV	ID=COSV59205318	./.	57	49	8	0.140351	Yes
2628891	chr2	197402110	T	C	exonic	SF3B1	nonsynonymous SNV	ID=COSV59205318	0/1	89	75	14	0.157303	Yes
2645172	chr2	197402110	T	C	exonic	SF3B1	nonsynonymous SNV	ID=COSV59205318	0/1	37	21	16	0.432432	Yes
2968294	chr2	197402110	T	C	exonic	SF3B1	nonsynonymous SNV	ID=COSV59205318	0/1	66	38	28	0.424242	Yes
4111380	chr2	197402110	T	C	exonic	SF3B1	nonsynonymous SNV	ID=COSV59205318	0/1	57	46	11	0.192982	Yes
4122517	chr2	197402110	T	C	exonic	SF3B1	nonsynonymous SNV	ID=COSV59205318	0/1	54	43	11	0.203704	Yes
4130582	chr2	197402110	T	C	exonic	SF3B1	nonsynonymous SNV	ID=COSV59205318	0/1	85	70	15	0.176471	Yes
4175749	chr2	197402110	T	C	exonic	SF3B1	nonsynonymous SNV	ID=COSV59205318	0/1	47	34	13	0.276596	Yes
4268760	chr2	197402110	T	C	exonic	SF3B1	nonsynonymous SNV	ID=COSV59205318	0/1	43	33	10	0.232558	Yes
4349100	chr2	197402110	T	C	exonic	SF3B1	nonsynonymous SNV	ID=COSV59205318	0/1	47	38	9	0.191489	Yes
4436032	chr2	197402110	T	C	exonic	SF3B1	nonsynonymous SNV	ID=COSV59205318	0/1	85	67	18	0.211765	Yes
5012690	chr2	197402110	T	C	exonic	SF3B1	nonsynonymous SNV	ID=COSV59205318	./.	53	46	7	0.132075	Yes
5283241	chr2	197402110	T	C	exonic	SF3B1	nonsynonymous SNV	ID=COSV59205318	0/1	75	63	12	0.16	Yes
5303222	chr2	197402110	T	C	exonic	SF3B1	nonsynonymous SNV	ID=COSV59205318	./.	49	43	6	0.122449	Yes
5450372	chr2	197402110	T	C	exonic	SF3B1	nonsynonymous SNV	ID=COSV59205318	0/1	58	47	11	0.189655	Yes
5537266	chr2	197402110	T	C	exonic	SF3B1	nonsynonymous SNV	ID=COSV59205318	./.	58	49	9	0.155172	Yes
5556383	chr2	197402110	T	C	exonic	SF3B1	nonsynonymous SNV	ID=COSV59205318	0/1	69	59	10	0.144928	Yes
5659016	chr2	197402110	T	C	exonic	SF3B1	nonsynonymous SNV	ID=COSV59205318	0/1	57	47	10	0.175439	Yes
5667975	chr2	197402110	T	C	exonic	SF3B1	nonsynonymous SNV	ID=COSV59205318	./.	45	38	7	0.155556	Yes
1791119	chr2	197402635	C	A	exonic	SF3B1	nonsynonymous SNV	ID=COSV59205799	0/1	31	24	7	0.225806	Yes
2618536	chr2	197402635	C	A	exonic	SF3B1	nonsynonymous SNV	ID=COSV59205799	0/1	42	29	13	0.309524	Yes
3101934	chr2	197402635	C	A	exonic	SF3B1	nonsynonymous SNV	ID=COSV59205799	0/1	28	23	5	0.178571	Yes
3734628	chr2	197402635	C	A	exonic	SF3B1	nonsynonymous SNV	ID=COSV59205799	0/1	29	23	6	0.206897	No
4806613	chr2	197402635	C	A	exonic	SF3B1	nonsynonymous SNV	ID=COSV59205799	0/1	43	31	12	0.27907	Yes
5745848	chr2	197402635	C	A	exonic	SF3B1	nonsynonymous SNV	ID=COSV59205799	0/1	43	35	8	0.186047	Yes
2196976	chr2	197402635	C	G	exonic	SF3B1	nonsynonymous SNV	ID=COSV59205777	0/1	41	35	6	0.146341	Yes
2307827	chr2	197402635	C	G	exonic	SF3B1	nonsynonymous SNV	ID=COSV59205777	0/1	25	21	4	0.16	Yes
3220102	chr2	197402635	C	G	exonic	SF3B1	nonsynonymous SNV	ID=COSV59205777	0/1	35	28	7	0.2	Yes
4448764	chr2	197402635	C	G	exonic	SF3B1	nonsynonymous SNV	ID=COSV59205777	./.	40	34	6	0.15	Yes
4811389	chr2	197402635	C	G	exonic	SF3B1	nonsynonymous SNV	ID=COSV59205777	0/1	48	29	19	0.395833	Yes
5313703	chr2	197402635	C	G	exonic	SF3B1	nonsynonymous SNV	ID=COSV59205777	0/1	29	19	10	0.344828	Yes
1808872	chr2	197402636	T	A	exonic	SF3B1	nonsynonymous SNV	ID=COSV59205833	0/1	48	40	8	0.166667	Yes
3698644	chr2	197402636	T	C	exonic	SF3B1	nonsynonymous SNV	ID=COSV59206062	0/1	16	13	3	0.1875	Yes
4565416	chr2	197402636	T	C	exonic	SF3B1	nonsynonymous SNV	ID=COSV59206062	0/1	53	39	14	0.264151	Yes
4965301	chr2	197402636	T	C	exonic	SF3B1	nonsynonymous SNV	ID=COSV59206062	0/1	31	18	13	0.419355	Yes
5570591	chr2	197402636	T	G	exonic	SF3B1	nonsynonymous SNV	ID=COSV59207657	0/1	30	25	5	0.166667	No
3182071	chr2	197402645	G	A	exonic	SF3B1	nonsynonymous SNV	ID=COSV59206194	./.	73	64	9	0.123288	Yes
3358803	chr2	197402645	G	A	exonic	SF3B1	nonsynonymous SNV	ID=COSV59206194	0/1	25	22	3	0.12	Yes
3710420	chr2	197402645	G	A	exonic	SF3B1	nonsynonymous SNV	ID=COSV59206194	0/1	39	33	5	0.128205	Yes
3206395	chr2	197402647	G	C	exonic	SF3B1	nonsynonymous SNV	ID=COSV59208501	./.	47	40	7	0.148936	Yes
1248433	chr2	197402647	G	T	exonic	SF3B1	nonsynonymous SNV	ID=COSV59205547	0/1	35	22	13	0.371429	Yes
5376052	chr2	197402647	G	T	exonic	SF3B1	nonsynonymous SNV	ID=COSV59205547	0/1	32	27	5	0.15625	Yes
4172952	chr2	197402649	G	C	exonic	SF3B1	nonsynonymous SNV	ID=COSV59206456	0/1	36	27	9	0.25	Yes
4733575	chr2	197402757	T	C	exonic	SF3B1	nonsynonymous SNV	ID=COSV59206442	0/1	22	17	5	0.227273	Yes
1260367	chr2	197402765	T	C	exonic	SF3B1	nonsynonymous SNV	ID=COSV59209489	0/1	41	32	9	0.219512	Yes
5150951	chr2	197402765	T	C	exonic	SF3B1	nonsynonymous SNV	ID=COSV59209489	0/1	27	21	6	0.222222	Yes
5999506	chr2	197402767	C	A	exonic	SF3B1	nonsynonymous SNV	ID=COSV59206479	0/1	28	23	5	0.178571	Yes
1771770	chr2	197402767	C	G	exonic	SF3B1	nonsynonymous SNV	ID=COSV59205621	0/1	21	17	4	0.190476	Yes
1782537	chr2	197402767	C	G	exonic	SF3B1	nonsynonymous SNV	ID=COSV59205621	./.	57	50	7	0.122807	Yes
2313249	chr2	197402767	C	G	exonic	SF3B1	nonsynonymous SNV	ID=COSV59205621	0/1	30	16	14	0.466667	Yes
3642181	chr2	197402767	C	G	exonic	SF3B1	nonsynonymous SNV	ID=COSV59205621	0/1	57	46	11	0.192982	Yes
1018526	chr2	208248388	C	T	exonic	IDH1	nonsynonymous SNV	ID=COSV61615239	0/1	34	24	10	0.294118	Yes
1250843	chr2	208248388	C	T	exonic	IDH1	nonsynonymous SNV	ID=COSV61615239	0/1	23	19	4	0.173913	Yes
2966955	chr2	208248388	C	T	exonic	IDH1	nonsynonymous SNV	ID=COSV61615239	0/1	45	27	18	0.4	Yes
3306093	chr2	208248388	C	T	exonic	IDH1	nonsynonymous SNV	ID=COSV61615239	0/1	33	28	5	0.151515	Yes
4999296	chr2	208248388	C	T	exonic	IDH1	nonsynonymous SNV	ID=COSV61615239	0/1	33	28	5	0.151515	Yes
1342598	chr2	208248389	G	T	exonic	IDH1	nonsynonymous SNV	ID=COSV61615649	./.	30	26	4	0.133333	Yes
5602515	chr2	213057058	CA	C	exonic	IKZF2	frameshift deletion	.	0/1	42	30	12	0.285714	Yes
1072318	chr2	215026874	G	T	exonic	ABCA12	nonsynonymous SNV	ID=COSV55966874	0/1	48	34	14	0.291667	Yes
1147259	chr2	215026874	G	T	exonic	ABCA12	nonsynonymous SNV	ID=COSV55966874	0/1	40	26	14	0.35	Yes
1262543	chr2	215026874	G	T	exonic	ABCA12	nonsynonymous SNV	ID=COSV55966874	0/1	39	24	15	0.384615	Yes
1583734	chr2	215026874	G	T	exonic	ABCA12	nonsynonymous SNV	ID=COSV55966874	0/1	34	22	12	0.352941	Yes
2106055	chr2	215026874	G	T	exonic	ABCA12	nonsynonymous SNV	ID=COSV55966874	0/1	62	34	28	0.451613	Yes
3334770	chr2	215026874	G	T	exonic	ABCA12	nonsynonymous SNV	ID=COSV55966874	0/1	39	14	25	0.641026	Yes
3392932	chr2	215026874	G	T	exonic	ABCA12	nonsynonymous SNV	ID=COSV55966874	0/1	54	29	25	0.462963	Yes
3624968	chr2	215026874	G	T	exonic	ABCA12	nonsynonymous SNV	ID=COSV55966874	0/1	16	12	4	0.25	Yes
3719112	chr2	215026874	G	T	exonic	ABCA12	nonsynonymous SNV	ID=COSV55966874	0/1	35	19	16	0.457143	Yes
3830724	chr2	215026874	G	T	exonic	ABCA12	nonsynonymous SNV	ID=COSV55966874	0/1	20	14	6	0.3	Yes
4190799	chr2	215026874	G	T	exonic	ABCA12	nonsynonymous SNV	ID=COSV55966874	0/1	33	21	12	0.363636	Yes
4508331	chr2	215026874	G	T	exonic	ABCA12	nonsynonymous SNV	ID=COSV55966874	0/1	29	14	15	0.517241	Yes
4523769	chr2	215026874	G	T	exonic	ABCA12	nonsynonymous SNV	ID=COSV55966874	0/1	48	31	17	0.354167	Yes
4567460	chr2	215026874	G	T	exonic	ABCA12	nonsynonymous SNV	ID=COSV55966874	0/1	41	23	18	0.439024	Yes
5423127	chr2	215026874	G	T	exonic	ABCA12	nonsynonymous SNV	ID=COSV55966874	0/1	19	11	8	0.421053	Yes
5673778	chr2	215026874	G	T	exonic	ABCA12	nonsynonymous SNV	ID=COSV55966874	0/1	54	29	25	0.462963	Yes
2566017	chr2	222918051	A	T	exonic	ACSL3	nonsynonymous SNV	ID=COSV62480633	./.	20	17	3	0.15	Yes
1727483	chr2	25234289	G	A	exonic	DNMT3A	nonsynonymous SNV	ID=COSV53044586	0/0	119	103	16	0.134454	Yes
1992793	chr2	25234289	G	A	exonic	DNMT3A	nonsynonymous SNV	ID=COSV53044586	0/1	69	57	12	0.173913	Yes
3831939	chr2	25234289	G	A	exonic	DNMT3A	nonsynonymous SNV	ID=COSV53044586	0/1	122	85	37	0.303279	Yes
3834419	chr2	25234289	G	A	exonic	DNMT3A	nonsynonymous SNV	ID=COSV53044586	0/1	82	69	13	0.158537	No
4830635	chr2	25234289	G	A	exonic	DNMT3A	nonsynonymous SNV	ID=COSV53044586	0/1	96	70	26	0.270833	Yes
5851541	chr2	25234290	C	CA	exonic	DNMT3A	frameshift insertion	.	0/1	79	61	18	0.227848	No
1384020	chr2	25234290	C	G	exonic	DNMT3A	nonsynonymous SNV	ID=COSV53062545	0/0	86	75	11	0.127907	Yes
2591530	chr2	25234290	C	G	exonic	DNMT3A	nonsynonymous SNV	ID=COSV53062545	0/1	121	83	38	0.31405	Yes
3039702	chr2	25234290	C	G	exonic	DNMT3A	nonsynonymous SNV	ID=COSV53062545	0/1	146	98	48	0.328767	Yes
5934640	chr2	25234290	C	G	exonic	DNMT3A	nonsynonymous SNV	ID=COSV53062545	./.	116	98	18	0.155172	Yes
3729250	chr2	25234292	A	C	exonic	DNMT3A	nonsynonymous SNV	ID=COSV53048691	./.	106	87	19	0.179245	Yes
5489252	chr2	25234292	A	C	exonic	DNMT3A	nonsynonymous SNV	ID=COSV53048691	0/0	161	140	21	0.130435	Yes
1371308	chr2	25234292	A	G	exonic	DNMT3A	nonsynonymous SNV	ID=COSV99066220	0/1	106	84	22	0.207547	Yes
4850475	chr2	25234295	T	TA	exonic	DNMT3A	frameshift insertion	.	0/1	85	56	29	0.341176	Yes
3513552	chr2	25234298	T	TC	exonic	DNMT3A	frameshift insertion	.	0/1	144	110	34	0.236111	Yes
4799212	chr2	25234300	CTTCAGCGGAGCGAAGA	C	exonic	DNMT3A	frameshift deletion	.	0/1	87	72	15	0.172414	Yes
1363602	chr2	25234302	T	A	exonic	DNMT3A	stopgain	ID=COSV53060204	0/0	110	95	15	0.136364	Yes
2358320	chr2	25234303	CAGCGG	C	exonic	DNMT3A	frameshift deletion	.	0/1	118	95	23	0.194915	Yes
1127359	chr2	25234307	G	A	exonic	DNMT3A	nonsynonymous SNV	ID=COSV53041674	0/1	92	65	26	0.282609	No
1262624	chr2	25234307	G	A	exonic	DNMT3A	nonsynonymous SNV	ID=COSV53041674	0/1	91	76	14	0.153846	Yes
1547369	chr2	25234307	G	A	exonic	DNMT3A	nonsynonymous SNV	ID=COSV53041674	0/1	113	79	34	0.300885	Yes
1596612	chr2	25234307	G	A	exonic	DNMT3A	nonsynonymous SNV	ID=COSV53041674	./.	113	91	22	0.19469	Yes
1696656	chr2	25234307	G	A	exonic	DNMT3A	nonsynonymous SNV	ID=COSV53041674	0/1	115	93	22	0.191304	Yes
1836317	chr2	25234307	G	A	exonic	DNMT3A	nonsynonymous SNV	ID=COSV53041674	0/1	164	105	58	0.353659	Yes
1874050	chr2	25234307	G	A	exonic	DNMT3A	nonsynonymous SNV	ID=COSV53041674	./.	96	83	13	0.135417	Yes
2096912	chr2	25234307	G	A	exonic	DNMT3A	nonsynonymous SNV	ID=COSV53041674	./.	93	81	12	0.129032	Yes
2276266	chr2	25234307	G	A	exonic	DNMT3A	nonsynonymous SNV	ID=COSV53041674	0/1	100	86	14	0.14	Yes
2440001	chr2	25234307	G	A	exonic	DNMT3A	nonsynonymous SNV	ID=COSV53041674	0/1	80	59	21	0.2625	Yes
2968704	chr2	25234307	G	A	exonic	DNMT3A	nonsynonymous SNV	ID=COSV53041674	0/1	107	86	21	0.196262	Yes
3056158	chr2	25234307	G	A	exonic	DNMT3A	nonsynonymous SNV	ID=COSV53041674	0/1	90	71	19	0.211111	Yes
3320724	chr2	25234307	G	A	exonic	DNMT3A	nonsynonymous SNV	ID=COSV53041674	./.	71	60	11	0.15493	Yes
3525053	chr2	25234307	G	A	exonic	DNMT3A	nonsynonymous SNV	ID=COSV53041674	0/1	86	73	13	0.151163	Yes
3536144	chr2	25234307	G	A	exonic	DNMT3A	nonsynonymous SNV	ID=COSV53041674	0/0	93	78	15	0.16129	Yes
3771298	chr2	25234307	G	A	exonic	DNMT3A	nonsynonymous SNV	ID=COSV53041674	0/0	86	75	11	0.127907	Yes
4230364	chr2	25234307	G	A	exonic	DNMT3A	nonsynonymous SNV	ID=COSV53041674	./.	124	109	15	0.120968	Yes
4442181	chr2	25234307	G	A	exonic	DNMT3A	nonsynonymous SNV	ID=COSV53041674	0/1	97	74	23	0.237113	Yes
5138159	chr2	25234307	G	A	exonic	DNMT3A	nonsynonymous SNV	ID=COSV53041674	0/1	118	58	60	0.508475	Yes
5223206	chr2	25234307	G	A	exonic	DNMT3A	nonsynonymous SNV	ID=COSV53041674	0/1	72	41	31	0.430556	Yes
5359634	chr2	25234307	G	A	exonic	DNMT3A	nonsynonymous SNV	ID=COSV53041674	./.	133	108	25	0.18797	Yes
5442619	chr2	25234307	G	A	exonic	DNMT3A	nonsynonymous SNV	ID=COSV53041674	0/1	111	86	25	0.225225	Yes
5448140	chr2	25234307	G	A	exonic	DNMT3A	nonsynonymous SNV	ID=COSV53041674	0/1	115	66	49	0.426087	Yes
5621672	chr2	25234307	G	A	exonic	DNMT3A	nonsynonymous SNV	ID=COSV53041674	./.	122	104	18	0.147541	Yes
5719552	chr2	25234307	G	A	exonic	DNMT3A	nonsynonymous SNV	ID=COSV53041674	0/1	65	50	15	0.230769	Yes
5756443	chr2	25234307	G	A	exonic	DNMT3A	nonsynonymous SNV	ID=COSV53041674	./.	129	111	18	0.139535	Yes
5763301	chr2	25234307	G	A	exonic	DNMT3A	nonsynonymous SNV	ID=COSV53041674	0/1	99	80	19	0.191919	Yes
5864029	chr2	25234307	G	A	exonic	DNMT3A	nonsynonymous SNV	ID=COSV53041674	0/1	81	66	15	0.185185	Yes
6021042	chr2	25234307	G	A	exonic	DNMT3A	nonsynonymous SNV	ID=COSV53041674	0/1	168	128	40	0.238095	Yes
3920911	chr2	25234308	G	C	exonic	DNMT3A	nonsynonymous SNV	ID=COSV53045374	./.	154	131	22	0.142857	Yes
2611482	chr2	25234311	CG	C	exonic	DNMT3A	frameshift deletion	ID=COSV53045784	0/0	88	76	12	0.136364	Yes
3642706	chr2	25234311	CG	C	exonic	DNMT3A	frameshift deletion	ID=COSV53045784	0/0	102	92	10	0.0980392	Yes
2161487	chr2	25234322	CG	C	exonic	DNMT3A	frameshift deletion	.	0/1	75	57	18	0.24	Yes
1401656	chr2	25234322	C	T	exonic	DNMT3A	nonsynonymous SNV	ID=COSV53055000	./.	106	93	13	0.122642	Yes
4654770	chr2	25234322	C	T	exonic	DNMT3A	nonsynonymous SNV	ID=COSV53055000	0/1	111	62	49	0.441441	No
5133501	chr2	25234322	C	T	exonic	DNMT3A	nonsynonymous SNV	ID=COSV53055000	./.	147	128	19	0.129252	Yes
5887535	chr2	25234322	C	T	exonic	DNMT3A	nonsynonymous SNV	ID=COSV53055000	0/1	89	34	55	0.617977	Yes
5475136	chr2	25234323	G	T	exonic	DNMT3A	nonsynonymous SNV	ID=COSV53056751	./.	101	88	13	0.128713	Yes
1247284	chr2	25234324	GA	G	exonic	DNMT3A	frameshift deletion	.	0/1	95	68	27	0.284211	Yes
3782775	chr2	25234331	G	A	exonic	DNMT3A	nonsynonymous SNV	ID=COSV53049375	0/1	84	55	27	0.321429	Yes
5112070	chr2	25234333	C	CA	exonic	DNMT3A	frameshift insertion	.	0/1	80	52	28	0.35	Yes
5033171	chr2	25234338	T	TC	exonic	DNMT3A	frameshift insertion	.	0/1	61	45	16	0.262295	Yes
5846671	chr2	25234339	C	A	exonic	DNMT3A	nonsynonymous SNV	ID=COSV53080691	0/1	91	73	17	0.186813	Yes
5698309	chr2	25234340	C	G	exonic	DNMT3A	nonsynonymous SNV	ID=COSV53041651	./.	89	78	11	0.123596	No
5846671	chr2	25234340	C	G	exonic	DNMT3A	nonsynonymous SNV	ID=COSV53041651	0/1	92	75	17	0.184783	Yes
3771452	chr2	25234340	C	T	exonic	DNMT3A	stopgain	ID=COSV53039322	0/1	86	72	14	0.162791	Yes
3103435	chr2	25234343	G	T	exonic	DNMT3A	stopgain	.	0/1	101	81	20	0.19802	Yes
3330459	chr2	25234344	ACCGGCCCAGCAGTC	A	exonic	DNMT3A	frameshift deletion	.	0/1	68	55	13	0.191176	Yes
5486202	chr2	25234349	C	T	exonic	DNMT3A	nonsynonymous SNV	ID=COSV53061136	0/1	81	58	23	0.283951	Yes
1837412	chr2	25234352	A	G	exonic	DNMT3A	nonsynonymous SNV	ID=COSV53060436	0/1	102	69	33	0.323529	Yes
5446054	chr2	25234356	GTC	G	exonic	DNMT3A	frameshift deletion	.	0/1	98	64	34	0.346939	Yes
1081785	chr2	25234360	C	CG	exonic	DNMT3A	frameshift insertion	.	0/1	94	67	27	0.287234	No
2059416	chr2	25234362	G	A	exonic	DNMT3A	stopgain	ID=COSV53042492	./.	54	47	7	0.12963	Yes
3026783	chr2	25234362	G	A	exonic	DNMT3A	stopgain	ID=COSV53042492	0/1	88	63	25	0.284091	Yes
3500481	chr2	25234362	G	A	exonic	DNMT3A	stopgain	ID=COSV53042492	0/1	74	63	11	0.148649	Yes
4581090	chr2	25234362	G	A	exonic	DNMT3A	stopgain	ID=COSV53042492	0/1	68	58	10	0.147059	Yes
4726931	chr2	25234362	G	A	exonic	DNMT3A	stopgain	ID=COSV53042492	0/1	70	58	12	0.171429	Yes
2468360	chr2	25234373	C	A	exonic	DNMT3A	nonsynonymous SNV	ID=COSV53040144	./.	77	65	12	0.155844	Yes
4667013	chr2	25234373	C	A	exonic	DNMT3A	nonsynonymous SNV	ID=COSV53040144	./.	61	49	12	0.196721	Yes
5727274	chr2	25234373	C	A	exonic	DNMT3A	nonsynonymous SNV	ID=COSV53040144	./.	51	42	9	0.176471	No
1516141	chr2	25234373	C	G	exonic	DNMT3A	nonsynonymous SNV	ID=COSV53040431	./.	77	65	12	0.155844	Yes
2528830	chr2	25234373	C	G	exonic	DNMT3A	nonsynonymous SNV	ID=COSV53040431	0/1	64	46	18	0.28125	Yes
2902960	chr2	25234373	C	G	exonic	DNMT3A	nonsynonymous SNV	ID=COSV53040431	0/1	87	52	35	0.402299	Yes
3334524	chr2	25234373	C	G	exonic	DNMT3A	nonsynonymous SNV	ID=COSV53040431	0/1	79	45	33	0.417722	Yes
3630461	chr2	25234373	C	G	exonic	DNMT3A	nonsynonymous SNV	ID=COSV53040431	0/1	77	66	11	0.142857	Yes
4033375	chr2	25234373	C	G	exonic	DNMT3A	nonsynonymous SNV	ID=COSV53040431	./.	67	58	9	0.134328	Yes
4444270	chr2	25234373	C	G	exonic	DNMT3A	nonsynonymous SNV	ID=COSV53040431	./.	67	57	10	0.149254	Yes
5890023	chr2	25234373	C	G	exonic	DNMT3A	nonsynonymous SNV	ID=COSV53040431	./.	53	46	7	0.132075	Yes
1007252	chr2	25234373	C	T	exonic	DNMT3A	nonsynonymous SNV	ID=COSV53036153	0/1	72	56	16	0.222222	Yes
1054483	chr2	25234373	C	T	exonic	DNMT3A	nonsynonymous SNV	ID=COSV53036153	0/1	100	79	21	0.21	No
1065220	chr2	25234373	C	T	exonic	DNMT3A	nonsynonymous SNV	ID=COSV53036153	0/1	86	69	17	0.197674	Yes
1080454	chr2	25234373	C	T	exonic	DNMT3A	nonsynonymous SNV	ID=COSV53036153	0/1	89	65	24	0.269663	Yes
1088351	chr2	25234373	C	T	exonic	DNMT3A	nonsynonymous SNV	ID=COSV53036153	0/1	89	62	27	0.303371	Yes
1092416	chr2	25234373	C	T	exonic	DNMT3A	nonsynonymous SNV	ID=COSV53036153	0/1	94	78	16	0.170213	Yes
1098787	chr2	25234373	C	T	exonic	DNMT3A	nonsynonymous SNV	ID=COSV53036153	0/0	76	66	10	0.131579	Yes
1179582	chr2	25234373	C	T	exonic	DNMT3A	nonsynonymous SNV	ID=COSV53036153	0/1	102	87	15	0.147059	Yes
1187102	chr2	25234373	C	T	exonic	DNMT3A	nonsynonymous SNV	ID=COSV53036153	0/1	56	46	10	0.178571	Yes
1222285	chr2	25234373	C	T	exonic	DNMT3A	nonsynonymous SNV	ID=COSV53036153	0/1	37	31	6	0.162162	Yes
1239045	chr2	25234373	C	T	exonic	DNMT3A	nonsynonymous SNV	ID=COSV53036153	./.	68	57	10	0.147059	Yes
1244177	chr2	25234373	C	T	exonic	DNMT3A	nonsynonymous SNV	ID=COSV53036153	0/1	64	52	12	0.1875	Yes
1246224	chr2	25234373	C	T	exonic	DNMT3A	nonsynonymous SNV	ID=COSV53036153	0/1	88	67	21	0.238636	Yes
1252994	chr2	25234373	C	T	exonic	DNMT3A	nonsynonymous SNV	ID=COSV53036153	0/1	70	58	12	0.171429	Yes
1279069	chr2	25234373	C	T	exonic	DNMT3A	nonsynonymous SNV	ID=COSV53036153	0/1	64	55	9	0.140625	Yes
1370045	chr2	25234373	C	T	exonic	DNMT3A	nonsynonymous SNV	ID=COSV53036153	0/1	81	53	28	0.345679	Yes
1380899	chr2	25234373	C	T	exonic	DNMT3A	nonsynonymous SNV	ID=COSV53036153	./.	60	50	10	0.166667	Yes
1486069	chr2	25234373	C	T	exonic	DNMT3A	nonsynonymous SNV	ID=COSV53036153	0/0	84	73	11	0.130952	Yes
1526062	chr2	25234373	C	T	exonic	DNMT3A	nonsynonymous SNV	ID=COSV53036153	0/1	74	53	21	0.283784	Yes
1554003	chr2	25234373	C	T	exonic	DNMT3A	nonsynonymous SNV	ID=COSV53036153	0/1	71	54	17	0.239437	Yes
1568596	chr2	25234373	C	T	exonic	DNMT3A	nonsynonymous SNV	ID=COSV53036153	./.	67	58	9	0.134328	Yes
1584193	chr2	25234373	C	T	exonic	DNMT3A	nonsynonymous SNV	ID=COSV53036153	0/1	54	37	17	0.314815	Yes
1599828	chr2	25234373	C	T	exonic	DNMT3A	nonsynonymous SNV	ID=COSV53036153	0/1	96	75	21	0.21875	Yes
1601658	chr2	25234373	C	T	exonic	DNMT3A	nonsynonymous SNV	ID=COSV53036153	0/1	108	87	21	0.194444	Yes
1601735	chr2	25234373	C	T	exonic	DNMT3A	nonsynonymous SNV	ID=COSV53036153	0/0	81	70	11	0.135802	Yes
1610224	chr2	25234373	C	T	exonic	DNMT3A	nonsynonymous SNV	ID=COSV53036153	0/1	70	53	17	0.242857	Yes
1626173	chr2	25234373	C	T	exonic	DNMT3A	nonsynonymous SNV	ID=COSV53036153	0/1	49	37	12	0.244898	Yes
1647949	chr2	25234373	C	T	exonic	DNMT3A	nonsynonymous SNV	ID=COSV53036153	./.	83	72	11	0.13253	Yes
1652098	chr2	25234373	C	T	exonic	DNMT3A	nonsynonymous SNV	ID=COSV53036153	0/1	74	41	33	0.445946	Yes
1663780	chr2	25234373	C	T	exonic	DNMT3A	nonsynonymous SNV	ID=COSV53036153	./.	98	80	18	0.183673	Yes
1695523	chr2	25234373	C	T	exonic	DNMT3A	nonsynonymous SNV	ID=COSV53036153	0/1	77	64	13	0.168831	Yes
1705999	chr2	25234373	C	T	exonic	DNMT3A	nonsynonymous SNV	ID=COSV53036153	0/1	113	83	30	0.265487	No
1744708	chr2	25234373	C	T	exonic	DNMT3A	nonsynonymous SNV	ID=COSV53036153	./.	61	52	9	0.147541	Yes
1761471	chr2	25234373	C	T	exonic	DNMT3A	nonsynonymous SNV	ID=COSV53036153	./.	110	91	19	0.172727	Yes
1764037	chr2	25234373	C	T	exonic	DNMT3A	nonsynonymous SNV	ID=COSV53036153	0/1	78	64	14	0.179487	No
1775710	chr2	25234373	C	T	exonic	DNMT3A	nonsynonymous SNV	ID=COSV53036153	0/1	51	41	10	0.196078	Yes
1807785	chr2	25234373	C	T	exonic	DNMT3A	nonsynonymous SNV	ID=COSV53036153	0/0	110	86	23	0.209091	Yes
1835338	chr2	25234373	C	T	exonic	DNMT3A	nonsynonymous SNV	ID=COSV53036153	0/1	94	55	39	0.414894	Yes
1880045	chr2	25234373	C	T	exonic	DNMT3A	nonsynonymous SNV	ID=COSV53036153	0/1	67	47	20	0.298507	Yes
1932153	chr2	25234373	C	T	exonic	DNMT3A	nonsynonymous SNV	ID=COSV53036153	0/1	75	45	29	0.386667	Yes
1962546	chr2	25234373	C	T	exonic	DNMT3A	nonsynonymous SNV	ID=COSV53036153	0/1	58	42	16	0.275862	Yes
2004286	chr2	25234373	C	T	exonic	DNMT3A	nonsynonymous SNV	ID=COSV53036153	./.	71	60	11	0.15493	Yes
2046053	chr2	25234373	C	T	exonic	DNMT3A	nonsynonymous SNV	ID=COSV53036153	0/1	80	61	19	0.2375	Yes
2046882	chr2	25234373	C	T	exonic	DNMT3A	nonsynonymous SNV	ID=COSV53036153	0/1	59	43	16	0.271186	Yes
2088439	chr2	25234373	C	T	exonic	DNMT3A	nonsynonymous SNV	ID=COSV53036153	./.	88	74	14	0.159091	Yes
2112746	chr2	25234373	C	T	exonic	DNMT3A	nonsynonymous SNV	ID=COSV53036153	0/1	91	55	36	0.395604	Yes
2127940	chr2	25234373	C	T	exonic	DNMT3A	nonsynonymous SNV	ID=COSV53036153	0/1	62	53	9	0.145161	Yes
2141823	chr2	25234373	C	T	exonic	DNMT3A	nonsynonymous SNV	ID=COSV53036153	./.	84	68	16	0.190476	Yes
2173211	chr2	25234373	C	T	exonic	DNMT3A	nonsynonymous SNV	ID=COSV53036153	0/1	83	63	20	0.240964	Yes
2210784	chr2	25234373	C	T	exonic	DNMT3A	nonsynonymous SNV	ID=COSV53036153	./.	79	68	11	0.139241	Yes
2263407	chr2	25234373	C	T	exonic	DNMT3A	nonsynonymous SNV	ID=COSV53036153	./.	151	113	38	0.251656	Yes
2296727	chr2	25234373	C	T	exonic	DNMT3A	nonsynonymous SNV	ID=COSV53036153	0/1	51	42	9	0.176471	Yes
2426985	chr2	25234373	C	T	exonic	DNMT3A	nonsynonymous SNV	ID=COSV53036153	0/1	53	44	9	0.169811	Yes
2439435	chr2	25234373	C	T	exonic	DNMT3A	nonsynonymous SNV	ID=COSV53036153	0/1	77	56	21	0.272727	Yes
2453308	chr2	25234373	C	T	exonic	DNMT3A	nonsynonymous SNV	ID=COSV53036153	0/1	65	35	30	0.461538	Yes
2536773	chr2	25234373	C	T	exonic	DNMT3A	nonsynonymous SNV	ID=COSV53036153	0/1	53	38	15	0.283019	Yes
2537498	chr2	25234373	C	T	exonic	DNMT3A	nonsynonymous SNV	ID=COSV53036153	./.	64	52	12	0.1875	Yes
2542527	chr2	25234373	C	T	exonic	DNMT3A	nonsynonymous SNV	ID=COSV53036153	0/1	65	46	19	0.292308	Yes
2555305	chr2	25234373	C	T	exonic	DNMT3A	nonsynonymous SNV	ID=COSV53036153	./.	84	70	14	0.166667	Yes
2563911	chr2	25234373	C	T	exonic	DNMT3A	nonsynonymous SNV	ID=COSV53036153	0/1	67	52	15	0.223881	Yes
2573610	chr2	25234373	C	T	exonic	DNMT3A	nonsynonymous SNV	ID=COSV53036153	./.	67	58	9	0.134328	Yes
2632198	chr2	25234373	C	T	exonic	DNMT3A	nonsynonymous SNV	ID=COSV53036153	0/0	93	81	12	0.129032	Yes
2635321	chr2	25234373	C	T	exonic	DNMT3A	nonsynonymous SNV	ID=COSV53036153	0/1	100	58	42	0.42	Yes
2638106	chr2	25234373	C	T	exonic	DNMT3A	nonsynonymous SNV	ID=COSV53036153	0/1	91	72	19	0.208791	Yes
2674139	chr2	25234373	C	T	exonic	DNMT3A	nonsynonymous SNV	ID=COSV53036153	0/1	84	53	31	0.369048	Yes
2748649	chr2	25234373	C	T	exonic	DNMT3A	nonsynonymous SNV	ID=COSV53036153	0/1	84	54	30	0.357143	Yes
2779487	chr2	25234373	C	T	exonic	DNMT3A	nonsynonymous SNV	ID=COSV53036153	0/1	86	69	17	0.197674	Yes
2792069	chr2	25234373	C	T	exonic	DNMT3A	nonsynonymous SNV	ID=COSV53036153	0/0	77	66	11	0.142857	Yes
2823055	chr2	25234373	C	T	exonic	DNMT3A	nonsynonymous SNV	ID=COSV53036153	0/1	43	30	13	0.302326	Yes
2831323	chr2	25234373	C	T	exonic	DNMT3A	nonsynonymous SNV	ID=COSV53036153	0/1	66	57	9	0.136364	Yes
2832843	chr2	25234373	C	T	exonic	DNMT3A	nonsynonymous SNV	ID=COSV53036153	./.	105	87	17	0.161905	Yes
2844385	chr2	25234373	C	T	exonic	DNMT3A	nonsynonymous SNV	ID=COSV53036153	0/1	57	40	17	0.298246	Yes
2895221	chr2	25234373	C	T	exonic	DNMT3A	nonsynonymous SNV	ID=COSV53036153	0/1	53	37	16	0.301887	Yes
2896319	chr2	25234373	C	T	exonic	DNMT3A	nonsynonymous SNV	ID=COSV53036153	0/1	73	52	21	0.287671	Yes
3020387	chr2	25234373	C	T	exonic	DNMT3A	nonsynonymous SNV	ID=COSV53036153	0/1	64	44	20	0.3125	Yes
3020602	chr2	25234373	C	T	exonic	DNMT3A	nonsynonymous SNV	ID=COSV53036153	0/1	89	62	27	0.303371	Yes
3063713	chr2	25234373	C	T	exonic	DNMT3A	nonsynonymous SNV	ID=COSV53036153	0/1	61	33	27	0.442623	Yes
3113865	chr2	25234373	C	T	exonic	DNMT3A	nonsynonymous SNV	ID=COSV53036153	0/1	48	35	13	0.270833	Yes
3204402	chr2	25234373	C	T	exonic	DNMT3A	nonsynonymous SNV	ID=COSV53036153	0/1	113	83	30	0.265487	Yes
3207925	chr2	25234373	C	T	exonic	DNMT3A	nonsynonymous SNV	ID=COSV53036153	0/1	61	48	13	0.213115	Yes
3247374	chr2	25234373	C	T	exonic	DNMT3A	nonsynonymous SNV	ID=COSV53036153	0/0	118	101	17	0.144068	Yes
3261428	chr2	25234373	C	T	exonic	DNMT3A	nonsynonymous SNV	ID=COSV53036153	0/1	92	51	41	0.445652	Yes
3289141	chr2	25234373	C	T	exonic	DNMT3A	nonsynonymous SNV	ID=COSV53036153	0/1	38	24	14	0.368421	Yes
3345150	chr2	25234373	C	T	exonic	DNMT3A	nonsynonymous SNV	ID=COSV53036153	0/1	82	65	17	0.207317	Yes
3394668	chr2	25234373	C	T	exonic	DNMT3A	nonsynonymous SNV	ID=COSV53036153	./.	80	68	12	0.15	Yes
3426550	chr2	25234373	C	T	exonic	DNMT3A	nonsynonymous SNV	ID=COSV53036153	0/1	49	41	8	0.163265	Yes
3442926	chr2	25234373	C	T	exonic	DNMT3A	nonsynonymous SNV	ID=COSV53036153	./.	66	57	8	0.121212	Yes
3456806	chr2	25234373	C	T	exonic	DNMT3A	nonsynonymous SNV	ID=COSV53036153	0/1	114	90	24	0.210526	Yes
3468478	chr2	25234373	C	T	exonic	DNMT3A	nonsynonymous SNV	ID=COSV53036153	./.	88	70	17	0.193182	Yes
3515678	chr2	25234373	C	T	exonic	DNMT3A	nonsynonymous SNV	ID=COSV53036153	./.	49	43	6	0.122449	Yes
3540877	chr2	25234373	C	T	exonic	DNMT3A	nonsynonymous SNV	ID=COSV53036153	0/1	59	46	13	0.220339	Yes
3550117	chr2	25234373	C	T	exonic	DNMT3A	nonsynonymous SNV	ID=COSV53036153	0/1	86	62	23	0.267442	Yes
3567796	chr2	25234373	C	T	exonic	DNMT3A	nonsynonymous SNV	ID=COSV53036153	./.	69	59	10	0.144928	Yes
3721070	chr2	25234373	C	T	exonic	DNMT3A	nonsynonymous SNV	ID=COSV53036153	0/1	84	62	22	0.261905	Yes
3730924	chr2	25234373	C	T	exonic	DNMT3A	nonsynonymous SNV	ID=COSV53036153	./.	102	89	13	0.127451	Yes
3749263	chr2	25234373	C	T	exonic	DNMT3A	nonsynonymous SNV	ID=COSV53036153	0/1	93	65	28	0.301075	Yes
3782179	chr2	25234373	C	T	exonic	DNMT3A	nonsynonymous SNV	ID=COSV53036153	0/0	56	49	7	0.125	Yes
3790978	chr2	25234373	C	T	exonic	DNMT3A	nonsynonymous SNV	ID=COSV53036153	0/1	55	34	21	0.381818	Yes
3832172	chr2	25234373	C	T	exonic	DNMT3A	nonsynonymous SNV	ID=COSV53036153	0/1	64	48	16	0.25	Yes
3879861	chr2	25234373	C	T	exonic	DNMT3A	nonsynonymous SNV	ID=COSV53036153	0/1	115	99	16	0.13913	Yes
3890245	chr2	25234373	C	T	exonic	DNMT3A	nonsynonymous SNV	ID=COSV53036153	./.	63	55	8	0.126984	Yes
3905476	chr2	25234373	C	T	exonic	DNMT3A	nonsynonymous SNV	ID=COSV53036153	0/1	83	69	14	0.168675	Yes
3912991	chr2	25234373	C	T	exonic	DNMT3A	nonsynonymous SNV	ID=COSV53036153	0/1	67	49	18	0.268657	Yes
3915456	chr2	25234373	C	T	exonic	DNMT3A	nonsynonymous SNV	ID=COSV53036153	./.	78	65	13	0.166667	Yes
3917950	chr2	25234373	C	T	exonic	DNMT3A	nonsynonymous SNV	ID=COSV53036153	./.	105	82	23	0.219048	Yes
3923657	chr2	25234373	C	T	exonic	DNMT3A	nonsynonymous SNV	ID=COSV53036153	./.	100	85	14	0.14	Yes
3924173	chr2	25234373	C	T	exonic	DNMT3A	nonsynonymous SNV	ID=COSV53036153	./.	58	51	7	0.12069	Yes
3925512	chr2	25234373	C	T	exonic	DNMT3A	nonsynonymous SNV	ID=COSV53036153	./.	79	69	10	0.126582	Yes
3955461	chr2	25234373	C	T	exonic	DNMT3A	nonsynonymous SNV	ID=COSV53036153	0/1	90	71	19	0.211111	Yes
4024209	chr2	25234373	C	T	exonic	DNMT3A	nonsynonymous SNV	ID=COSV53036153	./.	81	69	12	0.148148	Yes
4057625	chr2	25234373	C	T	exonic	DNMT3A	nonsynonymous SNV	ID=COSV53036153	0/1	63	54	9	0.142857	Yes
4061350	chr2	25234373	C	T	exonic	DNMT3A	nonsynonymous SNV	ID=COSV53036153	./.	68	56	12	0.176471	Yes
4061514	chr2	25234373	C	T	exonic	DNMT3A	nonsynonymous SNV	ID=COSV53036153	0/1	90	52	38	0.422222	No
4067011	chr2	25234373	C	T	exonic	DNMT3A	nonsynonymous SNV	ID=COSV53036153	0/1	63	43	20	0.31746	Yes
4076776	chr2	25234373	C	T	exonic	DNMT3A	nonsynonymous SNV	ID=COSV53036153	0/1	38	33	5	0.131579	Yes
4078420	chr2	25234373	C	T	exonic	DNMT3A	nonsynonymous SNV	ID=COSV53036153	0/1	108	89	19	0.175926	Yes
4084248	chr2	25234373	C	T	exonic	DNMT3A	nonsynonymous SNV	ID=COSV53036153	./.	62	53	9	0.145161	Yes
4094394	chr2	25234373	C	T	exonic	DNMT3A	nonsynonymous SNV	ID=COSV53036153	0/1	82	67	15	0.182927	Yes
4150851	chr2	25234373	C	T	exonic	DNMT3A	nonsynonymous SNV	ID=COSV53036153	./.	131	114	17	0.129771	No
4152108	chr2	25234373	C	T	exonic	DNMT3A	nonsynonymous SNV	ID=COSV53036153	0/0	66	58	8	0.121212	Yes
4172952	chr2	25234373	C	T	exonic	DNMT3A	nonsynonymous SNV	ID=COSV53036153	0/1	62	50	12	0.193548	Yes
4184239	chr2	25234373	C	T	exonic	DNMT3A	nonsynonymous SNV	ID=COSV53036153	0/1	76	52	24	0.315789	Yes
4190421	chr2	25234373	C	T	exonic	DNMT3A	nonsynonymous SNV	ID=COSV53036153	0/1	62	54	8	0.129032	Yes
4205966	chr2	25234373	C	T	exonic	DNMT3A	nonsynonymous SNV	ID=COSV53036153	0/1	52	40	12	0.230769	Yes
4212767	chr2	25234373	C	T	exonic	DNMT3A	nonsynonymous SNV	ID=COSV53036153	./.	86	72	14	0.162791	No
4249145	chr2	25234373	C	T	exonic	DNMT3A	nonsynonymous SNV	ID=COSV53036153	0/1	69	57	12	0.173913	Yes
4263555	chr2	25234373	C	T	exonic	DNMT3A	nonsynonymous SNV	ID=COSV53036153	0/1	64	51	13	0.203125	Yes
4363189	chr2	25234373	C	T	exonic	DNMT3A	nonsynonymous SNV	ID=COSV53036153	0/1	60	44	16	0.266667	Yes
4374534	chr2	25234373	C	T	exonic	DNMT3A	nonsynonymous SNV	ID=COSV53036153	0/1	78	56	21	0.269231	Yes
4406919	chr2	25234373	C	T	exonic	DNMT3A	nonsynonymous SNV	ID=COSV53036153	0/1	70	51	19	0.271429	Yes
4407097	chr2	25234373	C	T	exonic	DNMT3A	nonsynonymous SNV	ID=COSV53036153	0/1	46	32	14	0.304348	Yes
4418426	chr2	25234373	C	T	exonic	DNMT3A	nonsynonymous SNV	ID=COSV53036153	0/1	90	64	26	0.288889	Yes
4475333	chr2	25234373	C	T	exonic	DNMT3A	nonsynonymous SNV	ID=COSV53036153	0/0	64	56	8	0.125	Yes
4485595	chr2	25234373	C	T	exonic	DNMT3A	nonsynonymous SNV	ID=COSV53036153	0/1	66	50	16	0.242424	Yes
4565416	chr2	25234373	C	T	exonic	DNMT3A	nonsynonymous SNV	ID=COSV53036153	0/1	73	52	21	0.287671	Yes
4575086	chr2	25234373	C	T	exonic	DNMT3A	nonsynonymous SNV	ID=COSV53036153	./.	68	58	10	0.147059	Yes
[truncated: 2,637 more rows]

## Sheet: Supplementary Table 4
Supplementary Table 4: Regression of CKD defined by eGFR.cys (univariate analysis, linear regression model)
[truncated: 33 more rows]

[truncated: 10 more sheets: Supplementary Table 5, Supplementary Table 6, Supplementary Table 7, Supplementary Table 8, Supplementary Table 9, Supplementary Table 10, Supplementary Table 11, Supplementary Table 12, Supplementary Table 13, Supplementary Table 14]
